# Supplementary material for: Arbuscular mycorrhizal symbiosis in tomato roots with a diverse range of carotene accumulation
Source: Mycorrhiza. 2026 Jun 10;36(3):32. doi: 10.1007/s00572-026-01277-0 (PMC13249782; doi:10.1007/s00572-026-01277-0)
Supplement: Supplementary file 1 — Supplementary Material 1. [file 572_2026_1277_MOESM1_ESM.xlsx]

## Sheet: Table S1
Table S1. Root carotenoid composition (μg g⁻¹ DW) in cyc-b7 and 7458-Y mutants and their respective Red Setter controls. Data comes from two independent experiments. (a) cyc-b7 vs. Red Setter, plants grown from July to October 2023; (b) 7458-Y vs. Red Setter, plants grown from March to June 2021. Different letters indicate significant differences (p-value < 0.05) according to Welch’s t test. n = …
(a) cyc-b7 vs. Red Setter
	Root carotenoids (μg g-1 DW)
	Lutein	β-Carotene	Other carotenoids	Total carotenoids
cyc-b7	1.02 ± 0.11 a	1.57 ± 0.12 a	5.29 ± 0.40 a	7.88 ± 0.59 a
Red Setter	2.72 ± 0.26 b	3.10 ± 0.10 b	8.31 ± 0.13 b	14.13 ± 0.21 b
(b) 7458-Y vs. Red Setter
	Root carotenoids (μg g-1 DW)
	Lutein	β-Carotene	Other carotenoids	Total carotenoids
7458-Y	1.77 ± 1.09 a	3.47 ± 0.75 a	10.14 ± 2.54 a	15.38 ± 3.54 a
Red Setter	0.35 ± 0.16 a	0.98 ± 0.11 b	3.29 ± 0.19 b	4.63 ± 0.26 b

## Sheet: Table S2
Table S2. Mycorrhizal colonization parameters in Red Setter, cyc-b7, and 7458-Y tomato genotypes. Frequency of mycorrhization (F%), intensity of mycorrhization (M%), arbuscule abundance in mycorrhizal root parts (a%), and in the whole root system (A%) were determined according to Trouvelot et al. (1986). Values are means ± standard error (SE) of ten biological replicates (n = 10). Statistical ana…
Genotype	F (%)				M (%)				a (%)				A(%)				Fold changes (FC)	F (%)	M (%)	a (%)	A (%)
Red Setter	45	±	4.594		18.991	±	3.381	ab	71.551	±	2.728	b	14	±	2.85	ab	7458-Y vs. cyc-b7	1.358 ± 0.173	1.777 ± 0.255	1.172 ± 0.084	2.142 ± 0.325
cyc-b7	34.833	±	3.067		13.918	±	1.153	b	69.167	±	4.071	b	9.43	±	0.77	b	7458-Y vs. Red Setter	1.051 ± 0.144	1.302 ± 0.278	1.133 ± 0.064	1.443 ± 0.347
7458-Y	47.333	±	4.347		24.741	±	2.9	a	81.126	±	3.355	a	20.2	±	2.59	a
p-value	> 0.05 ns				0.023*				0.038*				0.006**

## Sheet: Table S3
Table S3. Summary statistics of RNA-Seq alignment of reads.
Sample Name	Genotype	Inoculation	Reads (Million)	% Aligned
R2	Red_Setter	NMYC	31.23	0.820578
R4	Red_Setter	NMYC	25.75	0.778527
R8	Red_Setter	NMYC	50.76	0.730881
B6	cyc-b7	NMYC	44.25	0.833832
B7	cyc-b7	NMYC	45.76	0.771885
B9	cyc-b7	NMYC	45.46	0.837518
Y2	7458-Y	NMYC	44.74	0.823318
Y4	7458-Y	NMYC	32.11	0.831966
Y9	7458-Y	NMYC	35.15	0.822735
R2_MYC	Red_Setter	MYC	35.05	0.722666
R4_MYC	Red_Setter	MYC	42.21	0.811924
R8_MYC	Red_Setter	MYC	43.03	0.724923
B6_MYC	cyc-b7	MYC	44.21	0.716329
B7_MYC	cyc-b7	MYC	32.84	0.640278
B9_MYC	cyc-b7	MYC	39.46	0.643038
Y2_MYC	7458-Y	MYC	34.18	0.777114
Y4_MYC	7458-Y	MYC	33.01	0.715276
Y9_MYC	7458-Y	MYC	29.13	0.654483

## Sheet: Table S4
Table S4. Normalized read count of RNA-seq data. R refers to Red Setter; B refers to cyc-b7; Y refers to 7458-Y.
Locus	Description	B6	B7	B7MYC	B9	B9MYC	R2	R2MYC	R4	R4MYC	R8	R8MYC	Y2	Y2MYC	Y4	Y4MYC
Solyc10g074643.1.1	ADP-ribosylation factor-like protein (AHRD V3.3 *** L0L5I8_MEDSF)	0	0	0	5.64677	0	0	0	0	0	0	6.49674	0	0	5.22009	0
Solyc01g049820.2.1	kinesin-like protein KIF3A isoform X3 (AHRD V3.3 *** A0A2I4G0Z7_9ROSI)	5.35048	5.05303	4.0166	6.1187	4.54569	0	6.4744	0	3.60509	0	5.19917	4.00225	2.27898	1.48714	0
Solyc01g101210.4.1	Terpene synthase (AHRD V3.3 *** G5CV43_SOLLC)	4.29352	3.65514	4.97463	3.42675	4.75044	0	7.36402	1.09453	5.48474	0	3.08172	2.53334	2.54141	0	0
Solyc12g056678.1.1	Alpha/beta-hydrolases superfamily protein (AHRD V3.3 *** A0A2U1LX98_ARTAN)	0	0	0	0	0	0	6.55447	0	0	0	3.84318	0	5.26754	5.5279	5.12817
lcl|CAJVPP010002401.1_cds_CAG8598578.1_8822	NA	0	0	3.37728	0	0	0	0	0	5.55155	0	4.61579	0	1.95507	0	4.3813
lcl|CAJVPP010000798.1_cds_CAG8512969.1_4636	NA	0	0	5.80521	0	0	0	0	0	2.53535	0	5.88046	0	1.5483	0	2.77816
Solyc03g007710.3.1	membrane-associated kinase regulator (AHRD V3.3 *** AT5G52870.2)	5.8544	3.20124	3.83007	3.62797	4.30583	0	3.64583	0	3.70285	0	5.069	2.68788	0	1.89152	0
Solyc05g055370.1.1	Protease Do-like 4, mitochondrial (AHRD V3.3 *-* A0A2G2VF44_CAPBA)	3.26679	2.03411	2.65739	2.87412	0	0	4.45612	0	4.47997	0	3.75789	2.67461	0.97222	0.934665	0
Solyc06g072320.4.1	Long chain base biosynthesis protein 2a (AHRD V3.3 *** A0A2G2ZCW1_CAPAN)	1.42898	3.55512	0	2.80942	0	0	5.31204	0	3.03042	0	2.80033	4.23074	4.64948	5.55336	0
Solyc08g006930.3.1	photosystem I reaction center subunit psaK, chloroplastic (AHRD V3.3 *** A0A2G3AN63_CAPAN)	4.17924	2.06581	5.01401	1.73758	3.5303	0	4.56429	0	4.03933	0	3.80221	1.59304	2.75383	0	0
Solyc09g066400.2.1	Cytochrome (AHRD V3.3 *** A0A2G3ABE0_CAPAN)	3.86187	2.76396	1.53664	3.21124	0	0	4.50037	0	4.33037	0	0	0	0	0	0
Solyc04g011810.1.1	Glutaredoxin (AHRD V3.3 *** A0A1L7MRR3_SOLPI)	3.60532	4.47323	3.77472	0	2.5144	0	2.81863	1.11074	5.52135	0	4.87618	4.5336	6.04879	2.47321	0
Solyc00g500102.1.1	Cytochrome c oxidase subunit 2 (AHRD V3.3 *-* A0A0C5B2A3_HYONI)	3.11326	4.30076	6.13984	3.88177	0	0	0	0	0	0	5.29398	0	0	0	0
Solyc04g011860.1.1	Monothiol glutaredoxin-.1	5.21294	4.3114	0	0	0	0	0	0	4.04623	0	4.38251	4.44742	3.85038	0	0
Solyc01g066200.1.1	Unknown protein	4.1184	3.98019	4.79544	2.3071	3.8094	0	4.80501	0	5.27242	0.79819	0	1.88308	3.64736	3.57662	0
Solyc07g009437.1.1	Receptor protein kinase (AHRD V3.3 *-* Q40096_IPOTF)	0	4.80173	4.77264	4.37938	0	0	0	0	4.5058	0	3.49951	3.08079	1.54564	1.89334	0
Solyc10g050980.1.1	Unknown protein	4.70902	3.22492	0	0	0	1.06594	0	0	0	0	5.93044	1.59774	1.96524	0	1.10906
Solyc12g088190.2.1	Amino acid permease (AHRD V3.3 *** A0A2K3NUE8_TRIPR)	0.884627	4.43835	0	3.08962	2.78391	0	5.03974	1.09429	2.53117	0	3.69285	1.60925	0	0	0
Solyc03g118760.4.1	NA	5.49247	2.10631	3.10402	2.46241	0	0	3.98406	1.09414	4.14904	0	3.84931	4.17657	0	0	3.67112
Solyc09g005470.3.1	UDP-glucuronic acid decarboxylase.1	0	0	0	3.85922	5.37391	0	0	0	0	0	4.52588	0	0	0	3.77984
Solyc04g063350.3.1	2-oxoisovalerate dehydrogenase subunit alpha 2, mitochondrial (AHRD V3.3 *** A0A2G3CL46_CAPCH)	4.97591	8.64227	6.8216	6.63595	6.62517	2.83209	9.26772	4.93119	9.31687	2.50223	8.18853	8.10373	8.19014	8.10323	3.37746
Solyc04g071690.4.1	DNA/RNA-binding protein Alba-like (AHRD V3.3 *-* A0A200PTA4_9MAGN)	5.12944	5.06963	1.52634	5.78461	4.80411	0	6.1188	2.13572	5.01696	0	3.97483	2.68369	5.40129	5.50301	5.38785
Solyc03g013440.4.1	NA	3.36836	7.72413	0	5.12933	2.51076	1.61075	7.12806	2.1377	7.01123	2.28764	6.31544	5.43461	1.54805	4.10844	3.52909
Solyc02g084540.3.1	Transmembrane/coiled-coil protein (DUF726) (AHRD V3.3 *** F4JPN3_ARATH)	3.24367	2.5719	3.10173	0	0	0	3.34361	1.09371	2.88528	0	4.54272	3.49008	3.85605	3.76857	3.00656
Solyc03g044740.4.1	NA	3.77888	2.09808	0	3.33403	3.00785	0	2.98258	1.09291	4.73522	0	1.98642	2.83319	0	0	0
Solyc05g047530.3.1	trans-cinnamate 4-monooxygenase	10.8217	6.40304	4.1793	6.33215	5.22929	6.27423	7.87191	2.4702	9.27727	3.13397	11.0952	7.55246	4.53454	5.63377	0
Solyc01g056940.4.1	NA	3.48719	0	0	0	1.7399	0	0	0	0	1.34724	5.66745	0	4.94067	2.46799	3.90605
Solyc07g026650.3.1	1-aminocyclopropane-1-carboxylate oxidase 5	11.7953	8.1373	7.0378	6.63536	8.40554	6.27021	7.41064	5.12891	9.05559	3.97693	11.5715	9.14291	6.15361	6.63593	4.30239
Solyc01g066190.1.1	Unknown protein	5.73832	6.85612	6.27118	5.67955	6.20969	0	5.31104	3.18692	7.50364	1.31921	5.39904	3.9795	5.46419	4.77655	5.06478
Solyc01g087810.2.1	Subtilisin-like protease (AHRD V3.3 *** O82777_SOLLC)	5.6924	5.75939	0	3.61185	4.75182	2.82552	5.90517	1.09499	6.3722	0	5.85484	4.18017	2.95526	4.3149	4.47043
Solyc02g084440.4.1	Fructose-bisphosphate aldolase (AHRD V3.3 *** A0A2G3AA97_CAPAN)	5.83056	2.3571	4.31954	2.64931	0	0	0	0	4.44339	1.35288	4.79589	2.1417	0	0	2.77918
Solyc08g077330.3.1	Expansin-like .1	5.69956	6.49227	3.09364	6.55073	5.58158	3.95292	7.59285	2.73555	8.15262	0	6.16668	4.74454	3.40637	6.4564	5.07582
Solyc06g070960.3.1	ABC transporter A family member 2 (AHRD V3.3 *** A0A2G3AUS5_CAPCH)	4.35281	4.27027	0	3.51943	3.92181	0	5.8477	2.1405	4.00769	0	3.9982	2.97363	0	1.88737	3.38015
Solyc01g008910.2.1	Transcription factor GRAS (AHRD V3.3 *** A0A200QIE7_9MAGN)	4.46983	3.55468	4.32217	3.42884	5.65669	1.01439	4.08344	1.09424	4.77069	0	3.69251	4.82485	5.07766	0.926952	0
Solyc09g082810.3.1	Unknown protein	2.14148	6.89809	3.60545	5.22057	5.8948	1.63346	7.70422	2.96431	3.96041	0	3.65981	6.49102	3.52749	2.2117	5.01929
Solyc01g090870.1.1	Transcription repressor OFP17 (AHRD V3.3 *** A0A2G2XV47_CAPAN)	2.3957	3.95571	4.76205	1.72691	1.11752	0	4.80906	1.09276	0	0	0	3.28828	4.58403	2.46936	3.19414
Solyc11g006570.3.1	Inositol oxygenase (AHRD V3.3 *** A0A2U1PDJ1_ARTAN)	2.13696	6.01519	3.09322	3.87681	5.31022	0	6.09047	2.73544	5.59717	0	4.43648	5.60071	3.64636	5.78834	0
Solyc01g066160.1.1	Unknown protein	4.69811	5.20814	4.89508	2.86823	0	2.07626	4.97542	1.11567	5.75905	0	4.16296	4.90187	3.40583	3.33725	0
Solyc02g062160.1.1	Chaperone protein DnaJ (AHRD V3.3 *** A0A2G2XG76_CAPBA)	6.54241	2.72675	4.42172	5.90173	6.37382	2.64773	5.18858	0	6.14283	0	3.81379	1.88475	4.33243	0	4.96623
Solyc12g011100.2.1	Unknown protein	5.57331	4.34073	1.46391	4.14157	5.28519	1.05852	7.16323	2.19038	5.24533	2.43096	5.21075	3.71414	0	3.96253	1.10977
Solyc03g115540.2.1	bHLH transcription factor 024	3.58573	3.07636	1.53552	3.9347	0	0	5.22923	2.13889	4.931	0	2.79891	0	1.95997	0	0
Solyc06g072620.4.1	Bidirectional sugar transporter SWEET (AHRD V3.3 *** A0A142DVH8_SOLTU)	1.43158	1.79002	4.16951	2.96731	4.38879	0	2.75737	0	4.22007	0.828518	0	0	4.40497	1.48906	0
Solyc08g007090.3.1	Expansin-like .1	5.15657	4.02045	4.18789	6.41749	0	4.11826	7.6236	0	6.8836	0	5.68825	3.47655	2.9586	4.19603	4.36988
Solyc12g056674.1.1	Alpha/beta-hydrolases superfamily protein (AHRD V3.3 *** A0A2U1LX98_ARTAN)	3.24484	7.77347	5.98742	6.36837	0	2.8407	9.96716	5.38562	9.03635	4.81643	7.10315	6.16718	5.8993	5.92084	5.12817
Solyc03g006650.2.1	Sugar transporter protein 10	3.242	5.31857	5.28662	5.47723	3.20853	2.83053	6.82873	1.70951	6.48216	3.00005	7.21665	7.82454	7.00294	8.39307	5.22536
Solyc04g011800.1.1	Glutaredoxin (AHRD V3.3 *** A0A1L7MRR3_SOLPI)	3.26194	3.92038	1.4918	0	4.22312	0	0	1.11074	3.81459	0	3.45007	2.51115	3.64457	0	0
Solyc04g009960.3.1	Threonine aldolase (AHRD V3.3 *** A0A2I0VGR9_9ASPA)	6.13943	9.81669	7.17987	7.79963	7.64986	3.61777	8.48536	4.87522	8.77783	2.50104	7.41264	8.01192	8.61755	8.19204	4.02144
Solyc04g005660.4.1	transcription factor PRE6-like (AHRD V3.3 *** A0A2I4HLH0_9ROSI)	2.97911	2.85898	6.15161	2.30409	5.48215	2.07626	5.9523	1.11567	4.47654	0	3.24133	1.22897	5.11253	5.5956	3.36079
Solyc10g085190.2.1	2-oxoglutarate (2OG) and Fe(II)-dependent oxygenase superfamily protein (AHRD V3.3 *** F4J670_ARATH)	6.13938	2.35544	0	3.43386	3.80022	1.60878	6.73293	1.70838	5.2985	1.73575	0	3.19924	3.12117	4.03024	3.37553
Solyc04g011850.1.1	Glutaredoxin (AHRD V3.3 *** A0A1L7MRR3_SOLPI)	5.71579	4.3114	2.68644	0	2.78493	0	3.4179	0	3.31989	1.31789	4.1716	3.55392	2.27363	0	0
Solyc09g072930.1.1	F-box associated interaction domain-containing protein (AHRD V3.3 *** A0A2U1PHV7_ARTAN)	3.86339	2.75943	0	3.93712	0	0	3.88012	0	3.60627	1.35283	3.68919	2.14155	0	2.20414	0
Solyc10g078770.2.1	0.1	0	5.85162	4.48517	4.42889	5.52354	2.89868	7.21139	2.78207	5.21023	0	5.47277	1.59278	2.27626	0	0
Solyc08g077370.4.1	Purine permease (AHRD V3.3 *** A0A2P5BSS2_TREOI)	5.97418	6.19904	5.05363	6.47995	0	2.61468	5.31979	1.70838	7.21752	2.50107	5.36179	5.58684	3.64977	2.46243	4.21605
Solyc05g053860.4.1	NA	6.40561	5.73134	0	2.24965	4.9278	2.34423	5.22656	1.09432	3.60322	0	5.46792	6.75947	4.85573	6.68409	4.68148
Solyc04g080120.1.1	Pentatricopeptide repeat protein (AHRD V3.3 *** A0A2U1MNU4_ARTAN)	3.86103	3.74826	1.53797	4.76754	4.12912	1.01217	3.97868	1.70988	4.92759	0	3.31706	4.00527	1.55048	4.89816	4.54408
Solyc09g011380.3.1	BEL1-like homeodomain protein 9 (AHRD V3.3 *** A0A2G2VXF9_CAPBA)	7.89953	7.54843	6.77308	6.54495	6.75704	2.83097	6.48873	3.33363	8.14452	3.90684	7.06375	6.05838	4.90305	5.31276	3.00833
Solyc04g011880.1.1	Monothiol glutaredoxin-.1	6.03222	3.67628	4.61831	0	3.38228	0	0	0	3.31989	0	0	2.33033	0	0	0
Solyc07g049670.4.1	Alcohol acyl transferase (AHRD V3.3 *** Q6QLX5_PYRCO)	5.6219	7.91164	6.23086	6.3339	6.75662	4.98214	8.51898	4.98387	8.83813	3.25604	8.40067	6.759	4.47269	6.74621	4.30631
Solyc12g008930.3.1	Basic helix-loop-helix (BHLH) DNA-binding family protein (AHRD V3.3 *-* A0A2U1P678_ARTAN)	2.82385	4.60061	1.43331	3.29221	4.49891	2.43014	5.22788	0	4.49149	0.780739	4.7396	3.99306	4.66171	3.78587	4.4466
Solyc06g076400.3.1	Protein phosphatase 2C (AHRD V3.3 *** A0A2U1KC05_ARTAN)	6.01163	2.35793	3.63061	1.70429	0	2.61172	5.47278	1.70885	5.00543	0	5.55904	3.57592	0	0	0
Solyc08g028690.4.1	NAD(P)-binding Rossmann-fold superfamily protein (AHRD V3.3 *** F4JI53_ARATH),Pfam:PF13561	4.94131	0.861937	3.62195	4.61743	2.17554	1.61699	2.76094	1.09237	4.15864	0	4.86102	3.39401	1.95664	2.20681	0
Solyc07g052370.4.1	Cytochrome 71D7 (AHRD V3.3 *** A0A2G2WD66_CAPBA)	5.22443	6.13984	4.17881	4.19166	4.54685	3.0241	7.0058	3.16128	6.53296	2.03949	6.12162	4.92612	4.19788	4.85468	1.12061
Solyc09g008620.3.1	Polyadenylate-binding protein (AHRD V3.3 *** A0A2G3BIQ3_CAPCH)	2.38639	0.871149	0	2.45899	0	0	2.47086	1.70985	4.14622	0	3.69533	2.35238	1.55046	2.46024	4.54403
Solyc01g066510.3.1	Protein GAMETE EXPRESSED 2 (AHRD V3.3 *** A0A2G3AJS1_CAPAN)	0	1.80626	2.74994	1.31848	0	2.59987	5.02917	0	5.34605	0	3.3212	0.753469	0	3.56017	0
Solyc01g098960.3.1	Hexosyltransferase (AHRD V3.3 *** A0A2G3BUG9_CAPCH)	2.95741	3.07994	0	3.93126	3.53634	0	5.42868	2.13957	5.2024	1.35382	0	0	1.55022	3.76676	0
Solyc09g066150.2.1	Cytochrome P450 (AHRD V3.3 *** A0A200Q4A2_9MAGN)	4.81154	3.44977	0	4.19216	4.22198	1.60381	2.96985	0	3.60341	0	3.85029	1.90094	3.27427	0	0
Solyc09g065090.2.1	Cleavage stimulation factor subunit 2 tau variant-like protein (AHRD V3.3 *-* A0A2K3P5M9_TRIPR)	4.4205	4.83909	0	3.88336	2.17361	2.3685	6.21688	2.73477	5.3099	0	5.12035	3.86229	0.970107	2.87596	3.00012
Solyc01g106250.4.1	B3 domain-containing protein (AHRD V3.3 *-* A0A1Q3CKL9_CEPFO)	5.12569	3.64535	0	2.96308	0	1.61033	0	0	4.44592	0.829104	4.62924	2.14008	2.5388	3.8619	2.77792
Solyc05g025955.1.1	ABC transporter B family member .1	2.80019	2.89889	0	2.83885	0	0	3.67118	2.13658	4.70303	0	3.48823	1.59677	2.75415	0	3.52151
Solyc03g078490.4.1	NA	7.38996	7.01348	6.77255	7.17505	6.51818	4.1142	8.83872	2.46993	7.95426	5.00477	6.49948	5.56938	6.39046	4.55646	3.37759
Solyc06g006022.1.1	NA	2.60128	4.50072	3.63831	1.99591	0	0	3.62151	1.71066	4.00706	0	1.9992	1.24582	3.53876	2.45902	0
Solyc03g091020.1.1	Bifunctional inhibitor/lipid-transfer protein/seed storage 2S albumin superfamily protein (AHRD V3.3 *** A0A2U1PU47_ARTAN)	4.31302	0	5.79806	3.67312	6.2968	0	7.43787	2.49003	0	3.21	3.0219	0	7.09904	6.9955	7.1667
Solyc09g008670.3.1	threonine deaminase	7.95885	6.9698	8.191	7.72589	7.78246	5.23345	9.47389	7.28023	10.3464	3.47442	9.55558	7.28869	10.2345	11.2748	8.65425
Solyc01g073860.3.1	Cysteine/Histidine-rich .1	9.22124	9.12299	8.53014	8.80343	9.50854	5.72448	10.5318	7.02236	10.0427	6.66801	10.3574	9.10607	8.10069	9.07538	7.85221
Solyc09g082340.2.1	vicilin	6.69136	6.44589	5.65755	4.1295	4.54749	3.02222	7.56756	5.17793	7.81655	0	7.3292	6.68582	5.53375	4.49942	0
Solyc03g078090.4.1	Pectinesterase (AHRD V3.3 *** A0A2I4GT13_9ROSI)	4.72174	6.79505	4.88342	5.324	3.67529	0	5.22648	2.73892	6.89358	2.85236	2.45294	2.83867	4.70394	3.56236	0
Solyc03g034110.4.1	Homeobox-leucine zipper protein HOX14 (AHRD V3.3 *** A0A1U8GKM2_CAPAN)	6.16203	8.61938	10.1995	7.62565	10.6719	4.3775	10.2525	8.10209	10.3504	6.09331	11.1037	7.79257	11.0137	8.72503	10.3229
Solyc03g019690.1.1	Serine protease inhibitor.1	4.17076	7.77349	6.92086	6.35736	6.10627	6.07899	9.30661	5.81851	9.2714	0	8.41112	6.94938	7.9623	7.75262	5.89104
Solyc05g007950.4.1	NA	8.49379	6.46362	6.14231	8.24812	6.95441	5.77883	8.83105	4.97981	8.97358	2.03526	7.40103	5.8913	6.96372	6.08646	5.77447
Solyc07g062670.1.1	Unknown protein	3.79942	3.66219	3.93206	3.27645	4.55457	2.67383	5.53563	1.12146	3.97594	0	4.45971	2.51215	5.58771	4.19438	0
Solyc03g033330.3.1	RING/U-box superfamily protein (AHRD V3.3 *** A0A2U1ML59_ARTAN)	8.45593	7.83599	6.73313	6.99333	7.61086	6.65145	8.38264	4.7564	8.8709	5.16438	10.297	7.63256	6.28144	7.0065	6.6813
Solyc03g111510.3.1	RING/U-box superfamily protein (AHRD V3.3 *** A0A2U1NQ36_ARTAN)	4.90124	4.57691	0	4.14788	3.00591	0	5.45329	3.1577	5.47189	2.0358	5.71831	2.96179	0	1.48991	0
Solyc11g007890.2.1	2-oxoglutarate (2OG) and Fe(II)-dependent oxygenase superfamily protein (AHRD V3.3 *** F4INZ9_ARATH)	5.35131	4.97677	2.74135	5.38239	4.47018	0	6.92083	2.73782	6.24949	3.74753	5.19697	3.9381	0	4.81065	5.22305
Solyc09g090970.4.1	NA	2.96635	5.67506	4.15557	4.76218	1.11753	1.03374	6.82743	3.86642	6.3956	2.49123	5.33843	5.00261	4.89408	5.22077	3.19471
Solyc05g018413.1.1	NA	2.13635	5.96231	2.25464	6.29331	5.89816	3.50198	4.84371	1.70697	6.113	1.734	6.43804	5.33706	0	2.68343	4.01818
Solyc05g018403.1.1	NA	2.13635	5.96231	2.25464	0	5.89816	3.50198	4.84371	1.70697	6.113	1.734	6.43804	0	3.75373	2.68343	4.01818
Solyc02g062320.3.1	BURP domain protein (AHRD V3.3 *** A0A2K3PM47_TRIPR)	4.23327	4.25393	2.25827	4.20034	3.79922	0	4.27588	2.46827	4.85827	0	1.98797	2.34709	3.27174	2.46311	2.77761
Solyc05g055550.3.1	vacuolar acid trehalase (AHRD V3.3 *** AT3G10405.1)	4.9438	7.11049	6.89722	4.87296	6.8246	4.44878	7.49624	4.41707	7.80894	2.49529	7.13376	6.54004	7.17814	6.30239	6.74353
Solyc04g016175.2.1	RNA-binding protein (AHRD V3.3 *-* Q941H9_TOBAC)	0.894234	1.36419	4.39105	1.74611	0	2.07132	2.54428	0	4.4204	0	3.62889	1.88218	4.03017	2.47338	3.51573
Solyc09g010000.4.1	NA	2.95933	3.44518	3.8352	0	0	2.02553	3.76375	1.09371	4.93294	0	2.79673	2.96793	3.85605	1.48753	3.66987
Solyc10g076700.2.1	Rhodanese-like domain-containing protein 10 (AHRD V3.3 *** A0A1U8EI03_CAPAN)	2.60946	3.96672	0	3.34552	2.17376	0	4.37721	2.96131	5.12192	0	4.5266	3.07921	2.75589	1.4912	2.77302
Solyc02g078380.3.1	Stem-specific protein TSJ.1	7.77695	8.43632	7.56515	7.55505	8.65894	6.27782	8.88621	5.93062	9.34107	5.00016	9.73783	8.44291	8.92454	8.22616	5.61228
Solyc02g070070.1.1	FAD-binding Berberine family protein (AHRD V3.3 *** A0A1P8AT94_ARATH)	3.68308	5.79832	6.91679	6.35871	6.25516	0	8.29404	3.16144	5.60803	4.605	2.45364	5.86925	8.08711	9.89405	6.22886
Solyc02g082880.2.1	AMP-dependent synthetase/ligase (AHRD V3.3 *** A0A200QNF3_9MAGN)	2.38641	6.41895	4.32455	5.20901	2.18113	3.19173	7.18264	1.70984	6.11729	3.25685	3.31688	4.38185	1.9611	2.86877	4.39079
Solyc06g061210.4.1	NA	10.7709	11.4231	9.9192	11.4593	10.9285	9.05193	12.1511	9.16907	12.3788	6.96259	12.0833	10.5482	10.1829	11.2647	9.45181
Solyc06g068160.3.1	SNF4	0.885424	5.91473	3.10137	5.12632	4.61564	2.02604	6.87944	3.16008	4.85584	1.73589	3.0761	4.42412	5.33892	5.60922	0
Solyc03g058890.4.1	NA	3.48009	4.3224	0	3.21284	0	0	3.98426	1.70914	3.40153	0	0	2.35041	3.75776	0	0
Solyc03g112030.3.1	Cytochrome P450 71A6 (AHRD V3.3 *** A0A2G3CY66_CAPCH)	3.24216	7.56099	3.10509	5.87854	4.92785	3.83306	6.11519	2.96549	6.5938	0	5.92298	5.52755	1.96049	4.55629	0
Solyc12g010480.2.1	Heptahelical transmembrane protein 2 (AHRD V3.3 *** A0A2G3CD54_CAPCH)	2.95958	3.54957	5.13401	2.46591	3.2063	2.83742	5.91961	0	3.29099	0	0	3.30282	4.47117	2.68105	4.12222
Solyc02g063150.3.1	RuBP carboxylase small subunit	4.7769	2.73412	4.42991	3.45904	3.79369	0	5.08118	2.13637	4.98626	1.72692	0	3.71703	1.95358	1.89609	0
Solyc02g071970.1.1	N66 matrix protein (AHRD V3.3 *** XP_004233072.1)	8.41921	8.71084	6.09675	8.4908	6.91099	6.50476	10.5946	7.03481	9.70442	5.82238	9.44495	7.77284	7.30536	6.5182	6.24062
Solyc08g062220.3.1	Glycosyltransferase (AHRD V3.3 *** A0A218W5V3_PUNGR)	6.43454	7.04007	5.28522	6.19319	6.13853	3.02573	8.15422	4.87639	6.84534	2.68768	5.6915	5.68848	5.99186	5.24625	4.74557
Solyc06g072630.4.1	Bidirectional sugar transporter SWEET (AHRD V3.3 *** A0A2G3CA74_CAPCH)	1.43153	6.07431	6.06822	4.01388	4.74511	3.20875	5.84428	1.70734	5.75234	0	1.98552	5.86172	4.46906	4.71685	3.00389
Solyc02g085005.1.1	hypothetical protein (AHRD V3.3 *** AT2G18210.1)	1.83632	3.15895	2.70037	3.13897	2.17722	2.06596	4.95271	0	3.81031	2.00662	4.81844	3.46961	2.27234	2.88185	0
Solyc02g083280.4.1	NA	8.77228	10.9056	10.6042	9.55785	10.8375	7.82401	11.5895	8.10816	11.1136	7.50851	11.0123	10.7924	11.6559	12.0081	10.0009
Solyc03g111140.3.1	Malate synthase (AHRD V3.3 *** A0A1U8FXE5_CAPAN)	7.95411	9.7708	9.13052	8.67349	10.3291	7.02512	11.3534	8.7716	11.2386	6.59535	10.9249	9.89602	11.3948	11.673	8.9803
Solyc10g050880.2.1	Alpha/beta-Hydrolases superfamily protein (AHRD V3.3 *** A0A2U1KK17_ARTAN)	2.96706	4.60861	0	3.35571	4.2131	1.03473	4.74663	1.09264	5.2847	2.4898	3.48728	2.9536	1.54369	2.21105	0
Solyc04g011820.1.1	Glutaredoxin (AHRD V3.3 *** A0A1L7MRR3_SOLPI)	4.49285	5.04688	3.03366	1.36481	3.5397	0	3.96537	1.11567	4.67432	2.44803	4.55772	3.91761	4.26587	0	0
Solyc05g015497.1.1	Glucuronoxylan 4-O-methyltransferase.1	5.2609	4.96891	7.17505	4.37187	8.28524	0	7.93836	4.87376	7.23756	4.35025	6.6245	0	7.32695	6.9316	7.59178
Solyc07g054720.2.1	Proteinase inhibitor type-2 (AHRD V3.3 *-* A0A2G3A0T9_CAPAN)	6.55857	6.10156	6.70689	5.42836	5.82918	4.81301	6.18892	3.93491	7.88715	2.77495	7.4185	5.94556	5.90141	4.87063	5.66605
Solyc10g078220.2.1	Cytochrome P450 (AHRD V3.3 *** A0A2U1MC34_ARTAN)	3.36568	4.13354	6.61421	5.4281	5.87537	4.19585	8.42492	5.13157	6.56967	1.73694	6.78025	4.75405	6.05645	5.52525	4.6816
Solyc02g065400.3.1	33kDa precursor protein of oxygen-evolving complex	7.74604	8.52525	8.12508	6.91155	8.47007	5.28554	8.9634	6.32815	8.81832	4.11324	8.67079	8.11006	8.58101	8.2749	5.50839
Solyc08g080630.4.1	Ethylene-responsive proteinase inhibitor.1	7.93301	9.73215	9.28185	8.75507	10.0324	7.68677	10.2256	7.05557	10.7591	6.69523	10.5801	9.64114	9.91937	9.36818	8.23166
Solyc05g054560.3.1	CASP-like protein (AHRD V3.3 *** A0A2G3CIG5_CAPCH)	5.35736	6.71154	5.58097	5.81071	6.08099	4.30561	7.24405	3.15702	6.93971	3.36041	6.49918	6.21068	5.33286	5.41589	5.1694
Solyc02g093040.4.1	Cysteine proteinase RD21a (AHRD V3.11 *** tr|A0A2G2XHR6|A0A2G2XHR6_CAPBA)	5.97361	5.95463	6.03302	7.14872	5.22723	4.55556	7.99355	3.33261	6.84764	3.57036	5.84615	4.42463	5.56143	4.38152	5.31124
Solyc00g500241.1.1	Cytochrome c biogenesis FC (AHRD V3.3 *-* A0A0C5B7H6_9SOLA)	3.24141	3.33908	3.63479	4.24752	0	2.60544	3.48856	1.70984	3.16284	0	5.77584	3.30705	0	3.18678	0
Solyc09g072640.3.1	CRIB domain-containing protein RIC6 (AHRD V3.3 *** A0A2G2V9K8_CAPBA)	4.02757	4.41438	4.95646	4.38267	4.21406	3.05004	4.9115	2.73484	6.03181	0	4.85422	4.41419	3.52982	3.04356	4.5344
Solyc10g018340.1.1	Small auxin up-regulated RNA71	5.88637	6.43411	6.22723	6.81804	7.24904	3.53278	7.72392	4.82544	8.35849	4.90395	6.84593	5.43847	5.18668	6.46455	4.7327
Solyc04g080540.2.1	DNA polymerase epsilon catalytic subunit A (AHRD V3.3 *** AT1G19530.2)	12.7228	11.2329	10.3985	10.32	10.6845	9.37607	11.2478	8.25827	11.9456	8.36135	12.5349	11.1236	10.0933	9.87403	8.18309
Solyc01g106620.2.1	pathogenesis-related protein 1-like (AHRD V3.3 *** A0A2I4HRD5_9ROSI)	8.49094	11.6191	9.07413	10.1993	11.0116	8.0843	11.4297	8.94386	11.9501	8.05436	11.5502	11.4895	9.82959	10.6273	9.48191
Solyc04g064870.3.1	Pathogen-related protein (AHRD V3.3 *** A0A1U8GE43_CAPAN)	5.38525	7.26169	5.19976	6.65493	6.84088	5.13823	8.30035	4.81556	9.04801	5.86609	8.13426	6.58469	5.36846	5.78895	6.45022
Solyc04g011467.1.1	NA	0.889664	3.17861	4.42676	0	3.79373	0	0	2.46831	4.35118	0	4.51405	0	4.26245	3.19714	0
Solyc06g006017.1.1	NA	0	4.80476	3.38126	1.71412	0	0	0	1.70665	3.79221	0	3.06666	1.60277	0	0	4.4619
Solyc09g092130.3.1	Sucrose phosphate synthase (AHRD V3.3 *** A0A0B5L7E2_LILDA)	3.47723	6.58311	5.60634	3.99489	0	1.59715	5.53082	3.75511	6.02862	1.35478	5.26574	6.12052	3.6539	4.60833	0
Solyc08g023510.3.1	Unknown protein	3.37746	3.8721	2.2371	1.73165	3.00405	1.63562	4.69118	1.09478	3.96181	1.72078	3.81339	2.67469	4.84619	3.04787	3.78683
Solyc10g080670.2.1	Transmembrane protein, putative (AHRD V3.3 *** A2Q5V9_MEDTR)	6.68575	5.5206	1.5279	5.34148	4.0212	2.85019	5.9076	2.96194	5.08501	0	4.53171	5.40664	3.26927	4.76703	4.2118
Solyc04g014480.3.1	15.7 kDa heat shock protein, peroxisomal (AHRD V3.3 *** A0A1U8GLK8_CAPAN)	0	2.53697	0	0	3.00482	0	4.4033	1.7117	0	0	0	3.78474	4.74677	0.932825	0
Solyc11g007190.2.1	NA	3.80673	2.26676	2.62677	3.03032	1.7602	1.66902	0	0	4.31885	0	0	3.07509	2.76609	0	0
Solyc07g008010.4.1	NA	4.98251	0	3.82273	1.71831	0	1.02844	1.11315	2.73485	4.90623	0	4.92626	1.89145	4.26487	4.50669	0
Solyc04g050990.3.1	F-box domain, Phloem protein 2-like protein (AHRD V3.3 *** A0A2U1PQ05_ARTAN)	6.79837	8.37641	7.03749	6.17355	7.47771	4.2882	6.0326	3.75088	8.61768	5.25739	7.40785	7.59702	5.8511	6.19506	5.54385
Solyc03g096850.4.1	Rubredoxin family protein (AHRD V3.3 *** Q9FFJ2_ARATH)	3.58926	0	0	0.814311	1.74254	2.35824	5.55887	2.13676	4.33985	0	1.30963	2.83189	2.27615	1.8919	0
Solyc05g016690.3.1	Nudix hydrolase (AHRD V3.3 *** A0A2U1KQS6_ARTAN)	7.38767	5.90333	6.45478	6.28028	5.6168	4.95327	8.71617	4.41817	7.92287	5.22656	7.01657	5.36055	6.24639	5.63878	5.02533
Solyc02g077020.3.1	NA	0	0.868274	0	2.00392	0	1.0159	4.08643	0	1.76277	1.35308	2.79815	0.750952	2.95291	6.26196	0
Solyc01g110510.3.1	ENTH/VHS-like protein (AHRD V3.3 *** A0A2U1MPP6_ARTAN)	6.03375	4.58054	6.29243	6.6046	6.03394	4.29068	6.4127	2.13677	6.50506	0	4.43993	4.05667	3.27036	5.58477	5.12625
Solyc03g006150.2.1	Myb domain, Homeodomain-like protein (AHRD V3.3 *-* A0A2U1Q384_ARTAN)	3.24537	4.05258	0	4.20194	3.2046	2.84271	5.48222	2.96326	5.33059	0	4.93719	3.19701	0	3.56528	0
Solyc01g100370.3.1	Adenine nucleotide alpha hydrolases-like superfamily protein (AHRD V3.3 *** A0A2U1PDN0_ARTAN)	11.5617	9.28756	8.0734	7.75135	9.27028	8.15309	9.27229	7.63131	9.8017	7.53971	12.1187	10.287	7.91486	8.20984	7.05043
Solyc12g027540.3.1	Unknown protein	4.66093	2.2579	0	3.86328	1.13572	2.09982	2.2509	0	4.19579	0	2.96374	1.59892	0	0	0
Solyc06g082020.4.1	NA	2.98218	3.73804	5.88615	3.28061	6.39433	2.08613	7.53261	3.81265	6.161	4.21633	5.70972	2.51449	5.53148	4.82506	4.72704
Solyc01g097830.2.1	DUF868 family protein (DUF868) (AHRD V3.3 *** Q9SI11_ARATH)	7.97676	6.85018	4.17344	5.35792	6.70622	4.98994	8.25716	4.34157	8.15392	5.03757	7.15047	5.74139	4.53199	4.8112	4.80506
Solyc02g090470.4.1	Peroxidase (AHRD V3.3 *** K4BCJ6_SOLLC)	5.22719	10.4	8.23822	8.30724	7.95945	7.46414	9.01498	6.24445	9.99553	4.29553	9.73869	10.3443	6.3201	8.55307	6.81133
Solyc01g095360.2.1	Calcium-dependent lipid-binding (CaLB domain) family protein (AHRD V3.3 *-* Q9M148_ARATH)	2.96214	0.862414	4.56281	0	0	1.02347	0	0	3.29679	0	0	1.60368	2.75796	2.87334	5.17332
Solyc07g007350.1.1	Sterile alpha motif (SAM) domain protein (AHRD V3.3 *** Q1G3Q5_ARATH)	4.47488	5.35828	4.77493	2.6603	4.97622	3.36633	4.1041	1.70667	5.73375	0	4.99963	3.3934	1.95636	0.929279	2.77485
Solyc05g008910.3.1	Class I glutamine amidotransferase-like superfamily protein (AHRD V3.3 *-* F4KA45_ARATH)	3.68291	5.73302	0	5.50047	0	1.60226	4.17452	1.70966	4.01117	0	1.99506	5.61144	4.47343	4.49954	0
Solyc03g111720.3.1	Peptide methionine sulfoxide reductase (AHRD V3.3 *** MSRA_SOLLC)	11.8877	11.5887	10.7198	11.5986	11.8342	9.52038	12.1542	8.97243	12.3474	8.42184	11.9152	10.3073	10.5122	9.35871	11.6975
Solyc04g017670.3.1	F-box protein (AHRD V3.3 *** H6VUS4_9ROSI)	3.68778	6.6791	4.16826	4.9705	5.61735	3.21094	8.38612	5.30391	8.08846	5.19679	6.72726	7.42892	5.22924	5.02837	4.86151
Solyc02g062310.1.1	BURP domain-containing protein (AHRD V3.3 *-* A0A2U1NKA9_ARTAN)	4.03568	4.93051	3.35293	3.47417	4.92162	2.65397	5.33359	2.47708	5.16747	1.7133	4.82568	4.8018	5.18682	4.04164	1.7336
Solyc10g051120.3.1	Mitochondrial pyruvate carrier (AHRD V3.3 *** A0A2G2WMA1_CAPBA)	2.97587	4.42576	0	4.06041	0	2.39711	4.25597	1.72783	4.62445	0	3.63032	2.67178	0	4.39492	1.7311
Solyc03g111620.1.1	S-adenosyl-L-methionine-dependent methyltransferases superfamily protein (AHRD V3.3 *** A0A2U1MVU3_ARTAN)	5.74649	2.34437	0	2.82572	0	1.02597	0	2.46649	5.08577	0	3.67729	2.8294	2.53594	0.929563	2.77434
Solyc01g005680.4.1	Cytokinin riboside 5'-monophosphate phosphoribohydrolase (AHRD V3.3 *** A0A2I4FSE2_9ROSI)	6.67614	6.85993	3.37483	7.33119	5.46903	4.37977	7.04162	4.07379	7.41225	4.50022	7.51451	6.71675	5.18862	5.6422	6.78955
Solyc03g020030.3.1	Proteinase inhibitor type-2 (AHRD V3.3 *** A0A2G3A0T9_CAPAN)	0	3.62749	0	0	0	1.03035	4.5339	1.09176	3.17979	2.03251	3.97005	1.59935	0	0.930707	4.20911
Solyc05g039950.2.1	Acyltransferase-like protein (AHRD V3.3 *** Q589X8_TOBAC)	6.98145	7.00018	5.28307	6.90714	6.64097	4.93883	7.82147	4.81887	7.78479	3.25526	6.56581	5.60829	4.80558	4.10722	4.38823
Solyc11g006360.1.1	E3 ubiquitin-protein ligase (AHRD V3.3 *-* AT3G19990.2)	3.3832	2.05724	1.49862	2.04651	3.37904	2.39477	2.81093	0	3.43056	0	4.28938	2.67225	3.75045	1.89975	0
Solyc06g050870.3.1	Hypoxia-responsive family protein (AHRD V3.3 *** B6THW4_MAIZE)	5.22122	5.83195	2.63984	3.60026	5.3319	3.81107	3.60708	2.8028	4.19145	0	6.99676	6.00861	5.85652	3.20219	4.37031
Solyc06g071070.1.1	NAD(P)-binding Rossmann-fold superfamily protein (AHRD V3.3 *** A0A2U1L921_ARTAN),Pfam:PF13561	8.29254	8.83106	7.7415	8.07244	8.84366	6.58678	9.23939	6.00904	9.35095	5.59378	8.76531	7.86212	7.75586	6.76285	6.28836
Solyc04g045600.4.1	Protein kinase superfamily protein (AHRD V3.3 *** F4JTH2_ARATH)	9.24568	9.5234	9.62715	9.4925	8.97733	7.75071	9.95986	6.71851	10.4942	6.04973	9.45227	8.12511	8.68635	7.37632	8.29971
Solyc06g054540.3.1	E3 ubiquitin-protein ligase MIEL1-like (AHRD V3.3 *** A0A1S4BAM5_TOBAC)	5.60151	6.481	6.3919	4.74495	6.00731	2.62429	7.19514	4.16871	6.92356	4.29358	6.1383	6.24332	6.4973	5.58524	5.71292
Solyc03g096540.3.1	PLAT/LH2 domain-containing protein (AHRD V3.3 *** A0A2U1NEA8_ARTAN)	9.90586	11.7534	10.909	10.8612	12.2953	10.1392	11.9306	9.50734	13.0013	9.40082	13.0675	12.106	10.3108	10.7635	10.0846
Solyc12g094690.1.1	RING/U-box superfamily protein (AHRD V3.3 *** A0A2U1LI04_ARTAN)	2.79955	2.3341	0	3.64662	4.01861	0	4.38681	1.09218	4.03048	2.02966	0	0	0	2.46874	0
Solyc08g065710.2.1	Vacuolar-processing enzyme (AHRD V3.3 *** A0A2G2ZDR1_CAPAN)	5.54539	5.85977	4.88306	5.76411	3.38115	0	6.61227	4.69884	6.13589	0	5.01425	5.78148	4.99294	5.3453	4.1242
Solyc08g076230.1.1	GAGA-binding transcriptional activator (AHRD V3.3 *** H1ZN90_SOLLC)	5.13007	4.6661	3.37715	4.21478	5.61456	0	0	2.73484	5.05369	1.34898	4.61562	4.45932	4.69691	5.35222	3.9073
Solyc12g099930.2.1	Serine--glyoxylate aminotransferase (AHRD V3.3 *** A0A2G2YAX9_CAPAN)	3.36694	6.90445	5.4801	4.07174	5.08476	3.48912	6.18978	2.96467	5.48858	0	3.98926	5.66779	6.50097	5.37793	3.37638
Solyc04g080750.4.1	NA	2.96342	3.19391	0	2.8267	3.91233	2.03971	2.49562	0	3.04236	0	3.67642	3.64753	3.26866	0	2.1712
Solyc07g005630.3.1	defensin-like protein.1	6.21704	2.83951	0	4.076	0	3.56522	6.21117	0	3.97994	0.791759	1.25345	3.38264	0	0	0
Solyc01g096720.4.1	Protein ZINC INDUCED FACILITATOR-LIKE.1	5.87165	7.24335	5.94984	6.08488	5.27331	4.61234	8.08841	5.46371	7.12571	2.99976	7.2723	5.32059	4.53407	4.1798	5.26948
Solyc06g066420.4.1	NA	0	4.66148	5.11785	3.88701	5.26461	1.03146	6.02848	3.97354	5.8647	1.72961	3.96849	3.86032	6.39886	4.81743	3.36842
Solyc06g009810.4.1	NA	1.43612	1.38395	5.32646	5.18968	5.39044	0	3.67633	3.15976	3.88304	0	5.10763	3.85599	5.71985	0	5.11938
Solyc05g041200.4.1	NA	9.07444	11.6293	8.64008	10.3424	9.11864	8.35716	11.4551	9.01395	11.2053	5.81141	10.7473	10.7854	10.2363	11.346	8.54166
Solyc01g091050.4.1	NA	7.82036	7.46422	5.76195	7.12756	6.53729	3.02291	6.78385	5.82358	8.32658	4.04946	7.36828	8.15079	6.27007	6.9486	4.68199
Solyc01g065680.2.1	NA	4.49339	3.37417	2.19612	4.62396	4.62312	1.65425	0	2.17239	4.80744	0.800131	4.37095	4.69285	2.27536	5.36027	3.18814
Solyc12g013700.2.1	stem-specific protein TSJT1-like (AHRD V3.3 *** A0A2I4H4H1_9ROSI)	10.6543	12.1378	12.6917	10.9993	13.1275	9.73938	13.1181	10.4676	12.7875	9.89493	13.0735	12.3259	13.4967	13.0634	11.8433
Solyc03g116700.4.1	NA	11.4256	11.6085	9.54978	11.2733	10.6738	8.99309	12.0181	8.72057	12.0743	9.10889	11.4698	10.6618	9.66045	10.1329	8.81409
Solyc09g011120.1.1	Zinc finger protein (AHRD V3.3 *-* A0A200R533_9MAGN)	3.24635	5.33239	2.25518	4.14478	3.2034	3.6268	6.35339	2.1367	4.69308	2.03654	4.93409	4.05645	3.64741	4.32046	0
Solyc01g112010.3.1	RNA-binding (RRM/RBD/RNP motifs) family protein (AHRD V3.3 *** AT3G56510.5)	2.39408	3.52702	3.37351	4.03	5.12634	2.63772	5.92212	2.73511	4.09891	0.82529	3.49229	3.71888	2.94632	2.87711	3.66197
Solyc12g088800.3.1	Lipase (AHRD V3.3 *** A0A1J3EVR4_NOCCA)	5.64638	5.66175	4.32227	4.46201	0	3.02495	6.98102	3.4874	6.41726	3.97958	5.20122	5.78143	3.1228	3.85981	1.12045
Solyc01g108710.3.1	Unknown protein	0.902906	3.0827	5.69831	0	5.38815	0	3.2904	2.21733	2.76144	0	3.5622	0.74922	1.56081	3.46925	4.84602
Solyc02g085800.2.1	NA	6.79723	6.11385	2.73963	5.79137	4.39055	2.83989	1.72007	3.62483	6.32518	1.35229	5.91576	3.80218	4.64705	4.50228	1.11884
Solyc09g007020.1.1	Pathogenesis-related protein.1	1.83176	6.54627	3.07757	3.65401	1.74004	2.05514	5.87829	4.17128	7.28188	3.45547	3.65886	6.36661	2.53283	3.19755	2.99704
Solyc01g087800.2.1	Subtilisin-like protease (AHRD V3.3 *** O82777_SOLLC)	3.24057	3.34181	0	0.805998	0	2.33884	5.0325	1.095	2.87894	0	0	0	2.5424	2.86806	0
Solyc06g066680.3.1	Mitochondrial carrier protein (AHRD V3.3 *** A0A200PP03_9MAGN)	3.36875	7.636	6.22413	6.27397	5.03158	3.49602	7.34904	4.75838	7.17287	3.13146	4.23194	6.50627	3.40846	6.64857	0
Solyc02g005601.1.1	Eukaryotic aspartyl protease family protein (AHRD V3.3 *** Q9C6M0_ARATH)	2.60544	2.7572	0	0.811307	0	0	0	2.73748	5.38439	0	0	2.69035	1.95877	0	0
Solyc03g120690.3.1	Dynein light chain (AHRD V3.3 *** A0A2G3D075_CAPCH)	3.60779	5.04605	6.38409	3.01661	5.2339	0	6.58697	4.11702	5.20902	2.94106	5.23295	5.02605	4.46746	6.35845	4.72795
Solyc03g080060.1.1	L-type lectin-domain containing receptor kinase VIII.2-like (AHRD V3.3 *** A0A2I4F917_9ROSI)	1.42821	4.69412	5.21659	2.95315	3.9206	3.60658	6.37046	4.76142	7.2107	0	5.37023	3.57942	4.75738	5.40676	1.12128
Solyc11g006740.3.1	NA	4.67976	2.91427	0	4.14681	3.37564	2.84871	7.69986	2.73572	5.1831	5.06881	6.46143	3.29747	3.53171	4.32105	3.66573
Solyc10g006230.3.1	NA	5.85451	0	1.53034	0	0	0	2.75711	2.13697	3.40858	0	3.30453	4.95121	3.64787	0	0
Solyc04g077755.1.1	NADH dehydrogenase [ubiquinone] iron-sulfur protein 4, mitochondrial-like (AHRD V3.3 *-* A0A2I4GIJ5_9ROSI)	0.889092	1.38716	0	4.03365	0	0	4.21684	2.46689	1.77534	0	3.66554	1.23277	4.02903	3.45684	1.11441
Solyc11g069180.2.1	Isovaleryl-CoA dehydrogenase (AHRD V3.3 *** B4FQ64_MAIZE)	7.78361	10.9923	9.57002	9.51424	10.2158	8.20175	11.1669	8.23672	10.9748	7.52694	10.345	10.5447	10.3775	10.4112	8.69752
Solyc10g084060.2.1	cysteine-rich/transmembrane domain A-like protein (AHRD V3.3 -** AT2G32210.1)	3.89567	4.36807	4.30992	5.2666	5.2533	3.28816	5.17448	3.57223	5.95622	0	5.33653	5.78518	5.54158	5.8914	2.98913
Solyc01g066040.2.1	Unknown protein	0.893403	4.43063	3.58039	1.35896	4.39092	0	4.64698	1.7238	5.23547	3.21284	4.1809	4.90154	0	0	0
Solyc04g081460.2.1	F-box protein (AHRD V3.3 *-* XP_012084459.1)	5.68633	5.17207	6.45235	5.0741	4.21644	4.53887	5.83416	2.14681	6.34805	1.33218	5.83586	3.38017	4.3997	4.19287	1.11274
Solyc02g082450.3.1	Auxin efflux carrier (AHRD V3.3 *** A0A200PYL2_9MAGN)	6.22275	10.112	6.79503	8.91118	7.06532	5.81315	8.92322	6.36947	8.10609	3.57057	8.21518	7.86923	6.80432	7.46641	5.84074
Solyc05g049930.1.1	F-box protein At5g07610-like (AHRD V3.3 *-* A0A2I4F448_9ROSI)	0	2.72822	0	3.82137	1.11788	1.03714	4.47561	1.094	2.73719	2.02396	3.65842	1.59496	3.11421	0	0
Solyc04g011490.4.1	CASP-like protein (AHRD V3.3 *** A0A2G2XA87_CAPBA)	2.80099	4.98214	5.11093	3.35804	4.38457	0	5.87519	3.97593	4.95062	0	3.96032	3.922	3.11435	4.51036	0
Solyc03g034130.4.1	NA	5.02031	6.80432	7.7252	5.82415	8.99891	3.50857	8.60291	6.60256	8.08403	6.20534	9.27792	6.532	10.3253	8.39964	9.24004
Solyc01g107950.2.1	bHLH transcription factor 008	4.6782	3.73434	0	3.53545	0	1.02086	3.88779	0	1.7667	1.35183	1.9867	0	1.54755	3.19036	0
Solyc02g077920.4.1	Colorless non-ripening	5.3943	3.86494	0	1.35283	0	1.63956	3.22148	1.09787	2.90616	0	3.03774	1.22952	0	0	0
Solyc01g108190.3.1	Calmodulin-like protein.1	9.58741	9.28216	9.53045	9.10435	9.61184	7.19504	9.14744	6.83542	10.3239	7.27012	10.0492	8.53549	8.67282	7.98922	6.50343
Solyc12g019120.2.1	Pectin lyase-like superfamily protein (AHRD V3.3 *** O80559_ARATH)	0.885228	2.57257	4.31965	0	0	0	3.34273	2.73807	4.08452	0	3.84705	0	3.94915	3.44903	0
Solyc12g017430.3.1	NA	3.24721	0.861211	0	4.90186	4.5404	3.04354	5.56349	2.13617	5.0849	1.73347	3.50189	0	0	3.56713	0
Solyc12g036470.2.1	bHLH transcription factor 071	5.32396	4.52936	2.25487	3.53909	5.31126	4.36587	6.52658	0	5.44381	0	1.30921	3.93316	5.46713	2.46453	3.00315
Solyc12g007060.1.1	serine-rich protein-like protein (AHRD V3.3 --* AT5G55980.1)	0.895433	4.41628	2.67985	0	3.2113	2.0752	0	0	4.30795	0	1.93538	2.67252	1.95546	0	0
Solyc02g067050.3.1	UPF03.1	3.11025	6.05839	8.20877	4.82001	8.23627	3.94571	8.19567	4.87417	6.19152	4.89326	7.03756	6.27146	8.86246	9.43824	6.98041
Solyc11g010420.3.1	NA	4.30064	4.30116	3.82312	5.54813	1.11828	0	5.67211	3.62225	5.24903	2.99385	5.29438	4.70456	4.94193	4.56291	4.73773
Solyc08g068390.3.1	Glyoxysomal fatty acid beta-oxidation multifunctional protein MFP-a (AHRD V3.3 *** A0A2G2YXE3_CAPAN)	5.54377	4.44332	3.39607	5.37281	4.22374	1.59981	6.79453	4.56799	6.01322	2.29034	4.35379	4.12415	3.27565	1.48572	4.9257
Solyc02g021350.4.1	NAP1-related protein.1	3.77839	3.44051	2.25789	4.36873	0	3.03492	4.65115	0	4.15451	0	3.07281	1.24021	3.12019	4.10874	2.50713
Solyc11g066270.3.1	xyloglucan endotransglucosylase-hydrolase 6	6.3368	9.54581	7.28173	8.65107	8.56886	8.53531	10.3273	6.38638	10.1438	2.28598	9.48061	9.51328	7.36855	5.92293	6.91001
Solyc02g090460.2.1	Unknown protein	2.63429	5.33758	5.06196	3.69627	5.01262	3.28942	5.00276	2.21298	5.25254	3.03134	6.10046	4.2843	4.55515	4.74014	3.19118
Solyc03g025860.3.1	25.3 kDa vesicle transport protein (AHRD V3.3 *** A0A2U1P9C4_ARTAN)	6.27693	4.29996	3.61686	3.63896	4.6771	3.75318	5.60636	1.09178	6.24596	3.36232	5.12116	4.36762	3.85073	4.9489	0
Solyc09g092300.3.1	Late blight resistance protein (AHRD V3.3 *-* B7U1D8_9SOLN)	0	3.06936	0	3.86867	3.37801	2.61795	4.77705	0	3.17042	0	0	2.52823	3.40862	3.18996	0
Solyc06g074390.3.1	Fatty acyl-CoA reductase (AHRD V3.3 *** A0A1U8H367_CAPAN)	2.1326	3.91303	3.83853	0	0	2.02107	0	1.0943	0	0	4.87478	2.35107	0	3.56242	3.37769
Solyc09g014580.3.1	MLP-like protein 43 (AHRD V3.3 *** A0A2U1L1Z2_ARTAN)	7.13993	5.11662	5.4498	7.15603	5.57946	3.97768	3.68134	1.09493	6.88871	3.34789	5.37895	1.88451	4.58358	3.77848	5.30037
Solyc03g113710.4.1	Formin-like protein (AHRD V3.3 *** A0A2G3AWB8_CAPCH)	4.22883	3.91833	3.84216	2.80496	2.78566	1.01083	6.01078	3.33464	5.50783	3.3703	4.55125	3.49515	3.12438	3.32221	0
Solyc07g007930.3.1	Raffinose synthase family protein (AHRD V3.3 *** F4K470_ARATH)	11.4423	11.7839	9.86972	10.7078	10.221	8.72032	11.4	8.81327	11.6279	8.25471	10.9464	11.9107	10.7403	12.2597	9.55138
Solyc05g056050.3.1	Chlorophyll a-b binding protein, chloroplastic (AHRD V3.3 *** A0A2G3CJ50_CAPCH)	4.47528	1.39602	2.73296	2.26457	3.00555	1.61922	3.65363	1.70646	2.0756	0	3.83491	4.77981	3.94483	0	1.73848
Solyc00g049210.1.1	Cytochrome c biogenesis FN (AHRD V3.3 *** A0A0C5B9X0_9SOLA)	3.24147	3.45245	4.88513	3.08728	0	0	4.49757	0	0	3.00044	4.80173	2.35223	0	2.20249	0
Solyc11g069700.2.1	Elongation factor 1-alpha (AHRD V3.3 *** A0A1U8EL12_CAPAN)	9.58497	9.37975	6.69432	9.03664	6.49904	6.68791	10.4946	7.48514	8.97987	6.31333	8.76853	7.46988	6.17602	7.87331	6.06027
Solyc01g087280.2.1	NA	6.87046	6.15346	2.262	8.14954	3.20736	4.48925	5.86003	3.86942	7.2905	0	4.11943	4.59823	4.85488	5.85308	5.65204
Solyc07g044970.1.1	P-loop containing nucleoside triphosphate hydrolase (AHRD V3.3 *** A0A2U1P4X5_ARTAN),Pfam:PF13671	5.94014	6.75762	5.63794	4.53432	7.50178	1.62418	7.83436	5.45907	6.98521	4.7704	6.88842	6.45387	8.15891	6.57311	5.80307
Solyc01g081340.4.1	NA	1.43013	4.93818	0	4.5621	0	3.20102	4.94316	0	3.866	1.35266	4.44692	3.39928	2.27825	4.66444	3.79674
Solyc01g100460.3.1	BZIP transcription factor (AHRD V3.3 *** C0LQL1_9CARY)	6.9559	7.72708	6.33022	7.34462	7.70285	4.88503	7.77961	5.70838	7.95322	3.7208	7.01647	6.63197	7.34683	6.7832	6.21479
Solyc02g150148.1.1	Unknown protein	3.79487	2.70269	5.22227	3.01142	4.8114	1.04794	2.20942	1.72892	3.72766	0.805862	3.45281	2.51123	4.11243	4.0428	0
Solyc10g018300.3.1	Transketolase (AHRD V3.3 *** A0A200R9X0_9MAGN)	3.77389	3.83672	4.32617	3.85548	5.31866	3.18923	4.87489	3.48856	6.84099	3.37028	5.2633	5.11128	6.593	4.85332	4.92586
Solyc00g500047.1.1	50S ribosomal protein L2, chloroplastic (AHRD V3.3 *** A0A1C8V6E3_9ROSI)	3.58871	2.91821	0	0	1.12015	2.03229	5.0549	0	5.27293	4.11236	5.91222	2.34571	0	1.48891	0
Solyc04g057950.2.1	F-box family protein (AHRD V3.3 *** I0J3I6_ARAHH)	3.36564	1.40891	3.83896	0	3.53592	2.02049	4.08205	1.09438	3.50511	0	0	2.83886	0.973836	2.86934	3.37791
Solyc01g008620.4.1	NA	5.35174	5.6785	0	5.40952	4.30788	4.12155	5.65164	4.3417	6.23519	2.03812	6.97478	5.64672	1.95885	5.73709	5.31039
Solyc01g097280.2.1	NA	6.58948	8.70421	7.23833	7.84013	9.11193	7.1997	9.68618	6.63564	9.38673	6.39992	9.26232	9.28098	9.33797	8.6593	7.94885
Solyc00g500322.1.1	ATP synthase subunit b, chloroplastic (AHRD V3.3 *** I6N943_DATST)	2.14103	2.33001	0	3.73716	0	0	0	2.13753	4.23193	2.27562	4.91352	2.95278	1.54351	0	3.66043
Solyc09g082150.1.1	Heat shock protein (AHRD V3.3 *** Q8VY73_ARATH)	2.14801	3.01833	3.05057	1.74469	4.74808	2.66214	5.47244	2.15815	1.78547	0	3.25502	4.2066	3.26691	4.12055	4.20162
Solyc02g065000.1.1	Calcium-binding EF-hand (AHRD V3.3 *** A0A2U1N7Z6_ARTAN)	8.69216	9.29714	9.46073	8.39913	9.21156	7.12425	8.78755	5.8205	9.89667	7.3782	9.8266	7.80468	6.771	5.74535	4.85549
Solyc04g064710.3.1	Alcohol dehydrogenase (AHRD V3.3 *** Q42953_TOBAC)	2.60488	4.12798	2.2606	5.40794	3.00996	3.02993	4.7716	0	5.90926	3.36793	4.44745	2.96784	0	0	3.20301
Solyc07g007400.3.1	Leucine-rich repeat-like protein (AHRD V3.3 *-* Q6K620_ORYSJ)	5.306	2.71248	4.92345	4.56307	4.6813	3.53884	3.0337	2.97915	5.7084	2.25546	6.23866	3.85171	4.26281	3.04976	2.49707
Solyc02g068170.1.1	Unknown protein	5.02496	6.06644	6.00816	6.24477	5.80688	2.05373	5.31756	4.07657	6.88633	3.81299	5.52773	5.93054	6.22355	5.25646	1.11383
Solyc08g080570.4.1	UDP-glucose 4-epimerase-like protein (AHRD V3.3 *** A0A2K3NI12_TRIPR)	9.4622	12.0548	10.5681	10.3715	11.0619	9.10248	11.4445	9.21706	12.2015	8.70506	11.1666	11.1118	11.1414	11.0068	9.25659
Solyc08g016190.4.1	NA	4.53911	5.14024	4.1361	4.04986	3.20276	3.39671	6.20394	3.63503	6.22786	3.53983	5.68308	4.76655	5.71972	3.46069	4.01032
Solyc06g054220.2.1	Unknown protein	5.91112	5.5499	2.69536	6.09419	4.30798	4.085	6.09581	3.77338	6.51544	2.64638	5.6301	5.66424	3.75045	5.42233	5.60217
Solyc06g053220.3.1	Homeobox-leucine zipper protein HOX6 (AHRD V3.3 *** A0A2G2WIJ7_CAPBA)	3.24841	4.71279	0	2.8289	2.17397	2.85513	2.76822	0	4.40084	0	3.67438	4.27035	1.95525	4.50656	0
Solyc03g117150.3.1	Plasma membrane ATPase (AHRD V3.3 *** A0A2G3A2L5_CAPAN)	0	0.87326	2.74928	3.08328	2.78631	2.60093	4.5626	0	4.32578	1.73815	2.45802	0.753236	0.974865	3.6665	0
Solyc01g028807.1.1	Unknown protein	3.12416	2.30739	3.78334	2.69632	0	2.06878	5.21443	2.7581	3.4309	0.808301	3.79031	2.81682	0	1.49639	2.76589
Solyc08g061640.1.1	transmembrane protein (AHRD V3.3 *** AT5G21910.1)	3.69316	5.15724	4.29793	4.16491	4.97331	1.03487	0	2.96279	5.0586	0.823244	4.31948	3.28837	0.969161	0	0
Solyc04g014690.3.1	MAP kinase kinase kinase 32	3.24376	2.75893	0	1.32634	4.61573	2.02581	0	0	4.27572	0	0	2.53016	2.9523	0	0
Solyc12g088130.3.1	Basic helix-loop-helix (BHLH) DNA-binding superfamily protein (AHRD V3.3 *-* A0A2U1PS36_ARTAN)	6.01316	0.865802	0	0	0	0	0	3.15953	3.40567	0	5.30708	2.52883	0	0	2.50765
Solyc08g006020.4.1	NAC domain-containing protein (AHRD V3.3 *** A0A2G3AGF8_CAPAN)	5.62525	0.864268	0	4.0125	0	2.61989	6.0319	1.09292	1.37966	2.68547	2.79191	1.89646	0	2.87233	4.12019
Solyc03g096545.1.1	PLAT/LH2 domain-containing protein (AHRD V3.3 *** A0A2U1NEA8_ARTAN)	9.71733	11.1121	10.7422	10.5381	11.5271	9.59949	11.1425	8.87933	11.9073	8.45631	11.804	11.2878	10.2488	10.3966	10.2969
Solyc06g054640.2.1	DUF506 domain-containing protein (AHRD V3.3 *-* A0A1Q3CFM9_CEPFO)	4.23648	4.36174	3.37935	3.34242	2.17441	2.36439	6.18841	3.97369	5.47358	2.99477	5.34947	3.9302	4.11393	3.86533	0
Solyc02g014773.1.1	transmembrane protein (AHRD V3.3 *-* AT5G23160.1)	3.12143	3.93924	0	3.83089	0	2.65455	4.70286	1.09952	3.62976	2.01281	4.49721	2.81774	0.96902	3.46063	0
Solyc10g076210.2.1	Peroxidase (AHRD V3.3 *** K4D1W3_SOLLC)	8.52777	10.24	7.84472	8.96146	8.71526	7.67615	10.7517	8.74239	11.0782	7.90764	10.4087	9.56697	8.01026	8.76885	8.02801
Solyc06g073990.2.1	hypothetical protein (AHRD V3.3 *** AT5G06270.2)	3.96059	3.3948	4.73688	4.46494	0	1.64374	2.53478	0	4.17794	2.00662	3.46296	3.46961	3.528	2.21429	0
Solyc01g059965.1.1	Glucan endo-1,3-beta-glucosidase B (AHRD V3.3 *** E13B_SOLLC)	11.6328	13.9132	11.4819	13.0584	12.4326	11.6036	13.0202	11.1607	13.8987	9.4175	13.6667	13.2852	11.9394	12.9893	11.055
Solyc09g008560.4.1	NA	6.54412	3.20952	2.26139	0.80989	3.37998	2.34798	0	2.46929	4.15058	0	5.13871	3.08914	0	4.31748	0
Solyc08g006765.1.1	N-acetyltransferase (AHRD V3.3 *** B6T916_MAIZE)	6.86544	8.73043	5.19926	8.69884	7.78157	6.9106	9.18857	5.63394	8.4215	4.64445	7.79394	7.05073	7.32467	6.23282	8.09338
Solyc08g077080.1.1	Glycosyltransferase (AHRD V3.3 *** E5L3R9_SOLLC)	2.38727	4.32359	4.01828	3.93323	0	1.01429	4.34824	3.4874	5.03883	0	3.85013	2.53234	3.41123	4.76211	3.91551
Solyc01g103870.1.1	AGAMOUS-like 98 (AHRD V3.3 *-* Q9FIW6_ARATH)	5.50893	6.83156	5.43609	6.35824	4.30552	4.16751	6.42413	4.43344	6.91377	4.01237	6.76459	5.77518	4.26262	4.95532	4.90952
Solyc07g005775.1.1	Unknown protein	6.69926	5.66675	6.90294	5.89984	6.25229	3.99152	6.21746	4.65513	7.18274	2.95681	5.6301	5.94157	6.20623	5.82121	5.11483
Solyc03g043640.3.1	Heavy metal-associated isoprenylated plant protein (AHRD V3.3 *** A0A2R6PA46_ACTCH)	2.39829	4.08936	0	2.49814	0	2.05838	3.38953	1.71122	3.62678	0	3.47715	3.55643	1.54333	1.49462	0
Solyc12g008650.2.1	Inositol oxygenase (AHRD V3.3 *** A0A200QVH1_9MAGN)	8.48407	9.89746	8.93361	8.84074	7.75437	7.16896	9.48084	7.06175	9.10568	4.9308	9.04673	10.7794	9.20843	10.5039	9.36716
Solyc01g109800.2.1	DUF4408 domain-containing protein (AHRD V3.3 *-* A0A1Q3AR87_CEPFO)	0	7.44554	5.59355	5.60396	6.39895	4.62316	4.94819	2.46815	6.91961	2.85018	5.72516	7.30074	5.85177	6.45419	5.22141
Solyc08g023530.1.1	Unknown protein	3.71299	3.2349	0	2.88065	3.22398	2.42004	4.62356	1.76471	3.90681	1.29496	3.40782	1.23217	1.5517	3.20266	2.76306
Solyc01g091100.2.1	Plant invertase/pectin methylesterase inhibitor superfamily protein (AHRD V3.3 *** A0A061G797_THECC)	4.72939	6.64342	8.02108	5.92375	8.20889	4.5813	8.6314	6.73088	7.94779	4.54897	7.89872	6.70769	9.38842	8.47677	7.83562
Solyc02g090120.1.1	hypothetical protein (AHRD V3.3 -** AT5G66985.1)	8.46949	4.50626	5.12073	4.84117	7.26553	6.10636	4.60574	3.53682	7.16552	2.43834	8.32603	6.34046	5.4988	4.914	5.11192
Solyc04g071580.3.1	Abscicic acid stress ripening 2	7.13713	6.98678	5.98098	6.81836	6.83043	5.51406	8.32507	4.95066	7.22997	4.55912	6.63789	7.04437	5.86987	5.9328	5.53169
Solyc08g005120.3.1	NAD(P)-binding Rossmann-fold superfamily protein (AHRD V3.3 *-* A0A2U1LGD5_ARTAN)	1.43288	2.91102	3.09191	4.37882	1.74108	3.04604	4.1074	2.46639	5.12004	0.827534	4.52983	2.68417	0	3.1928	2.77405
Solyc02g084840.3.1	Dehydrin (AHRD V3.3 *** A0A2R4KWH2_9SOLN)	2.80224	5.33504	4.75608	4.5965	4.01915	3.23595	6.66391	4.26011	4.61376	0	4.90933	3.47275	4.69431	4.953	1.73454
Solyc03g120830.3.1	transmembrane protein (AHRD V3.3 *** AT1G52155.1)	2.60578	3.4418	4.01275	1.3282	0	0	5.44155	3.48571	4.68913	1.35225	0	2.52871	3.75575	2.68169	4.02072
Solyc12g094660.2.1	Disease resistance protein (AHRD V3.3 *** A0A2U1Q8K0_ARTAN)	5.54287	6.47873	0	6.17004	4.9305	3.01652	5.53146	3.755	5.37449	0	4.72645	4.43088	2.54288	4.02647	3.67425
Solyc01g099660.4.1	Heat shock protein 70 family (AHRD V3.3 *** A0A200QCN5_9MAGN)	4.16264	4.64763	2.26595	3.6989	0	3.48034	4.69846	2.47077	5.67501	0	3.31787	2.84051	4.75753	0.926306	1.12138
Solyc01g066290.2.1	NA	8.04492	8.43806	7.18809	8.40901	7.85272	5.37052	6.73454	5.51646	9.20193	6.05853	7.53746	6.40909	5.91603	6.93131	2.76681
Solyc01g088230.3.1	Aldehyde oxidase 3 (AHRD V3.3 *-* B0LB01_PEA)	5.54514	3.83205	0	0	0	2.60783	4.93543	0	0	0	0	0	2.95386	0	0
Solyc09g075140.3.1	Alpha/beta-Hydrolases superfamily protein (AHRD V3.3 *** A0A2U1LF81_ARTAN)	6.3934	8.58091	9.42751	8.69809	9.61214	7.58307	10.8653	7.68014	8.92775	7.49529	9.93861	8.63118	10.1773	10.8155	9.43088
Solyc03g034220.3.1	Tomato RuBP carboxylase small subunit	6.86902	5.42591	6.41065	5.2153	7.22466	0	7.50567	4.41827	6.94239	5.69537	6.84457	5.97949	4.98405	5.90637	4.85593
Solyc04g082010.1.1	pre-plastocyanin	4.10428	4.45617	4.76091	3.46208	5.89452	3.23262	5.31584	4.16987	6.03756	2.83767	6.26258	4.58052	5.79644	4.72354	4.73439
Solyc02g004000.1.1	NA	17.0074	17.1294	22.0168	16.947	18.11	16.6355	17.9428	15.9769	17.3636	17.6551	20.7242	16.4093	17.8405	17.2887	18.7205
Solyc11g056620.3.1	hypothetical protein (AHRD V3.3 *-* AT4G12070.1)	6.65695	6.11993	5.99217	7.01017	5.62196	3.93569	7.68956	4.81928	6.33553	4.04854	5.41633	5.41506	5.50201	6.43713	6.7042
Solyc09g010020.2.1	2-oxoglutarate (2OG) and Fe(II)-dependent oxygenase superfamily protein (AHRD V3.3 *** A0A2U1NTU8_ARTAN)	7.35482	7.20602	5.53884	6.95316	6.11254	5.20382	7.75624	5.17618	7.47852	4.55648	7.15194	7.32768	6.48498	6.17537	5.77966
Solyc02g078860.3.1	PAP-specific phosphatase HAL2-like (AHRD V3.3 *** A0A1U8FL20_CAPAN)	8.33025	8.53923	8.67048	7.46124	7.44307	6.97222	9.43976	6.6724	9.91667	7.03164	8.59041	7.15416	7.85361	7.54457	6.20503
Solyc03g043860.2.1	nudix hydrolase.1	5.44945	4.82086	3.36155	2.9943	5.74626	4.07174	5.82352	0	5.53575	2.66733	4.41242	4.57781	5.84506	4.11764	2.49949
Solyc11g013250.1.1	C2 calcium-dependent membrane targeting (AHRD V3.3 *** A0A2U1MZ85_ARTAN)	3.1177	3.17595	5.56978	1.34794	5.30813	1.63428	6.52191	4.49559	4.40883	2.98199	5.98855	4.40658	5.79626	3.87018	6.57405
Solyc04g040180.3.1	S-adenosyl-L-methionine-dependent methyltransferases superfamily protein (AHRD V3.3 *** A0A1Y1ICE6_KLENI)	10.613	11.2443	9.83234	10.8182	10.7164	9.79909	12.2481	9.52324	11.6464	8.18486	11.4641	10.2535	10.24	9.36058	10.1472
Solyc01g105383.1.1	Phospho-2-dehydro-3-deoxyheptonate aldolase (AHRD V3.3 *** A0A2G3AV10_CAPCH)	4.09618	5.79017	0	4.92728	5.81366	3.35438	4.27283	1.70832	5.32774	2.28805	4.94076	4.37693	2.95192	0	3.79642
Solyc10g050990.2.1	NA	6.91415	3.95112	2.15222	2.71782	0	3.92453	0	0	3.33191	0	6.17114	2.12998	0	0	0
Solyc01g094160.1.1	Unknown protein	6.02565	5.78922	4.53413	6.48481	4.86382	3.53314	7.02931	4.93741	6.64466	4.21002	6.54457	3.63596	5.2606	3.4601	5.29928
Solyc01g095860.3.1	RING/U-box superfamily protein (AHRD V3.3 *** A0A2U1QFN9_ARTAN)	4.67651	4.37675	0	1.70575	4.6832	0	4.88821	3.3324	4.39025	2.99864	5.41363	3.30295	2.53949	4.2512	2.77879
Solyc02g082750.4.1	Phosphoinositide phosphatase family protein (AHRD V3.3 *** A0A2U1LC37_ARTAN)	2.60275	4.38512	5.86059	4.18953	6.23331	3.83029	6.55713	3.97845	5.88464	3.13433	5.56424	4.75524	5.97104	3.76652	4.30756
Solyc01g105620.4.1	NA	7.82792	7.65302	3.6294	7.17967	5.39767	4.67674	7.7011	5.53502	7.60195	3.97846	6.08561	5.77888	4.85412	5.34667	6.35604
Solyc04g071600.3.1	Abscisic acid stress ripening 5	9.98904	9.9387	8.5956	10.0983	9.80193	8.41888	11.2865	8.60858	10.8759	8.24405	10.434	9.38491	8.88423	9.57109	8.93124
Solyc07g026680.2.1	Transcription factor DIVARICATA (AHRD V3.3 *** A0A2G2X3T8_CAPBA)	6.11067	8.46793	6.56438	7.43906	7.60891	4.91894	6.7312	5.634	8.50478	5.1901	7.31466	7.73183	6.78452	6.97867	4.53295
Solyc01g066980.3.1	NA	7.68289	9.32848	8.95211	9.17703	8.68397	6.52414	8.5689	6.88968	9.32642	6.38958	9.2084	7.59962	8.45309	7.57862	6.30214
Solyc12g019550.2.1	hypothetical protein (AHRD V3.3 *-* AT1G21500.1)	3.25675	1.7613	0	2.6888	0	2.65455	4.14533	0	4.03933	2.01281	3.94384	2.1248	2.53295	3.78019	0
Solyc11g044910.2.1	Beta-D-xylosidase 4 (AHRD V3.3 *** A0A2G2VN32_CAPBA)	6.02757	9.05257	6.56081	7.19172	7.15485	6.62094	8.74994	6.81171	9.5031	4.97083	7.37181	8.73858	8.18253	6.17215	4.926
Solyc09g011470.3.1	Plant/T7H20-70 protein (AHRD V3.3 *-* G7L5L0_MEDTR)	7.28921	4.09093	3.36194	5.16318	0	3.39054	6.28377	2.74007	3.42299	1.33902	2.41955	2.12606	4.11062	4.11758	4.91145
Solyc10g061950.3.1	Unknown protein	3.96924	2.84627	5.70927	3.59457	4.76008	1.05649	5.91054	3.38713	3.32453	2.78192	4.54054	3.7132	4.19483	4.39587	4.00475
Solyc06g051090.3.1	RING-type E3 ubiquitin transferase (AHRD V3.3 *** A0A2I4DGU6_9ROSI)	2.79101	5.02166	0	0.807524	1.74682	1.01284	4.82201	1.09455	5.00184	3.74926	4.63774	3.73503	0	3.56188	2.51085
Solyc01g094810.3.1	Ubiquitin-conjugating enzyme (AHRD V3.3 *** A0A200QU68_9MAGN)	8.81351	9.7698	9.2088	9.22999	10.0964	8.35628	10.1702	7.57024	10.4929	7.17308	9.99416	8.93226	9.16685	8.06457	8.23662
Solyc09g059020.4.1	Quinone-oxidoreductase QR1, chloroplastic (AHRD V3.3 *** QR1_TRIVS)	3.24643	4.24831	3.82853	3.71587	4.2168	2.35877	4.95444	2.73604	4.73731	2.84896	5.06707	2.83163	0	4.71741	2.50556
Solyc08g082485.1.1	F-box protein (AHRD V3.3 *-* A0A2G3DAV0_CAPCH)	5.15935	6.71213	8.37843	6.25512	8.87706	2.02575	5.35917	3.4864	4.5946	3.25504	5.88242	5.18912	6.5753	5.73664	5.9537
Solyc11g069680.1.1	Acyltransferase-like protein (AHRD V3.3 *** Q589X8_TOBAC)	6.54312	8.63936	6.15603	7.76943	6.78774	6.17808	8.91256	6.22448	7.81336	2.50225	6.77933	7.37862	6.51723	5.60784	4.54272
Solyc03g019820.3.1	tonoplast intrinsic protein 3.2	1.82702	5.10877	3.62166	1.3332	3.20267	0	4.5923	2.96217	5.36285	3.36507	4.70601	6.63668	6.07188	4.25429	3.37189
Solyc04g071590.3.1	Abscisic acid stress ripening 3	10.0845	8.98465	8.77414	9.25857	9.04113	7.95653	10.9205	7.83665	9.93436	7.853	9.83766	9.78044	8.93878	8.12784	8.68921
Solyc04g072280.3.1	Laccase (AHRD V3.3 *** K4BTL5_SOLLC)	5.08697	3.55727	4.45496	3.52382	3.20897	1.01277	5.79612	2.73929	3.77968	2.85277	1.9953	4.06498	4.12054	6.31047	0
Solyc12g089370.2.1	Peroxidase (AHRD V3.3 *** K4DH08_SOLLC)	4.23346	1.40206	5.41319	0.812402	4.61408	1.61164	2.98064	4.49399	7.03857	2.28742	3.30698	2.34681	4.64656	3.565	2.77739
Solyc08g067960.3.1	CHY-type/CTCHY-type/RING-type Zinc finger protein (AHRD V3.3 *** A0A2U1Q2D4_ARTAN)	9.26674	7.54335	6.99644	7.61598	6.87346	6.74072	8.43891	5.53383	8.76211	5.19803	7.83147	7.4427	7.10398	7.40829	5.80833
Solyc06g071180.3.1	Dynein light chain (AHRD V3.3 *** Q4W5W8_VICFA)	6.05273	5.33141	3.09496	5.07217	5.86951	3.74364	6.87814	4.41838	5.75399	2.68448	5.12872	4.55027	5.22908	3.32764	1.73937
Solyc06g053260.1.1	Auxin-responsive protein SAUR32 (AHRD V3.3 *** A0A2G2Z9Q7_CAPAN)	2.40041	5.32259	2.22734	0	4.022	4.32718	6.08348	2.4784	5.51443	0	3.94345	1.59294	0	1.89909	0
Solyc02g071820.4.1	NA	10.2163	11.3206	7.73347	10.0107	9.04544	9.00455	10.9377	9.03907	12.0471	8.67615	10.6165	10.9842	9.50788	9.78442	8.35802
Solyc02g065100.1.1	Patatin (AHRD V3.3 *** Q9FZ08_TOBAC)	0	1.79738	5.05573	2.64848	0	1.60637	4.35184	1.70886	2.06756	0	0	0	4.3409	2.68044	0
Solyc11g069735.1.1	High-affinity nitrate transporter 2.2 (AHRD V3.3 *** NRT22_ORYSJ)	5.76288	5.92169	4.97417	6.83721	5.13576	5.02573	5.26847	5.22227	7.30973	6.18116	9.11964	5.83509	4.27198	7.27669	2.78098
Solyc08g066360.3.1	Malic enzyme (AHRD V3.3 *** A0A2G2W5J3_CAPBA)	3.36503	3.65594	3.84037	4.06585	0	1.60152	0	1.09463	4.08009	0	0	3.40342	1.55039	1.48612	1.74424
Solyc01g111230.3.1	Dirigent protein (AHRD V3.3 *** K4B3Y5_SOLLC)	2.39499	5.74193	3.61053	4.03339	4.21306	3.05854	4.38779	3.62303	6.08826	1.34531	4.32188	4.73642	5.36558	1.89602	1.11446
Solyc02g062390.3.1	abscisic acid and environmental stress-inducible protein TAS14 (AHRD V3.3 *-* A0A1U8FJ72_CAPAN)	3.59963	4.01353	0	4.73686	5.17659	0	4.99851	2.7458	4.03878	2.82376	4.19258	2.33171	2.94521	1.899	0
Solyc08g066690.4.1	Exostosin-like (AHRD V3.3 *** A0A200RC21_9MAGN)	3.86089	3.21644	2.74694	3.32092	0	2.82767	4.34344	0	4.26996	2.04009	3.69582	2.84024	3.1239	2.20227	0
Solyc03g096430.1.1	Unknown protein	8.475	8.8856	8.12379	8.16137	9.33751	7.47834	9.80067	7.79585	10.0228	6.97716	9.73241	10.2602	7.24011	8.0479	8.26019
Solyc08g065670.4.1	Protein phosphatase 2C family protein (AHRD V3.3 *** A0A2U1LRS6_ARTAN)	4.29744	5.52785	6.02837	5.30721	4.86683	3.20669	6.30758	4.34079	6.57748	3.82733	5.409	5.07387	1.95787	4.94502	0
Solyc10g074490.3.1	NA	2.13169	4.73953	2.74694	2.45852	0	0	0	2.73958	3.77875	0	4.12456	3.40387	2.763	4.02757	0
Solyc06g051060.4.1	Homeodomain-like protein (AHRD V3.3 *-* A0A2U1NZT9_ARTAN)	0	3.81419	5.04559	4.37631	4.12184	0	4.28642	1.70665	4.15952	3.12948	4.33511	2.68542	4.58772	3.95138	0
Solyc02g065090.4.1	NA	9.46751	10.8479	9.32401	11.2924	9.61398	8.7651	11.5445	9.00216	11.51	8.25986	9.50187	10.0034	9.38731	10.9952	7.74552
Solyc01g109100.2.1	TMV resistance protein N (AHRD V3.3 *-* XP_020426626.1)	6.07719	4.67703	6.90745	4.43594	6.77088	4.57193	5.59033	3.02764	5.30837	3.05252	6.80057	3.07256	6.05654	4.51558	4.95871
Solyc07g006140.4.1	Cytochrome (AHRD V3.3 *** A0A1U8FG41_CAPAN)	7.2442	9.00162	6.74807	8.08769	6.53702	6.15593	9.16931	6.7047	8.21555	5.66617	8.26172	5.50628	6.42358	6.57904	6.39901
Solyc07g042850.2.1	Unknown protein	3.78494	4.16588	5.26136	4.67937	4.6762	4.06386	5.65296	1.70708	4.74722	2.67543	5.61986	3.92319	5.6938	4.25918	3.78793
Solyc12g089360.1.1	Peroxidase (AHRD V3.3 *** K4DH07_SOLLC)	1.43094	0	3.8319	0	3.67182	2.84157	0	2.1375	6.32627	3.13153	3.68511	1.24021	4.89996	0	0
Solyc02g062890.3.1	polyol monosaccharide transporter 5	11.578	11.7707	9.42016	11.7815	10.2769	9.51452	10.9933	8.33183	11.7511	7.96484	10.3767	11.1817	9.37943	10.8739	9.11372
Solyc00g500172.1.1	NADH-ubiquinone oxidoreductase chain 4 (AHRD V3.3 *** A0A2G2X0J9_CAPBA)	2.79959	3.1832	4.95023	3.81381	0	0	3.0058	2.96199	4.98583	2.02947	3.82359	3.56127	3.11491	2.21057	3.36767
Solyc03g033790.4.1	P-loop containing nucleoside triphosphate hydrolases superfamily protein (AHRD V3.3 *** A0A2U1NGS8_ARTAN)	3.68345	4.1995	0	3.93296	0	2.0211	3.16558	0	5.86698	3.97967	4.94629	1.24326	0	2.67965	0
Solyc04g054258.1.1	Cytochrome p450 (AHRD V3.3 *** A0A2K3NDQ9_TRIPR)	8.58629	7.28273	6.4353	7.86491	6.59061	6.19748	9.18163	5.26524	7.30326	5.79283	6.92862	6.02828	3.27433	7.59204	5.47406
Solyc04g040130.1.1	Fatty acid desaturase (AHRD V3.3 *** E7CCD0_CAMMC)	5.15941	7.26164	5.28222	5.57717	5.81414	5.45994	8.14218	5.46262	7.34998	4.17738	6.49516	6.11333	6.57524	6.10138	5.47205
Solyc06g008057.1.1	Unknown protein	2.40943	0	2.1801	0	0	2.67871	6.02546	1.12718	3.64185	3.75276	4.70167	0	1.5482	0	0
Solyc07g049270.4.1	NA	2.39835	0.848488	3.07176	0	3.79519	1.63749	2.18831	1.7117	4.2362	1.7184	3.80967	3.18158	4.18842	2.21289	0
Solyc05g008930.3.1	Protein kinase family protein (AHRD V3.3 *** A0A1P8BDK9_ARATH)	9.23558	8.16759	5.90892	8.413	6.82036	5.30648	8.5247	6.08804	8.82391	6.82134	8.28651	7.76469	6.40867	7.98331	6.57095
Solyc02g070430.3.1	NA	8.69246	8.62143	8.02569	8.51904	7.60709	6.4274	7.45185	4.07688	9.1219	6.75763	8.45208	5.10526	5.19445	7.01261	6.63629
Solyc02g078250.4.1	CASP-like protein (AHRD V3.3 *** A0A218WXP0_PUNGR)	4.36971	3.40311	0	3.90565	3.37487	0	4.142	2.74458	4.51883	2.26434	3.47208	2.81803	0	2.69101	0
Solyc10g086650.1.1	Glyoxal oxidase (AHRD V3.3 *** A0A200R4V9_9MAGN)	7.54783	7.85311	7.1855	6.13031	6.18687	6.13453	8.17964	5.63865	8.24199	5.07343	7.51664	7.29422	5.75572	5.93926	5.61947
Solyc10g007890.4.1	NA	5.28806	5.34855	4.97415	6.43581	4.02785	2.34323	7.25097	4.5672	5.1061	4.29781	5.65125	3.57817	4.19811	5.1754	3.20514
Solyc10g086090.2.1	Ethylene-responsive proteinase inhibitor.1	1.44427	4.12262	3.55867	3.01603	4.31445	0	5.08305	3.00032	4.71981	3.51083	5.06252	4.65489	5.3686	4.51452	0
Solyc07g043310.3.1	Gamma aminobutyrate transaminase isoform 1	11.7737	13.194	10.6005	12.2178	11.1937	10.5692	12.5401	10.1687	12.5983	9.13788	12.1077	11.9532	10.7005	11.527	10.1447
Solyc07g065980.3.1	alkaline alpha-galactosidase seed imbibition protein	7.09889	11.2618	8.33595	9.54112	8.93069	8.3068	10.6904	8.45962	10.2787	7.21065	10.3225	11.1172	9.5998	11.177	8.61255
Solyc12g096960.2.1	Major allergen Pru ar.1	5.86254	5.62099	6.92903	6.90725	6.13021	5.93045	8.42392	5.63803	7.59175	4.38757	6.92594	6.82628	7.22295	6.12983	5.99664
Solyc04g056510.1.1	BZIP transcription factor (AHRD V3.3 *-* A0A2K3NPR1_TRIPR)	2.98799	2.26517	1.44496	2.71782	4.1466	0	2.58473	1.1406	3.5507	2.4181	4.00289	1.88818	3.27933	1.49778	3.18616
Solyc03g032210.3.1	AMP-dependent synthetase/ligase (AHRD V3.3 *** A0A200QNF3_9MAGN)	6.00971	9.1004	8.8386	8.69417	10.0292	7.91348	10.1119	7.9037	9.55332	6.13435	9.86606	9.28642	10.3699	11.1879	9.12712
Solyc10g085130.2.1	RING/U-box superfamily protein (AHRD V3.3 *** F4JAD0_ARATH)	3.11254	2.91116	5.12394	4.32483	2.77766	0	4.28935	0	3.70733	2.8475	1.98077	1.89288	2.27476	3.67388	3.79173
Solyc12g056675.1.1	NA	6.91356	8.45949	6.49102	8.24068	6.93079	6.57726	10.7075	7.51963	9.32598	7.89382	8.2394	7.50989	6.35433	8.56009	0
Solyc03g033710.3.1	Peroxidase (AHRD V3.3 *** K4BFP3_SOLLC)	3.24469	4.42995	6.46052	1.3282	4.12501	4.12344	4.83493	3.86819	7.56206	3.97768	3.50946	3.39796	5.80331	5.34759	2.50757
Solyc03g119660.2.1	Protein PLANT CADMIUM RESISTANCE like (AHRD V3.3 *** A0A2R6QIE9_ACTCH)	9.14646	7.95778	6.84384	9.05656	8.05372	5.96203	9.51789	7.00076	8.96486	7.20851	8.83934	7.21431	6.25048	8.57906	7.21756
Solyc03g083080.1.1	isoleucine--tRNA ligase, chloroplastic/mitochondrial (AHRD V3.3 --* XP_020871410.1)	3.40094	1.32053	6.53461	3.40584	3.40738	3.29096	3.62213	1.14864	3.6523	1.95175	5.42362	2.68595	3.28669	3.2061	4.36816
Solyc06g007390.4.1	NA	5.95837	5.88086	5.64244	5.84085	6.20265	4.69294	7.45888	5.12738	5.33579	4.50437	7.57896	4.97925	5.30009	5.38225	5.74359
Solyc01g087950.3.1	Carboxypeptidase (AHRD V3.3 *** A0A2G3AKH5_CAPAN)	4.97569	5.83939	4.57352	5.59472	4.98251	1.60368	4.50077	3.1612	3.86231	0	3.69295	2.69364	0	1.48662	2.51022
Solyc09g065540.3.1	biotin-binding protein	9.09999	10.9681	9.51733	9.96858	9.78615	8.58781	11.0652	8.80561	10.8386	7.94819	10.4558	10.8775	10.6525	11.3582	9.11895
Solyc04g009280.1.1	GTP-binding protein BRASSINAZOLE INSENSITIVE PALE GREEN 2, chloroplastic (AHRD V3.3 *-* A0A2I4ECT2_9ROSI)	3.88703	3.74333	0	1.36855	0	2.41038	3.59472	1.74932	4.42542	1.30489	3.22724	1.23003	0	0	2.99057
Solyc06g064880.3.1	Nitrilase family protein (Carbon-nitrogen hydrolase) (AHRD V3.3 *** A0A166TMM8_9PEZI)	4.52714	4.31281	4.31486	4.4218	0	0	4.77901	2.96322	2.88895	2.03728	4.11254	3.57207	4.58967	3.86268	2.17391
Solyc01g098400.3.1	Histidine phosphotransfer protein (AHRD V3.3 *** A0A0A1WCB7_NICAT)	7.73372	5.14806	7.52791	6.51802	7.07116	5.3605	6.82685	4.56914	7.22282	4.27357	7.15931	6.37655	6.85654	5.95189	7.70934
Solyc07g042820.3.1	Chloroplast envelope membrane protein (AHRD V3.3 *-* A0A200R9H0_9MAGN)	3.25125	2.54693	3.37019	2.67472	2.77594	2.0511	4.30615	2.46717	3.41893	0.823631	3.66471	2.51707	4.33308	3.04602	5.12021
Solyc06g069710.3.1	NAC domain-containing protein (AHRD V3.3 *** A0A2G3C9H9_CAPCH)	5.57373	6.40761	3.38766	6.57591	5.03236	4.42814	5.94933	2.96385	6.28118	3.25441	5.30729	5.36515	3.94804	6.28021	3.37496
Solyc02g086880.4.1	formate dehydrogenase	14.3454	14.8119	12.7818	14.6646	13.4678	12.816	14.5685	11.9801	14.8388	11.4551	13.9578	14.0722	12.7709	12.8994	13.0413
Solyc04g016420.3.1	hypothetical protein (AHRD V3.3 *-* AT5G04000.2)	6.2223	6.42612	5.66115	5.89423	6.81387	5.81222	7.81211	4.94443	7.29673	4.47057	7.14618	5.62612	6.85715	5.91019	6.51779
Solyc04g076845.1.1	Basic helix-loop-helix (BHLH) DNA-binding superfamily protein (AHRD V3.3 *-* A0A2U1PS36_ARTAN)	9.68673	7.16316	9.42303	6.45663	9.47802	7.99706	9.47329	7.04998	8.71419	6.38069	10.2063	8.28477	9.13453	9.03223	8.05447
Solyc08g029000.3.1	Lipoxygenase (AHRD V3.3 *** K4CJW3_SOLLC)	12.512	14.3439	11.133	12.9207	12.0812	11.0747	13.7388	12.3219	14.1592	10.2157	13.2465	13.809	11.4529	12.8795	10.1677
Solyc05g052890.3.1	Plant/protein (AHRD V3.3 *** Q84WZ5_ARATH)	6.434	6.18951	4.41678	5.22732	5.12799	3.65749	5.99798	4.824	7.53302	4.5311	5.72896	4.90317	7.22298	3.33511	1.73404
Solyc10g084100.2.1	RING/U-box superfamily protein (AHRD V3.3 *** A0A2U1PM96_ARTAN)	4.47265	4.12341	4.44673	4.01093	5.5486	0	4.43818	1.70783	4.8979	3.66057	4.53876	4.78483	5.49976	4.81184	3.79533
Solyc01g102870.3.1	receptor-like protein kinase BRI1-like 3 (AHRD V3.3 *** A0A1U8HLY5_CAPAN)	4.22864	3.75102	0	3.42321	0	3.7197	5.12884	2.4711	5.34773	2.04053	4.55175	2.69635	3.12454	2.67818	0
Solyc09g007880.1.1	Unknown protein	5.86567	4.41247	3.86923	2.88634	5.30049	3.29005	6.23149	2.55105	4.68944	3.80132	5.12303	4.58814	5.20812	5.33125	3.77802
Solyc07g056510.3.1	Glutathione S-transferase-like protein (AHRD V3.3 *** A0A2K3N2T5_TRIPR)	4.9433	2.74214	0	1.33782	0	3.22074	6.74024	3.62219	2.54399	2.03374	0	1.8912	2.94741	3.7739	0
Solyc05g010000.1.1	Protein IDA (AHRD V3.3 *** A0A2G3B6Q4_CAPCH)	4.64733	4.47221	1.49143	4.83325	5.0368	1.6503	5.94466	3.1895	5.90273	4.67891	5.77796	5.08342	0	3.87357	0
Solyc08g080980.4.1	Unknown protein	3.58985	3.0629	4.67282	3.54039	3.79672	0	5.15682	2.96222	3.87276	3.12986	4.62225	2.34383	0	3.32791	0
Solyc01g091300.3.1	Secretory 1A (AHRD V3.3 *** A0A1P8AMM7_ARATH)	2.60322	2.10827	1.53697	2.46052	0	0	4.70231	3.48769	4.63742	0.830121	1.99458	2.97075	3.7585	5.06329	0
Solyc03g123750.3.1	Alpha/beta-Hydrolases superfamily protein (AHRD V3.3 *** F4JFU8_ARATH)	5.25624	4.20147	5.05943	4.95467	3.91998	3.19279	4.76294	3.48788	4.89018	2.03977	5.60838	4.38135	5.59252	4.8985	4.61454
Solyc03g097240.3.1	Chaperone protein DnaJ (AHRD V3.3 *** A0A2G3CXE4_CAPCH)	5.39609	6.44069	5.4961	6.0543	7.0868	4.78217	7.24431	4.1837	6.39179	4.47202	6.37285	6.10597	7.04649	7.27389	6.12038
Solyc04g080700.4.1	Bifunctional nuclease 2 (AHRD V3.3 *** A0A2G3AX92_CAPCH)	9.87122	10.3487	9.50163	9.89842	9.95082	8.0796	10.1611	8.32549	10.5728	7.59741	10.1294	9.70956	9.5055	9.70352	8.48614
Solyc02g067750.4.1	Carbonic anhydrase (AHRD V3.3 *** A0A2G3D3J4_CAPCH)	7.62372	5.66738	5.93763	9.17497	5.31042	3.95292	7.23118	4.81602	7.58032	5.03478	4.10717	5.45238	5.52773	6.29961	3.19876
Solyc09g011990.1.1	Lectin receptor kinase (AHRD V3.3 *** B8XSM9_WHEAT)	5.19021	5.86439	3.10758	5.65659	4.81307	3.02015	5.4258	3.62743	5.86414	3.00077	4.55026	4.4291	0	4.10495	3.80023
Solyc01g104100.3.1	11-S seed storage protein (AHRD V3.3 *** A0A2U1KM33_ARTAN)	4.23238	2.3555	0	4.0739	1.12139	1.60873	4.71124	3.15993	4.01632	0	2.79577	0.750247	3.27257	0.927728	2.17537
Solyc11g062400.2.1	Protein kinase APK1B, chloroplastic (AHRD V3.3 *** A0A2G3B9K0_CAPCH)	7.34683	8.01314	6.22842	7.72221	7.42249	5.81372	9.0191	6.62286	8.47986	6.38157	7.99678	7.32239	6.66048	7.42172	6.13354
Solyc09g098160.3.1	pirin	10.2452	8.4178	6.78854	10.0355	8.11267	7.97977	11.1182	7.63019	9.68954	8.03185	8.4342	9.31714	8.00395	9.61855	7.76496
lcl|CAJVPP010001608.1_cds_CAG8564602.1_7136	NA	0.892967	4.72146	6.06601	0	3.0082	0	3.82639	0	3.42915	3.62281	5.08515	1.2288	2.27234	0	3.90058
Solyc03g112040.1.1	Cytochrome P450 71A6 (AHRD V3.3 *** A0A2G3CY66_CAPCH)	2.60342	5.92072	0	4.60189	2.51355	0	4.9357	2.73893	3.16443	2.50243	3.69316	3.73416	2.27975	0	3.20484
Solyc03g112210.1.1	Unknown protein	5.95729	4.60912	4.60034	4.91592	4.98866	2.40528	3.96933	2.1735	6.12368	3.76474	4.04078	5.29684	5.46649	3.33776	2.99163
Solyc02g065050.1.1	aspartic proteinase PCS1-like (AHRD V3.3 *** A0A2G3A5E0_CAPAN)	7.43368	7.06563	5.05635	6.13389	6.16195	4.27726	6.91705	5.53563	6.83619	2.99933	6.63371	5.9964	5.30512	4.94264	5.35401
Solyc09g092640.3.1	Cytochrome (AHRD V3.3 *** A0A1U8G4E5_CAPAN)	4.8115	3.33632	0	2.80936	3.01164	0	0	3.1612	5.1069	0	1.9939	2.35107	0	1.88888	0
Solyc10g076190.2.1	Peroxidase (AHRD V3.3 *** K4D1W1_SOLLC)	6.62248	6.86829	5.05128	5.94211	5.58439	4.99254	8.34909	5.49829	7.70244	6.08256	7.16357	4.8201	5.0749	4.03114	5.77818
Solyc04g054256.1.1	Cytochrome p450 (AHRD V3.3 *** A0A2K3NDQ9_TRIPR)	6.50308	4.1996	3.83858	6.63525	5.51553	0	6.04257	4.76062	5.86691	0	0	5.02013	5.03606	4.71327	4.21833
Solyc10g077120.3.1	Photosystem II core complex proteins psbY, chloroplastic (AHRD V3.3 *-* A0A1U8E9S9_CAPAN)	5.93958	4.29088	4.58528	3.49682	4.62789	3.56054	5.75463	3.54165	6.00284	3.75383	5.50921	4.40548	5.19333	5.39284	4.9591
Solyc02g064800.3.1	WD40 repeat (AHRD V3.3 *** A0A200PS16_9MAGN)	8.16326	9.69711	9.0157	8.58	9.24301	7.66496	10.5379	8.82753	10.524	6.98107	9.5026	9.65958	9.02566	10.2266	7.7719
Solyc03g025380.3.1	Peroxidase (AHRD V3.3 *** K4BF11_SOLLC)	5.05429	4.48279	5.05128	4.14019	5.39603	4.03717	3.99396	3.97579	7.31713	4.11305	5.50747	5.5223	4.75338	4.55902	3.20147
Solyc05g009300.1.1	transmembrane protein (AHRD V3.3 *-* AT2G29180.1)	4.42476	5.44665	5.51259	3.89781	6.03039	2.8702	5.87829	4.07746	3.18511	0	5.22288	5.19793	6.3303	6.56296	4.96635
Solyc07g006560.3.1	Hypersensitive response assisting protein (AHRD V3.3 *** Q9SWC6_CAPAN)	6.0402	7.26709	9.60785	7.47238	9.86812	6.02375	9.43008	7.74211	8.9159	6.75211	9.31635	7.57325	10.6151	10.1252	9.44325
Solyc09g089580.4.1	2-oxoglutarate (2OG) and Fe(II)-dependent oxygenase superfamily protein (AHRD V3.3 *** A0A2U1QA13_ARTAN)	7.50385	7.08818	5.41579	8.21278	7.23169	5.58926	7.52535	5.93314	7.80174	4.96798	7.90843	5.72354	5.11655	6.73559	4.6116
Solyc01g090980.1.1	hypothetical protein (AHRD V3.3 *-* AT2G35736.2)	1.82982	3.30702	5.11589	3.23971	6.26745	0	6.20167	3.3298	1.77475	3.96826	5.28685	1.23328	5.02742	4.11492	3.19508
Solyc09g014910.4.1	Protein LURP-one-related 15 (AHRD V3.3 *** A0A1U8E7M0_CAPAN)	4.48441	5.92761	4.41384	5.03824	3.37487	3.65951	6.69082	4.42807	6.19515	4.3773	6.16346	4.87	4.46348	4.11877	3.78579
Solyc01g106640.2.1	Pathogenesis-related protein.1	0	4.86619	5.10962	1.72923	5.68113	1.03635	5.93362	4.34181	4.95137	2.27445	4.51277	1.88584	7.02516	3.95675	5.49949
Solyc05g055510.3.1	Pectate lyase (AHRD V3.3 *** A0A2G2WUS5_CAPBA)	8.19037	8.44839	8.10189	7.72334	7.87126	6.31295	7.67846	6.20257	8.94409	6.13372	8.39498	8.40988	7.51716	7.71469	5.43545
Solyc08g068540.4.1	B3 domain-containing protein (AHRD V3.3 *** A0A1Q3CXA6_CEPFO)	4.29401	4.32423	0	4.06803	0	1.60346	0	2.13929	4.44036	0	1.99409	3.09106	3.41141	3.94652	2.51031
Solyc09g089870.3.1	bHLH transcription factor 061	8.65226	9.40873	8.81428	8.97905	9.14605	7.30291	9.87851	7.67706	9.58967	6.85249	8.95214	9.07086	9.38519	8.93104	8.26138
Solyc03g120600.4.1	Plant cadmium resistance protein (AHRD V3.3 *** Q2HU50_MEDTR)	6.89057	7.34186	5.62989	7.57382	7.69248	5.27737	6.94614	5.56851	7.443	5.02361	7.92485	6.37991	5.06856	6.83877	5.42368
Solyc08g063010.3.1	Mitochondrial carrier protein (AHRD V3.3 *** A0A200QCQ6_9MAGN)	5.97561	6.30323	3.83117	5.46373	6.7839	4.99405	7.02016	4.81739	6.96728	4.60206	6.97124	5.96068	6.33658	6.62259	6.1784
Solyc06g065850.3.1	NA	6.25403	7.53488	5.65578	7.30408	6.11454	5.15683	8.64699	6.50254	7.75579	6.7277	8.83242	7.36689	5.8547	6.72165	6.2728
Solyc12g005680.3.1	Potassium transporter (AHRD V3.3 *** Q5MWW0_CAPAN)	3.10537	2.93496	0	0	0	3.18848	5.17481	2.14029	1.37232	0	4.12648	3.80929	0	2.45954	2.17897
Solyc12g021360.3.1	UVR domain, ApaG domain protein (AHRD V3.3 *-* A0A2U1KA81_ARTAN)	2.39676	2.72857	4.42394	2.03217	3.52757	1.03699	5.27655	3.62581	3.30812	1.34131	4.0868	3.85537	3.74915	3.95713	3.78694
Solyc05g015075.1.1	Unknown protein	2.14989	3.26722	3.04311	0	2.51499	2.40048	4.16805	1.73231	3.19745	0	2.39231	3.28237	1.54498	2.21485	1.73054
Solyc09g005200.3.1	transmembrane protein (AHRD V3.3 *-* AT5G01015.1)	6.61822	7.13978	6.43759	6.60702	7.01899	4.31604	6.38405	5.03347	7.80427	6.36402	8.28062	6.93435	6.27787	6.11056	3.78722
Solyc11g064840.1.1	Calcium-dependent lipid-binding domain-containing protein (AHRD V3.3 *** A0A2K3NHM7_TRIPR)	2.79283	3.9086	1.53432	2.81306	2.51206	1.60734	4.43183	1.70867	3.86521	2.03855	0	3.65568	1.54892	1.88983	3.67001
Solyc05g013210.3.1	Ribonuclease (AHRD V3.3 *** Q4ADQ2_9CARY)	3.12232	3.50331	4.74171	4.18085	2.50907	1.04295	4.70533	1.10058	3.6306	2.96654	3.03297	3.46999	0	2.69142	0
Solyc09g091220.3.1	F-box associated interaction domain-containing protein (AHRD V3.3 *** A0A2U1PT01_ARTAN)	2.60458	1.40586	2.74223	1.70471	1.12184	2.34825	3.17007	1.70875	4.73024	1.73615	2.79742	3.73202	0	0	0
Solyc02g087920.3.1	NAC domain (AHRD V3.3 *** A0A200QEZ5_9MAGN)	2.13381	4.73092	4.45009	4.31042	5.4761	3.73173	5.47466	2.46908	4.9329	1.736	3.84649	4.22829	3.40995	6.34485	4.38798
Solyc08g077900.3.1	Expansin-like .1	10.569	11.6985	10.5367	12.0474	11.4993	10.4451	11.0356	10.2407	12.7906	8.9707	12.2937	11.9833	11.4182	11.1719	11.0119
Solyc08g063030.2.1	NA	4.41943	4.99896	4.30856	6.19697	3.66838	3.21668	4.84971	3.15729	4.69656	1.3501	4.78241	4.58888	4.98696	3.56784	2.77405
Solyc04g040090.4.1	Strictosidine synthase-like protein (AHRD V3.3 *** A7WPL3_TOBAC)	0.888821	2.54903	0	3.23993	5.12619	0	4.74234	2.13609	2.54693	2.67743	3.49053	2.67893	0.96937	1.49271	0
Solyc07g006570.4.1	NA	9.35971	9.1581	11.0155	10.179	10.8126	9.15429	12.4201	10.3333	11.5881	9.34331	11.4833	10.0007	12.4304	12.6279	10.9976
Solyc10g085170.3.1	GDSL esterase/lipase (AHRD V3.3 *** A0A2G2YM07_CAPAN)	7.80991	8.14387	11.1291	8.53881	11.1172	8.95868	11.846	9.23935	10.3723	8.46647	10.6435	9.36745	12.0248	11.8218	10.9115
Solyc03g059360.1.1	Calcium-transporting ATPase (AHRD V3.3 *-* A0A2G2YP10_CAPAN)	2.80153	2.32827	2.23968	3.56209	0	0	3.67742	1.70857	1.38885	2.02468	3.65955	0	2.94521	3.19737	3.65997
Solyc08g080640.2.1	NP24 protein precursor	11.4943	13.2465	12.0732	12.5263	13.0443	11.6016	13.0818	11.2766	13.591	10.3526	13.3226	13.1535	12.7143	13.0147	11.9698
Solyc04g078910.3.1	Thioredoxin-like 4, chloroplastic (AHRD V3.3 *** A0A2G2VBX3_CAPBA)	5.23173	5.53905	4.55618	5.29332	5.77724	4.69957	6.34644	3.62212	6.64511	4.45174	6.35381	5.53513	5.87133	5.1092	5.46502
Solyc08g068730.1.1	Tyramine n-hydroxycinnamoyl transferase (AHRD V3.3 *** Q5D8C0_CAPAN)	13.691	13.7143	12.366	13.8118	12.7359	11.9992	14.2279	12.0825	14.221	11.43	13.5871	13.1824	11.9408	12.6309	12.1046
Solyc04g009305.1.1	NA	8.34328	8.78321	6.97753	8.47446	8.25465	6.9308	8.67575	6.10919	8.49459	4.60306	7.54442	8.23709	7.98946	6.62144	7.10999
Solyc12g150125.1.1	Alpha/beta-hydrolases superfamily protein (AHRD V3.3 *** A0A2U1LX98_ARTAN)	6.17451	7.29608	0	6.39452	4.12483	5.87105	9.42046	5.98508	7.20377	6.66057	7.33292	6.1114	5.94507	6.28051	2.77766
Solyc07g021630.3.1	SlBCAT2	5.46619	6.24824	6.26392	6.67226	5.2717	3.93852	6.69972	3.16021	5.74694	4.89483	6.26394	5.99511	6.48523	4.76336	2.17578
Solyc02g082060.2.1	PPPDE putative thiol peptidase family protein (AHRD V3.3 *** A0A2U1M5H1_ARTAN)	9.89878	10.0565	9.63797	10.0857	9.23783	8.23815	9.18895	7.40567	10.5977	7.49509	9.58405	8.73303	9.38671	8.89664	7.52489
Solyc02g067440.3.1	meloidogyne-induced giant cell protein DB114	8.65357	5.94236	4.96183	5.69739	5.47194	5.87985	4.65931	5.12793	6.17897	3.46986	8.4914	6.75052	4.98809	5.83431	2.17234
Solyc08g080380.4.1	Cytochrome P450 (AHRD V3.3 *** A0A2U1Q499_ARTAN)	3.36579	6.07017	5.76094	4.92101	5.78569	2.34426	4.9886	5.17747	6.4303	2.99989	6.47588	4.12176	5.78087	6.45136	4.46842
Solyc02g091070.3.1	Protein DETOXIFICATION (AHRD V3.3 *** A0A2I4EBU3_9ROSI)	2.79177	5.28673	6.23086	5.57281	4.81131	4.61264	5.61076	4.1719	5.65568	2.50222	6.69869	5.4614	6.50194	5.91851	4.12405
Solyc03g020050.3.1	VIROID-INDUCIBLE PROTEINASE INHIBITOR II	9.13838	10.1951	10.9376	10.1705	11.3047	9.12226	12.2145	10.2721	11.396	8.49533	11.0612	10.8748	12.4272	12.559	10.5943
Solyc11g069020.3.1	NA	3.68139	5.13296	3.10929	4.4054	2.78613	0	5.4601	3.87143	4.32615	3.37063	5.37287	3.94428	2.28136	4.17781	3.38003
Solyc07g056080.1.1	Unknown protein	3.9694	3.73945	0	4.379	4.48338	3.42384	5.20174	3.02019	3.81988	0.793763	4.84657	4.15654	0	3.33843	1.10996
Solyc11g030700.1.1	Unknown protein	3.1327	4.91884	1.46277	4.076	4.76192	3.27345	4.75565	2.52587	4.48204	1.67516	4.44372	2.33381	3.12191	3.87537	3.51394
Solyc08g069110.3.1	UDP-glucose 4,6-dehydratase (AHRD V3.3 *** A0A2G2YJ75_CAPAN)	5.95135	5.229	3.1074	3.5223	3.20954	4.34412	4.81973	2.73963	5.6975	0	5.01774	5.02214	0	4.10503	0
Solyc02g069800.1.1	Alpha/beta-Hydrolases superfamily protein (AHRD V3.3 *** A0A2U1PVQ0_ARTAN)	11.4979	12.2438	10.2527	12.3046	11.5004	9.68	11.2337	9.63395	12.0819	9.16908	11.5395	11.3124	10.9833	12.2712	10.1956
Solyc02g062960.4.1	Homeobox-leucine zipper protein HOX14 (AHRD V3.3 *** A0A1U8FQP7_CAPAN)	6.82425	8.51566	10.1888	8.17041	10.899	7.35481	9.45862	7.89842	9.2897	6.58546	9.76372	7.90586	9.81725	8.86398	9.91688
Solyc03g097610.3.1	NA	0	3.20288	4.87568	2.00954	6.39858	2.35485	0	3.75112	6.56519	2.50012	0	3.30039	6.60239	1.89115	0
Solyc09g098000.4.1	NA	6.37849	7.3067	6.36612	7.45307	6.16063	6.57404	8.0338	4.87531	7.92534	4.2961	6.9234	6.48667	5.33876	4.76368	5.81001
Solyc06g072650.1.1	Small auxin up-regulated RNA61	7.94073	8.84894	7.59333	7.90655	8.47818	6.54531	8.46766	6.40707	8.69134	6.32488	8.5072	8.3368	7.20456	7.64254	6.81752
Solyc06g076160.4.1	Cytochrome P450 (AHRD V3.3 *** A0A200RCX6_9MAGN)	12.0606	10.8369	7.57836	10.7855	8.69875	9.59733	11.7796	8.71383	10.8911	8.45527	10.4563	9.65307	8.88681	9.02244	8.95592
Solyc10g006450.3.1	COBRA-like protein 10 (AHRD V3.3 *** A0A2G3ATH9_CAPCH)	2.95674	3.45396	3.84139	0	3.53715	0	4.42121	2.13998	2.52871	2.68881	3.9958	2.35291	4.53546	3.03618	3.37914
Solyc00g500181.1.1	RNA-dependent RNA polymerase (AHRD V3.3 *** A0A2Z6JIR4_9VIRU)	0	0	5.71212	0	0	4.10947	0	0	0	0	6.1851	0	0	0	4.2197
Solyc03g111730.3.1	KDEL-tailed cysteine endopeptidase	5.3516	2.35538	3.10081	4.07402	0	1.01795	5.1901	2.73764	2.88613	3.56993	5.2535	3.57443	3.53463	2.46245	3.00608
Solyc01g104900.3.1	NAC domain-containing protein (AHRD V3.3 *** A0A2U1K9C2_ARTAN)	7.0076	8.5107	7.66759	8.45658	6.95247	6.53757	7.17769	5.72929	8.93856	4.59461	6.6318	6.1145	7.15825	6.16418	6.69484
Solyc08g081040.3.1	RNAse P, Rpr2/Rpp.1	2.79324	3.90711	4.87903	3.62215	5.90162	0	5.31944	4.17075	5.41097	3.36773	5.13678	4.63661	6.72698	5.46948	6.41639
Solyc01g017050.1.1	Carotenoid cleavage dioxygenase.1	3.38472	2.30328	4.2604	2.86368	4.68504	1.64853	3.04435	0	2.34555	1.99739	3.7858	1.22846	0	0	1.11086
Solyc06g068570.4.1	NA	6.001	6.70623	6.05351	6.48227	6.47138	5.49146	6.94193	4.41803	7.25592	4.44636	6.58491	4.4986	5.61151	4.67224	5.30193
Solyc09g066190.1.1	Unknown protein	2.40281	2.52101	2.21669	2.04693	2.51174	3.40408	5.50962	1.72509	4.62329	3.08941	4.17904	2.9482	0	0	0
Solyc05g008020.4.1	mitogen-activated protein kinase 15	0.886213	2.35153	0	2.65463	0	1.61254	3.17793	1.70765	3.70183	1.73492	3.30612	2.83349	0.972065	3.94952	3.20104
Solyc09g015660.4.1	transcription factor GTE6-like (AHRD V3.3 *** A0A2I4FB19_9ROSI)	9.37009	6.98054	7.27681	8.03365	5.97854	6.37708	8.08086	5.45922	8.5365	5.59128	6.77914	6.25203	6.89467	5.96743	5.64459
Solyc02g032930.3.1	B-cell receptor-associated 31-like (AHRD V3.3 *** A0A200QH03_9MAGN)	8.66761	9.50477	9.16009	9.25151	9.82896	8.12759	10.1618	8.10814	10.3565	7.97126	10.019	8.85719	9.38704	8.8055	8.99734
Solyc02g089300.3.1	Unknown protein	2.14342	5.35787	7.0492	4.45548	7.73479	3.88049	7.86042	5.70655	6.25666	5.34616	7.21419	5.60761	7.93737	7.18526	7.88974
Solyc09g090470.3.1	Protein NRT1/ PTR FAMILY 5.2 (AHRD V3.3 *** A0A2G3CS67_CAPCH)	4.01991	4.98545	4.32465	4.06553	6.44333	1.01222	6.01366	5.30787	6.33187	3.47448	6.15447	5.39464	6.51836	4.02771	5.43654
Solyc09g011780.3.1	R2R3MYB transcription factor 1	5.19312	5.18756	4.78367	4.36438	4.39168	1.60778	5.39869	3.3325	4.73093	3.13259	3.98828	4.3296	4.27012	4.55776	5.35304
Solyc03g150136.1.1	Unknown protein	4.17924	2.53108	2.22768	4.40834	3.5303	0	0	1.09952	2.74184	2.2614	4.19116	4.09886	3.4026	2.69143	2.76825
Solyc03g096840.4.1	NA	10.0726	11.7626	11.0453	11.0592	11.0314	9.64836	11.7654	9.46497	11.7539	9.13398	10.9601	11.608	12.0385	11.5538	10.4067
Solyc06g083680.3.1	Photosystem I reaction center subunit IV (AHRD V3.3 *-* A0A2P6U4S6_CHLSO)	4.17822	3.40399	5.17436	3.82807	5.07898	4.32428	4.88413	2.47479	5.5382	0	4.75396	4.30954	5.18668	4.04103	1.11309
Solyc03g096220.3.1	tRNA-splicing endonuclease subunit (AHRD V3.3 *-* F4J8D6_ARATH)	3.70825	3.25091	3.92524	2.52264	2.5219	1.05592	2.23076	2.78765	3.43749	0.795207	4.25728	3.38128	3.5333	3.96144	2.49363
Solyc06g074990.3.1	putative high affinity nitrate transporter 2	11.613	10.8266	8.62465	11.5229	9.64733	9.61526	11.2729	9.89541	11.4803	9.03264	12.1008	8.88553	9.97532	9.48634	9.08973
Solyc03g059200.2.1	Myb-related protein (AHRD V3.3 *** A0A2G2WYH6_CAPBA)	4.35988	2.5619	2.73462	4.66139	3.53015	1.02409	3.65039	2.467	3.87266	2.03614	3.67979	1.23812	4.03284	0	3.19916
Solyc08g076050.4.1	Receptor-like kinase (AHRD V3.3 *** P93068_BRAOL)	6.60523	5.71408	4.32623	5.928	0	2.33923	6.79387	5.22318	6.08219	4.60599	6.61859	3.73669	1.96166	5.10044	5.181
Solyc07g044860.3.1	psbXphotosystem II 23 kDa protein	6.64933	0	5.20189	3.1043	4.80543	0	0	1.09227	0	1.35077	3.67918	4.50692	3.85249	0	0
Solyc10g007900.4.1	Cytochrome (AHRD V3.3 *** A0A2G3BCL0_CAPCH)	2.6047	2.75964	5.417	2.81301	1.12175	1.01678	2.97465	3.16029	4.15104	0	3.84682	1.60768	0	2.87061	0
Solyc06g065530.4.1	NA	3.68477	4.37786	5.21082	3.32787	4.02586	2.61282	4.64457	3.97691	4.15104	2.99888	6.2361	2.96815	2.76086	3.66965	3.7972
Solyc02g091670.1.1	Octicosapeptide/Phox/Bem1p family protein (AHRD V3.3 *-* A0A1P8BCE3_ARATH)	6.92566	7.96875	6.57455	6.58315	7.34737	6.42106	7.76866	5.38427	8.57202	5.39583	6.82416	7.98787	7.39375	6.71361	5.8942
Solyc01g008490.4.1	Nuclear transcription factor Y subunit A-7 (AHRD V3.3 *** A0A2G2XP63_CAPBA)	5.2601	4.85377	5.53549	4.89454	5.13152	2.61883	5.78204	3.86777	5.33025	3.13139	4.23169	4.81969	3.53347	5.31579	4.30281
Solyc04g005610.3.1	NAC domain-containing protein 2 (AHRD V3.3 *** NAP2_SOLLC)	7.18317	8.28552	5.98335	8.22109	7.262	6.78679	7.76775	6.4441	9.06633	4.60103	7.46706	7.76293	7.12273	7.53433	5.74517
Solyc06g066540.1.1	Ethylene-responsive transcription factor (AHRD V3.3 *-* A0A2G2XMU8_CAPBA)	9.76831	9.3244	9.57516	8.98925	9.60323	7.72213	10.2408	6.66847	9.78121	8.50624	9.62566	9.03153	9.88664	7.28614	9.18936
Solyc03g031830.1.1	RING/U-box superfamily protein (AHRD V3.3 *** Q8GXD8_ARATH)	5.29421	5.9201	4.95981	5.20055	5.68329	2.85142	6.81036	5.45967	6.5948	3.36428	5.29761	4.70661	5.87273	4.90445	4.67446
Solyc11g008680.2.1	Acyl-[acyl-carrier-protein] desaturase (AHRD V3.3 *** A0A2G3B0E0_CAPCH)	10.4349	7.18314	8.45121	6.78445	8.29937	7.27135	7.38175	7.95585	8.15178	7.393	10.9435	8.34529	8.42559	7.82326	8.17178
Solyc04g011760.3.1	Unknown protein	3.40165	5.2042	3.48345	4.73069	5.01169	3.44506	5.22459	4.17272	4.90225	1.9512	5.88546	5.07392	5.32207	4.83175	4.00333
Solyc11g065350.2.1	ABC transporter G family member 12 (AHRD V3.3 *** A0A2G3B9R8_CAPCH)	5.49064	5.88504	0	4.64206	3.01308	2.01708	5.73304	3.48839	5.29135	3.5724	3.69645	3.57976	1.55074	0.926277	5.18065
Solyc02g085760.2.1	Rhomboid domain-containing protein (AHRD V3.3 *** A0A1Q3C608_CEPFO)	5.69515	4.54156	0	2.9587	0	2.61132	3.49537	1.09395	4.89342	2.03885	0	4.12018	4.47202	3.038	2.77963
Solyc08g081700.1.1	late embryogenesis abundant protein At1g64065-like (AHRD V3.3 *** A0A2I4FBP0_9ROSI)	3.95149	3.18581	3.3737	4.15921	0	2.63753	3.19911	1.09193	3.87913	1.72937	3.96808	1.23392	3.64383	0.931016	0
Solyc04g071610.4.1	NA	13.4543	11.0965	10.6296	11.8263	10.3403	10.5677	13.206	9.60639	11.8914	10.7205	11.7767	11.6577	10.9162	10.4553	10.1414
Solyc08g014010.4.1	Transmembrane protein (AHRD V3.3 *** Q1PDF2_ARATH)	5.9912	5.05684	3.39349	7.03213	0	4.83333	6.78466	4.34337	6.84396	4.77851	6.42736	5.13731	3.5367	6.26085	4.8081
Solyc06g084170.3.1	Unknown protein	6.84366	3.82204	0	4.20327	2.52284	4.10505	5.42416	3.01897	5.74125	2.92735	4.98106	3.382	4.03529	1.90112	0
Solyc10g078380.2.1	bHLH transcription factor 064	2.1366	3.06277	4.16712	3.54054	3.53004	0	0	2.13637	2.32619	0.828076	3.83691	2.52497	1.95658	2.20687	4.38368
Solyc01g066260.2.1	NA	7.24681	7.25826	6.90674	6.49375	4.61407	5.51312	4.77672	2.98136	7.87528	4.77471	6.06151	4.403	5.02725	3.68164	2.76643
Solyc08g150126.1.1	NA	6.65115	7.92713	5.15484	7.56838	6.44027	5.87135	7.32228	5.15435	7.57769	3.93217	6.52703	7.45106	6.20628	6.58082	5.79508
Solyc06g082950.4.1	NA	4.52925	3.061	1.52767	0	3.00569	0	0	2.96185	3.04136	0	4.4362	3.48324	0	1.49007	3.79223
Solyc08g079420.3.1	Cytochrome P450 (AHRD V3.3 *** A0A200QB17_9MAGN)	4.02064	5.77612	0	3.21097	3.38147	2.02046	2.4733	2.13936	3.6029	0	3.51666	3.57791	0	0	0
Solyc06g083860.2.1	Protein LIGHT-DEPENDENT SHORT HYPOCOTYLS 3 (AHRD V3.3 *-* A0A2G3CCG9_CAPCH)	5.26388	1.78177	2.72978	2.66621	2.77671	1.02891	4.53093	1.70607	3.6177	2.4961	0	5.90514	3.26779	0.930322	4.45978
Solyc03g122320.1.1	Unknown protein	1.83672	4.00394	0	3.00681	2.51071	3.667	5.11401	2.75507	4.52348	0	4.06396	3.28296	3.74985	0	2.49645
Solyc04g078690.3.1	bHLH transcription factor 035	8.34433	9.50072	8.16267	9.41458	8.56211	7.47471	9.2144	6.63799	8.872	6.08242	8.48491	8.95061	7.93838	8.07731	6.70123
Solyc05g055380.3.1	Unknown protein	3.8099	2.63497	4.3021	2.71899	0	0	3.87723	2.82157	3.20894	1.95153	3.98839	2.35195	2.97175	4.0541	4.00854
Solyc12g096840.3.1	N-acetyltransferase (AHRD V3.3 *** B6T916_MAIZE)	6.45457	7.02845	6.38816	7.43027	7.16886	4.95843	6.76723	6.65214	8.84657	5.44615	7.16842	6.34035	7.67555	7.42667	6.87998
Solyc09g047910.4.1	NA	8.13666	8.02584	6.88934	8.92608	6.4007	6.77531	8.0072	5.7015	8.32396	5.22955	7.86401	6.73832	7.06474	7.53859	6.81256
Solyc11g070187.1.1	NA	0	0	0	0	4.86881	3.89204	5.11767	3.18127	5.32691	0	4.17904	3.71063	0	0	0
Solyc01g108030.4.1	NA	9.26854	11.9401	10.0896	11.1593	10.6158	9.48041	11.5476	9.73965	11.5528	8.29353	10.772	11.5142	10.783	11.8785	9.72623
Solyc03g116690.3.1	Umecyanin (AHRD V3.3 *** A0A2G3B789_CAPCH)	5.81609	5.31673	4.55257	5.55534	6.26765	3.64344	6.02986	2.13585	5.34133	4.10479	4.77382	3.07627	4.18956	1.89547	2.99895
Solyc02g061770.4.1	NA	7.23287	8.95235	6.32638	8.09466	7.12324	7.61536	9.34574	7.16686	9.70202	7.07048	8.83868	7.335	6.33543	7.0743	6.74745
Solyc01g091160.4.1	arginase 1	9.81051	10.6983	8.59695	9.75654	9.2574	8.0874	10.2076	8.27839	10.4151	7.69209	9.4206	9.97105	9.99166	10.2796	8.06698
Solyc08g067650.2.1	Pumilio-like protein.1	3.7882	3.61066	1.51263	4.5045	4.97479	2.38412	4.2307	3.48989	5.02795	1.71894	4.19974	1.5938	4.11059	1.49462	4.37709
Solyc06g082140.3.1	NA	0	2.46541	3.49057	0	3.40547	1.06844	1.81224	2.21418	3.82935	0.782277	2.68335	2.13337	1.96864	3.20329	4.0023
Solyc04g007780.3.1	Sn.1	8.06813	2.53808	2.23517	4.34831	0	2.05815	0	2.14102	5.13151	1.71922	1.29185	0.742303	3.94115	0	5.06959
Solyc10g006830.4.1	NA	2.96786	3.17748	4.29467	2.49339	0	1.63323	4.22365	2.13813	0	0	2.42377	3.07264	1.95318	0	4.11258
Solyc03g026270.3.1	CRT binding factor 3 (AHRD V3.3 *** B3TPP7_SOLPI)	10.3671	10.0302	8.90982	9.88764	9.14809	8.71147	10.8218	7.68499	10.8557	9.35627	10.6102	9.01086	8.54662	7.15364	8.62218
Solyc10g011880.1.1	RING/U-box superfamily protein (AHRD V3.3 *-* A0A2U1LSD7_ARTAN)	6.76904	5.95028	4.55452	5.92401	5.95064	5.26842	7.70561	5.49585	6.44744	4.16975	6.73613	5.46925	4.94108	4.18744	5.60932
Solyc01g066450.3.1	Alpha/beta-Hydrolases superfamily protein (AHRD V3.3 *** A0A2U1Q133_ARTAN)	3.86447	7.23514	6.93247	6.6212	8.0454	6.10352	8.52864	6.70264	8.21013	5.68586	7.88864	7.0203	8.53701	8.06708	6.54789
Solyc00g500245.1.1	Ribosomal protein S3 (AHRD V3.3 *** A0A290WKX3_SOLLC)	3.36456	5.51774	0	4.12762	0	0	4.42113	3.8709	4.14538	3.98068	6.32655	3.73616	0	3.18642	4.86859
Solyc01g111110.3.1	NA	4.8803	5.06737	7.35938	4.53291	5.82615	4.56437	4.45494	3.21211	6.71529	4.22093	6.19956	4.80293	6.48333	4.72855	5.33526
Solyc02g069053.1.1	Phloem protein 2-like (AHRD V3.3 *** A0A200QPN3_9MAGN)	4.305	0	4.65565	3.89694	4.8027	4.9277	0	0	5.42902	0.821659	6.34017	0.74317	2.2719	2.46995	3.36637
Solyc08g080040.4.1	2-oxoglutarate (2OG) and Fe(II)-dependent oxygenase superfamily protein (AHRD V3.3 *** F4J670_ARATH)	3.2431	4.26011	1.53506	4.30869	0	2.83446	5.09238	3.62594	4.6855	1.35309	4.1192	2.96886	3.85662	2.46165	4.12324
Solyc05g006110.3.1	Serine/Threonine-kinase (AHRD V3.3 *** AT1G10522.2)	6.31178	7.22172	7.36753	7.26318	7.92564	5.15579	7.61717	5.42397	7.3534	5.67123	7.28046	6.55541	7.09767	6.71976	7.03809
Solyc01g073800.2.1	NA	6.12504	8.42052	7.2988	7.79493	8.49559	5.21674	8.73995	6.84988	8.01542	7.09466	8.88279	8.90881	7.64254	9.02237	7.57284
Solyc01g106605.1.1	Pathogenesis-related protein.1	7.72485	10.362	9.08351	8.6567	10.3333	8.59203	10.616	9.18779	10.7026	8.49328	11.0196	10.813	10.3375	10.3827	9.37192
Solyc01g091490.3.1	Unknown protein	3.49705	5.57492	5.42697	5.43479	5.31412	4.67157	5.01214	2.15529	5.75416	2.25092	5.40652	4.04021	3.75016	4.62476	0
Solyc08g008150.1.1	Late embryogenesis abundant (LEA) hydroxyproline-rich glycoprotein family (AHRD V3.3 *-* A0A2U1NM32_ARTAN)	0	0.830901	2.66881	3.38851	0	3.55481	6.49729	2.17611	4.42341	4.33846	4.71466	2.9489	3.64715	2.88286	0
Solyc04g080330.3.1	Peroxidase (AHRD V3.3 *** K4BVB2_SOLLC)	2.60522	5.53263	6.07288	6.52798	6.38001	3.6177	5.61783	4.34179	6.00291	2.0382	4.44641	4.27912	4.5323	6.66043	4.21603
Solyc09g075040.3.1	SPX (SYG1/Pho81/XPR1) domain-containing protein / zinc finger (C3HC4-type RING finger) protein-like protein (AHRD V3.3 *** B3H7B1_ARATH)	4.85697	6.85932	5.13215	5.94101	5.68705	2.61686	5.5158	3.62478	5.91152	4.40533	5.50845	6.47435	5.40507	6.46858	4.38668
Solyc04g011480.3.1	CASP-like protein (AHRD V3.3 *** A0A2G2ZG68_CAPAN)	4.63665	5.1225	6.46996	6.38355	7.38467	4.97517	7.71778	5.46164	7.0965	5.91092	7.55063	5.39673	6.90366	6.18437	5.16725
Solyc08g021820.3.1	auxin-regulated IAA29	6.50981	4.30153	4.00322	5.49989	2.50684	4.91123	5.60424	3.48323	6.31975	2.84658	5.75398	4.50397	3.26817	4.25603	4.3817
Solyc04g015120.3.1	U-box domain-containing protein 35 (AHRD V3.3 *** A0A2I4F8Y4_9ROSI)	3.24646	3.63884	0	4.0158	0	4.21347	4.19478	1.09252	3.70432	1.73411	5.79942	2.68676	2.94967	3.45188	3.19965
Solyc10g055700.2.1	Pentatricopeptide repeat-containing protein (AHRD V3.3 *** A0A2G2YL01_CAPAN)	6.04831	4.86315	5.2852	5.68287	5.39913	2.02212	5.74	3.62631	5.9994	4.17838	3.51522	4.75319	4.85533	4.76233	4.80734
Solyc09g075540.1.1	COBRA-like protein 8 (AHRD V3.3 *** A0A2G3BWC4_CAPCH)	5.22333	5.51734	0	3.69915	1.12344	2.82738	5.38754	4.17289	6.5306	4.17957	4.80277	4.12368	3.41242	0	3.37903
Solyc08g007835.1.1	NA	6.58798	4.4289	0	5.74054	0	4.17327	6.88036	4.36465	6.08452	3.86004	3.93184	7.02218	4.84756	4.99833	5.66943
Solyc07g065740.3.1	transmembrane protein (DUF872) (AHRD V3.3 *** AT3G29170.2)	6.02847	6.83765	6.06525	6.10793	6.1826	5.44311	7.17907	4.94774	7.40608	5.15773	6.79736	6.77938	7.29584	6.03599	7.05917
Solyc05g011980.4.1	Unknown protein	9.38616	7.56334	7.84955	6.72333	7.66963	7.42636	7.151	6.6104	8.39935	6.59165	9.90738	9.03082	7.5668	6.79429	8.04389
Solyc06g084370.1.1	Unknown protein	6.51898	6.26126	6.07321	6.60716	5.31075	5.69592	6.53592	3.34185	6.71449	3.10319	6.13113	6.86584	5.02655	4.19293	3.7855
Solyc06g050800.4.1	NA	7.12731	5.48624	1.53615	5.91582	5.55192	4.41978	5.04043	2.46987	5.0736	0	5.079	5.13648	2.27951	3.56259	2.78037
Solyc07g007755.1.1	NA	9.98438	7.70538	9.93045	8.89983	8.41741	8.70148	9.68825	5.7978	10.0713	7.14711	8.98376	6.59055	8.65749	6.32601	5.76334
Solyc06g060675.1.1	Unknown protein	2.61959	4.71672	5.22937	3.83865	3.67296	2.39477	3.70429	2.15594	4.04336	2.00225	3.93284	2.8168	3.26681	3.05032	2.49609
Solyc09g082110.4.1	NA	5.85548	5.82259	0	5.46892	3.66966	3.74443	4.9015	3.33029	5.54717	2.28598	4.6225	4.11335	4.69902	4.56087	0
Solyc11g070070.3.1	Zinc finger transcription factor 70	8.68423	7.61991	7.08105	8.61295	6.37929	6.26631	8.4313	5.82137	8.1826	6.14754	7.30672	7.55263	6.97826	7.69212	7.3356
Solyc04g054950.3.1	NAD(P)-binding Rossmann-fold superfamily protein (AHRD V3.3 *** F4IKL5_ARATH),Pfam:PF13561	7.44502	8.14064	6.51559	7.29194	6.2487	6.36912	9.13907	6.63669	8.37753	6.81574	7.98613	7.93218	6.81277	6.58397	5.42929
Solyc01g094330.3.1	Terpene utilization protein AtuA (AHRD V3.3 *** A0A191YQC8_9PSED)	7.20228	8.25529	6.8728	7.82328	6.59214	5.85545	7.83971	6.24729	7.95117	4.51041	6.94974	7.16419	6.51871	6.27676	5.81381
Solyc02g077290.2.1	glutamate receptor-like 1.2	6.00826	6.74755	2.26767	5.17552	5.18546	4.18827	7.53511	6.44898	7.5514	4.11701	6.62015	4.51956	0	5.46576	4.30914
Solyc01g097200.1.1	NA	6.88082	5.15454	3.99177	6.80856	4.67617	3.5243	5.93277	4.75893	3.95992	3.45721	6.7647	3.92175	3.11435	5.67063	3.19366
Solyc06g059880.3.1	Acetolactate synthase (AHRD V3.3 *** A0A2G3C6U7_CAPCH)	1.82236	1.80279	3.39544	3.42503	0	2.34066	0	4.34401	5.97791	0	4.87802	4.00563	3.53754	2.20221	0
Solyc01g088760.4.1	NA	3.36529	4.26488	2.74582	2.00046	0	0	4.08065	2.96579	4.38544	2.6883	3.69437	3.73492	0.974015	3.0368	0
Solyc09g089880.3.1	Electron transfer flavoprotein beta-subunit (AHRD V3.3 *** B6TPR6_MAIZE)	7.59251	9.11293	9.2733	8.32393	9.69222	7.87002	9.87625	7.66165	9.77352	7.90046	9.67382	9.4279	10.0848	9.49555	8.389
Solyc03g006700.3.1	Peroxidase (AHRD V3.3 *** K4BE93_SOLLC)	10.5178	10.7751	9.73602	11.2798	10.238	9.59646	10.3314	9.03228	11.7637	8.36407	10.6149	10.1188	9.24368	10.9211	8.8719
Solyc01g080680.3.1	NA	5.78567	8.22686	5.70916	6.74067	7.02804	5.75574	8.05767	4.98397	7.09229	5.50228	6.63556	8.60975	8.57275	9.2165	5.84199
Solyc11g027840.2.1	Alpha/beta-Hydrolases superfamily protein (AHRD V3.3 *** Q9C8P5_ARATH)	7.24001	7.89045	6.9524	6.35747	7.67311	5.84843	7.54989	5.26268	7.13319	4.55507	6.98773	6.74411	6.38702	7.64825	5.46978
Solyc02g091520.3.1	Calcium-dependent lipid-binding (CaLB domain) family protein (AHRD V3.3 *** A0A2U1LMA8_ARTAN)	7.4442	7.84294	7.44519	7.58195	8.52489	6.83902	8.54909	6.32855	8.48951	6.40412	8.43453	7.61313	7.07733	6.70745	6.72485
Solyc11g065940.2.1	ENTH/VHS-like protein (AHRD V3.3 *** A0A2U1LWI0_ARTAN)	7.58412	7.83979	5.94207	7.61121	4.61354	6.10716	8.49621	6.3071	8.05163	5.82992	7.30409	7.32464	5.9667	7.18499	6.15472
Solyc01g105070.3.1	LECEVI16G peroxidase precursor	13.0254	13.6257	12.4896	12.8198	12.9739	12.4538	14.0159	11.6044	14.0073	11.8098	13.8344	13.3003	11.8613	12.2449	11.2979
Solyc02g080600.1.1	Unknown protein	3.80869	6.0477	5.97185	4.77075	6.11236	3.57843	6.04776	4.58305	6.31037	4.6347	6.3458	5.5534	6.16449	4.12272	0
Solyc09g089570.4.1	Agenet domain protein (AHRD V3.3 *-* G7JN46_MEDTR)	0	2.33053	4.42774	2.27887	1.73957	2.64356	5.22759	1.70769	3.52491	2.48872	0	0.743617	4.58381	4.18963	5.16741
Solyc07g055220.3.1	Pentatricopeptide repeat-containing protein (AHRD V3.3 *** A0A2U1P3Q8_ARTAN)	1.82352	2.35982	2.74401	2.00256	0	2.02208	5.041	3.16097	1.76186	0	3.07943	2.83804	3.75787	1.48683	0
Solyc01g008640.4.1	NA	4.8959	4.73599	6.64169	5.1519	3.53575	3.93291	6.90011	5.60512	5.92477	2.03943	6.15196	4.51593	6.67546	4.49999	5.84214
Solyc12g010670.1.1	E3 ubiquitin-protein ligase RMA1.1	0	4.88137	4.00284	4.83178	6.10662	4.22271	6.42426	4.62992	5.71485	2.03414	5.12208	4.41473	6.82314	6.41292	5.86286
Solyc07g053493.1.1	Cytochrome (AHRD V3.3 *** A0A2G2W2C1_CAPBA)	2.79605	3.72882	0	1.71344	0	0	5.37379	3.15787	2.54055	2.28584	0	1.23797	0.971169	0.929184	0
Solyc05g005460.3.1	D.1	9.62425	9.88464	8.47199	10.1394	8.85093	7.47558	9.71318	8.46833	10.8551	8.87947	10.1824	9.374	7.6135	9.94982	7.97332
Solyc04g150160.1.1	NA	12.9113	11.6828	8.88431	11.3422	8.74706	11.2999	13.5194	10.7818	12.2126	8.21592	10.1294	11.6487	7.40691	10.6515	9.13239
Solyc05g052280.3.1	Peroxidase (AHRD V3.3 *** K4C1Q9_SOLLC)	7.65205	6.60183	4.7806	4.96522	4.92431	5.24779	7.54735	6.03571	7.78839	4.35123	5.84197	5.82942	6.42042	5.80926	4.02036
Solyc05g012110.4.1	6-phosphogluconolactonase (AHRD V3.3 *** B6U0H2_MAIZE)	7.78482	9.48343	8.48866	8.55462	8.96099	7.67449	9.33828	8.0165	9.59791	6.65378	9.52074	8.71147	8.5168	8.58959	6.74336
Solyc08g068710.1.1	Tyramine n-hydroxycinnamoyl transferase (AHRD V3.3 *** Q5D8C0_CAPAN)	12.7278	12.4688	11.7642	12.7036	12.372	11.4501	13.1648	11.326	13.585	11.3439	13.1569	11.7827	11.1597	11.5793	11.4465
Solyc04g074400.1.1	Protein EXORDIUM (AHRD V3.3 *-* A0A2G3CNT1_CAPCH)	4.57915	7.11794	8.46212	6.9224	8.185	6.0847	8.27214	6.76357	8.42174	5.86892	7.90451	7.61786	8.30576	8.94861	8.09097
Solyc05g046270.3.1	hypothetical protein (AHRD V3.3 -** AT5G54585.1)	6.15529	7.21462	7.88052	6.44126	7.68997	5.7861	6.88843	4.94717	7.5568	4.60837	6.7023	6.16078	6.63879	6.65985	7.10876
Solyc02g078450.3.1	tetraspanin-19-like (AHRD V3.3 *** A0A2I4GWP3_9ROSI)	3.48628	3.62947	4.30552	3.63952	0	3.96087	4.53149	1.09175	2.7309	0	5.0583	1.60011	5.58473	0.930395	1.11558
Solyc05g053620.3.1	F-box protein PP2-B11-like (AHRD V3.3 *** Q3Y625_TOBAC)	9.28856	7.78093	7.33297	7.49822	7.34378	7.22073	9.13125	6.86605	9.14189	6.67735	8.10909	7.93259	7.33859	6.95979	7.55788
Solyc10g008000.1.1	Protein LIGHT-DEPENDENT SHORT HYPOCOTYLS 6 (AHRD V3.3 *** A0A2G3BC27_CAPCH)	6.57898	2.73333	3.37	3.55736	5.64771	4.873	5.78171	2.46728	5.3716	0	4.98445	5.42077	4.84674	1.8962	4.6702
Solyc09g007650.3.1	Fasciclin-like arabinogalactan protein .1	7.15885	3.43184	4.67116	0	0	3.04461	6.51331	1.70648	0	4.34854	4.43591	7.05919	3.40601	5.31821	0
Solyc12g008660.1.1	Zinc finger transcription factor 73	7.6007	7.49884	7.30817	6.6278	7.5639	6.20185	7.76881	5.38682	7.94722	5.25949	6.79619	7.4005	6.60462	8.31487	6.76725
Solyc11g006670.1.1	ovate family protein 29	0	3.31794	0	2.97286	3.52925	1.61948	5.99047	3.48358	2.72843	3.56646	4.43549	3.93087	3.85187	3.86498	3.19823
Solyc01g095560.3.1	Unknown protein	2.61986	3.27575	2.69314	2.5111	5.18095	0	2.20619	2.75892	4.71609	2.46069	3.45645	2.1239	2.27308	2.88278	2.49581
Solyc02g088340.4.1	WRKY transcription factor 3	10.9728	10.1071	10.0487	10.4016	10.6603	9.15344	10.0203	8.81876	10.2016	7.47169	11.1903	10.1706	10.1451	10.2839	9.98764
Solyc01g099620.3.1	Respiratory burst oxidase-like protein (AHRD V3.3 *** C1IHQ9_9ROSI)	12.3467	10.0489	8.01388	10.3319	8.02508	9.9596	8.50515	8.01011	11.0373	7.89766	11.6403	9.04454	7.1878	8.53132	7.49965
Solyc10g086565.2.1	S-acyltransferase (AHRD V3.3 *** A0A2G2VTM9_CAPBA)	2.39353	3.96389	5.3357	4.21742	5.43054	1.03035	4.96955	3.48311	4.55905	3.82145	5.39504	3.18908	4.33448	5.32074	3.66263
Solyc06g068800.3.1	Sec14p-like phosphatidylinositol transfer family protein (AHRD V3.3 *** A0A2U1PFN3_ARTAN)	3.24531	3.32617	0	3.53508	0	0	3.88729	2.13735	2.53718	1.73496	1.98697	4.37484	0	3.86257	0
Solyc12g100070.3.1	hemK methyltransferase family member 2-like (AHRD V3.3 *** A0A2I4GF88_9ROSI)	5.921	5.9854	6.01514	5.90795	6.15375	4.30776	6.12911	4.63018	6.47473	4.44897	6.37552	5.42322	6.34862	5.56196	5.38553
Solyc04g056460.2.1	NA	2.7927	4.05936	3.83579	2.81269	0	0	4.18155	2.73809	3.4031	1.35292	0	0.750723	0	2.204	2.77927
Solyc08g067690.2.1	Unknown protein	0	5.04183	3.59509	2.28815	2.50748	0	3.54883	2.47514	4.17397	2.97282	4.07661	3.47077	3.40233	4.32917	0
Solyc06g009380.3.1	transmembrane protein (AHRD V3.3 *** AT1G10660.4)	9.65943	9.57275	8.90434	9.5931	8.91387	6.91183	8.58978	6.77838	8.86046	6.73544	8.68418	8.38026	7.39495	8.12976	8.51674
Solyc06g007970.3.1	Protein SULFUR DEFICIENCY-INDUCED.1	0.886519	2.56472	3.38427	1.33097	2.50939	3.84816	4.78154	2.96283	3.70321	0	5.24774	1.89577	2.95016	1.48906	4.3018
Solyc09g063130.3.1	Photosystem I reaction center subunit IV (AHRD V3.3 *-* A0A2P6U4S6_CHLSO)	5.75502	5.07771	5.38153	4.23672	5.95224	4.32358	5.76693	3.98249	6.09535	3.72192	5.72799	4.99715	5.0265	1.89834	3.51965
Solyc04g081630.2.1	Heat shock protein 90 (AHRD V3.3 *-* A0A0A7LYT2_ALBBR)	4.29879	6.31309	6.1831	5.73846	6.33526	3.95087	6.69768	5.49699	5.9354	2.6844	6.25453	5.519	5.03128	4.90346	5.68039
Solyc08g080650.3.1	PATHOGENESIS RELATED PROTEIN P23	8.26162	10.2223	10.7591	9.75742	11.1302	8.81585	11.2566	9.11491	10.5972	9.20241	10.9703	10.7642	11.1285	10.9188	10.342
Solyc07g150101.1.1	NA	0	1.38771	0	1.34301	0	2.8643	3.0058	2.73552	3.88054	0	4.60839	3.56127	2.94586	1.49277	1.73575
Solyc06g005090.3.1	LOB domain-containing protein (AHRD V3.3 *** A0A2K3PP50_TRIPR)	9.03003	8.68835	6.77679	9.34656	8.28644	8.08466	8.46289	6.8771	9.17838	6.091	9.59735	8.05912	7.5389	7.97279	7.533
Solyc08g006870.4.1	NA	8.181	7.69098	7.08929	8.10132	7.37486	6.62392	9.06294	6.82566	9.18023	7.09982	7.52988	6.22734	6.6067	6.86141	6.78524
Solyc02g082930.3.1	acidic extracellular 27 kD chitinase	6.99554	3.43184	4.00569	4.78831	3.00559	2.85107	6.13953	2.46657	4.39875	4.29259	4.531	3.93114	3.40601	4.94726	4.53609
Solyc04g050560.4.1	Glutathione S-transferase (AHRD V3.3 *-* A0A200QUC6_9MAGN)	4.37717	2.04736	0	3.14841	0	2.66776	3.42176	1.11329	3.89709	0	0	3.18008	0	2.69254	0
Solyc01g060210.4.1	XH/XS domain-containing protein (AHRD V3.3 *-* Q9M150_ARATH)	3.25042	4.65908	5.26372	2.27475	3.52707	2.37422	5.54439	3.97397	4.78867	2.49234	3.96628	2.67898	3.11503	3.77595	0
Solyc06g059990.4.1	NA	2.79441	1.79215	0	3.62593	0	0	0	4.41944	6.04109	2.50023	4.86617	2.68892	2.75929	2.20541	0
Solyc11g007030.3.1	Alpha/beta-Hydrolases superfamily protein (AHRD V3.3 *** A0A2U1MAY4_ARTAN)	5.124	5.12306	4.0166	5.27169	1.74554	4.02946	5.64665	3.62597	5.40883	3.82927	5.92034	4.33075	3.85666	4.89982	4.54192
Solyc04g080250.3.1	Deoxyuridine 5'-triphosphate nucleotidohydrolase (AHRD V3.3 *** A0A2G3AX44_CAPCH)	3.37757	4.55165	4.2896	1.34968	4.21408	3.52905	5.14264	4.17365	6.46823	3.88398	5.03965	4.69489	6.04656	3.77863	1.73441
Solyc09g072680.2.1	F-box domain (AHRD V3.3 *** A0A200Q000_9MAGN)	5.52027	6.18487	4.68132	5.84553	6.401	4.73234	5.43633	3.48659	5.70299	3.90574	6.56571	5.54636	5.61917	5.49808	5.12991
Solyc12g008560.1.1	Unknown protein	9.80679	10.2388	12.3063	9.8044	12.6545	9.53983	11.6167	9.23211	11.0566	9.55492	11.3216	10.8712	13.0272	11.4085	11.5215
Solyc05g009050.3.1	NA	5.25598	6.75404	5.90708	6.38342	5.35975	3.02165	6.50397	4.63503	6.1501	4.89668	6.02776	6.41242	4.19857	5.5246	3.79973
Solyc04g005410.3.1	Ureide permease (AHRD V3.3 *** A0A2R6PBP7_ACTCH)	2.13133	3.34113	2.26644	4.18748	3.01329	3.60511	4.42022	2.14013	4.00907	0	4.24436	4.82775	1.96159	3.76591	0
Solyc02g005200.4.1	NA	5.69605	5.79103	5.85445	6.00779	6.75472	5.64902	6.09898	5.26393	7.26293	1.73583	6.75514	5.16154	5.11665	5.37849	3.91357
Solyc04g071680.2.1	Receptor protein kinase, putative (AHRD V3.3 *** B9SAG6_RICCO)	9.63979	9.13105	6.94358	10.3881	7.68831	7.76085	9.5621	7.4121	8.74471	4.55954	8.36217	6.82555	6.90381	8.48119	6.90475
Solyc01g005500.3.1	NAD(P)-binding Rossmann-fold superfamily protein (AHRD V3.3 *** A0A2U1PL19_ARTAN),Pfam:PF13561	4.5801	6.75853	5.64599	5.16522	6.62022	6.02152	7.58822	5.84877	7.4906	2.68484	6.5798	6.95528	7.31802	5.50083	6.3732
Solyc03g026100.1.1	tRNA-specific adenosine deaminase TAD3 (AHRD V3.3 *** TAD3_ARATH)	5.91389	5.48281	4.17577	6.23971	3.9179	4.35313	5.97088	4.69802	6.13841	2.68708	5.64684	5.1625	3.9492	5.91944	4.02231
Solyc03g121190.4.1	Unknown protein	4.74303	5.21378	4.72047	5.97928	5.55373	4.61641	5.91599	4.00769	6.74438	4.54703	5.91984	5.13947	5.46434	5.88928	4.0065
Solyc10g006370.3.1	Protein LHCP TRANSLOCATION DEFECT (AHRD V3.3 *** A0A1U8ENV2_CAPAN)	3.78534	3.61893	4.65873	3.81732	4.91842	3.2321	4.7481	3.1589	4.74793	2.02712	4.20902	4.10319	3.8486	3.572	4.60232
Solyc03g120650.4.1	GDP-mannose pyrophosphorylase	0	0	1.53664	0.808212	4.54683	0	3.75751	2.96551	2.06565	2.28945	4.63634	1.60942	4.12002	5.73508	4.02386
Solyc09g090300.3.1	dCTP pyrophosphatase-like protein (AHRD V3.3 *** Q9LSW0_ARATH)	6.48717	6.85925	6.81747	5.61008	6.47152	5.71393	6.66062	4.17052	7.59057	5.38174	6.78358	6.65466	6.55269	5.41839	4.01204
Solyc12g005400.3.1	cyclic nucleotide-gated ion channel 4 (AHRD V3.3 *** A0A2I4H6P7_9ROSI)	5.08624	3.08238	2.26611	1.99855	0	2.01702	0	2.14003	3.77821	1.35422	4.12526	0	2.28078	0	0
Solyc05g041870.2.1	Cytochrome b5.1	3.79557	4.94828	4.25816	4.79194	3.38186	0	5.62672	4.28847	4.84655	3.60949	5.07236	3.97955	3.26758	3.05055	4.84947
Solyc05g010180.4.1	Carotene isomerase (AHRD V3.3 *** A0A200PZS7_9MAGN)	0.884755	1.40785	5.05738	2.00245	0	0	4.5728	2.96524	0	0	1.31655	3.40162	0.973591	2.86974	2.50991
Solyc06g068830.2.1	Ethylene-responsive transcription factor (AHRD V3.3 *** A0A1U8HB76_CAPAN)	3.36951	3.20091	1.53034	4.96852	0	4.21114	3.77324	2.46759	4.82038	0	5.35617	2.68771	0	2.46399	0
Solyc06g063060.3.1	Dormancy/auxin associated protein (AHRD V3.3 *-* A0A2K3JP12_TRIPR)	7.71215	7.45844	7.37	7.30309	7.02095	5.96219	8.28808	6.5964	8.058	5.5678	7.33243	6.81542	7.94854	7.9027	7.70046
Solyc04g007630.2.1	Heavy metal-associated isoprenylated plant protein (AHRD V3.3 *** A0A2R6PB10_ACTCH)	6.005	3.40781	0	1.73326	3.52843	3.5299	4.75858	1.09572	5.19695	3.34593	3.95233	4.35837	2.27183	2.69013	4.45569
Solyc07g049567.1.1	NA	1.44089	5.02928	5.48797	4.61274	2.51102	3.07889	5.16407	3.17895	4.30318	0.809386	2.40229	4.49166	1.54399	3.33687	3.51659
Solyc03g043880.3.1	SlBCAT4	5.57215	8.38232	6.74535	7.30664	6.86175	6.13965	7.68234	6.15671	8.48551	6.25545	7.79025	7.27928	6.68805	7.35142	6.39759
Solyc12g096750.2.1	LEU704.1	3.58651	1.40545	4.97005	5.80755	0	2.02526	4.64478	3.33259	3.29026	1.35283	4.11784	2.96807	0.973032	5.24723	1.7423
Solyc03g043710.1.1	Lectin receptor kinase (AHRD V3.3 *-* Q6UY57_MEDTR)	3.6823	4.90864	0	5.11767	2.18139	3.34304	3.75343	2.73961	4.92715	2.50315	4.87797	4.42891	3.4124	3.85869	3.53343
Solyc01g109810.2.1	tRNA-methyltransferase non-catalytic subunit trm6MTase subunit (AHRD V3.3 *** Q9FJZ5_ARATH)	2.60894	5.46505	5.12308	4.75053	5.68259	3.63427	4.52714	4.07393	5.69177	2.68275	5.49728	4.62843	5.19	5.18183	3.79128
Solyc03g083730.1.1	Plant invertase/pectin methylesterase inhibitor superfamily protein, putative (AHRD V3.3 *** A0A061G4U8_THECC)	14.1665	13.5608	12.2891	13.8106	13.3735	11.7141	14.1232	11.8733	14.177	12.6529	13.6451	13.4968	12.8831	12.7175	13.1324
Solyc03g116630.3.1	cytochrome P450 family protein (AHRD V3.3 *** AT1G52565.1)	9.47698	7.89097	8.08068	8.26612	8.37745	7.39326	8.51608	6.49063	9.31273	6.77939	8.33441	6.88273	7.49199	7.34785	7.19345
Solyc01g100790.1.1	Pentatricopeptide repeat (AHRD V3.3 *** A0A200R1X9_9MAGN)	3.36426	3.65848	0	3.61219	0	2.60302	5.12964	2.7399	4.96338	3.75002	4.45606	4.1244	1.55093	4.60912	4.68335
Solyc03g025820.3.1	shortage in chiasmata.1	3.85885	1.80766	0	4.45225	0	3.0137	0	1.09555	0	0.831129	5.08825	3.09584	3.41422	3.32091	4.31027
Solyc02g090000.3.1	CASP-like protein (AHRD V3.3 *** A0A1Q3CXS6_CEPFO)	4.53597	3.61344	4.29093	2.28318	4.01931	3.87712	4.81724	0	4.83492	3.45326	5.04136	4.40577	4.0283	3.67943	2.99693
Solyc10g084070.1.1	Unknown protein	6.85478	6.18478	7.13126	6.70081	5.97141	5.60315	7.34794	4.62819	7.30104	4.85041	5.26533	5.50608	6.23147	6.11612	6.63605
Solyc02g033060.3.1	vacuolar acid trehalase (AHRD V3.3 *** AT3G10405.1)	3.86914	4.99309	5.93162	4.38463	4.38507	5.14499	6.64532	3.97333	6.0852	3.2485	5.34444	4.31853	6.00634	3.56963	5.02219
Solyc08g068790.3.1	Tyramine N-feruloyltransferase 10/30 (AHRD V3.3 *-* A0A2G2YXB9_CAPAN)	7.63138	6.68285	8.05813	7.27935	7.87418	5.32793	6.99963	5.81135	7.74337	6.10007	7.94737	6.24567	6.80823	5.91336	6.09053
Solyc08g076730.4.1	NA	10.1168	8.94066	8.36682	9.32178	7.54354	8.09497	8.92432	7.06177	9.33391	5.44956	8.90228	8.1272	8.0316	7.42335	7.58428
Solyc07g008360.2.1	4-coumarate:CoA ligase (AHRD V3.3 *** Q42879_LITER)	3.77482	5.37859	0	4.00024	0	2.60616	5.35003	3.97832	4.7689	2.03982	3.99414	0.75209	0	1.88842	0
Solyc12g005720.1.1	Cysteine-rich receptor-like protein kinase (AHRD V3.3 *** A0A2K3JS14_TRIPR)	8.39171	8.9936	7.84905	9.22608	8.9073	8.15012	9.72904	7.46276	9.94909	7.61063	8.99672	8.02704	7.99087	7.81053	6.82194
Solyc07g053290.3.1	bHLH transcription factor 054	5.89757	5.84187	5.74834	4.4781	6.10825	4.29463	6.31601	4.56319	6.54504	4.92863	6.41143	5.42982	6.24606	4.25448	4.86054
Solyc02g093280.2.1	bHLH transcription factor 017	3.10856	3.0734	2.26056	4.25484	5.27159	3.61638	5.58229	3.16015	4.5946	3.47261	5.19718	2.83616	3.85598	4.10749	3.37592
Solyc06g076490.3.1	serine/threonine-protein kinase pakD (AHRD V3.3 --* XP_021278037.1)	7.58821	8.08939	7.29044	7.55314	6.46008	6.05482	7.9403	6.06163	8.48629	6.63947	7.81808	6.7296	7.3723	6.97111	6.65399
Solyc10g076220.3.1	Peroxidase (AHRD V3.3 *** K4D1W4_SOLLC)	9.40828	10.3512	9.06183	8.82381	8.95945	8.58265	10.3484	8.95169	10.9179	8.9093	10.6634	9.76745	7.96098	8.65389	8.22723
Solyc03g007230.4.1	Protein phosphatase 2C (AHRD V3.3 *** A0A2U1KYU0_ARTAN)	8.07872	8.33401	6.86684	7.91459	7.47114	6.99841	9.38486	7.12302	8.26453	5.45098	6.95999	6.86252	5.64723	7.01199	5.22355
Solyc10g083340.3.1	Myb family transcription factor APL (AHRD V3.3 *** A0A2G2YMX5_CAPAN)	8.06489	5.61069	6.49483	5.9713	4.81033	5.07555	6.74474	3.75268	8.68357	7.20845	7.44018	5.96468	5.15687	4.55731	5.31165
Solyc01g060240.4.1	NA	1.4477	3.2403	0	3.02613	2.1913	1.66445	2.24021	2.79957	2.92117	0	4.24429	3.85575	3.27453	0	1.10942
Solyc08g078040.4.1	FAD/NAD(P)-binding oxidoreductase family protein (AHRD V3.3 *** A0A2U1Q205_ARTAN)	4.77207	4.18398	2.25456	2.96949	3.66985	2.62416	2.49049	1.70695	4.22162	0.828201	2.78872	3.08342	3.26994	5.83409	0
Solyc12g005670.2.1	HAK5	6.20327	6.5035	5.14223	7.48463	6.93619	5.97489	6.86516	6.37159	6.47878	5.873	9.01093	5.63362	7.70392	6.40446	6.86113
Solyc06g071220.1.1	Unknown protein	4.17858	6.75387	5.31365	4.55713	4.67862	5.2889	5.60298	3.87666	6.48417	2.26386	5.94378	5.54604	5.43044	4.72632	0
Solyc03g031440.4.1	NAD(P)H dehydrogenase (Quinone) (AHRD V3.3 *** A0A2G2XZH4_CAPAN)	3.59963	3.40175	5.66668	2.9999	4.8646	2.65371	3.3962	3.49489	4.61824	1.7137	4.89764	3.63572	3.52752	3.46052	1.11292
Solyc04g054370.1.1	RING/U-box superfamily protein (AHRD V3.3 *-* Q3EAE6_ARATH)	3.95423	3.30071	4.15122	3.35895	2.77597	1.633	3.38234	2.96403	2.73627	1.72395	4.68623	3.28718	4.18862	3.86981	4.73398
Solyc06g068190.2.1	Ubiquitin system component Cue (AHRD V3.3 *-* A0A200QTD9_9MAGN)	4.24363	3.40674	0	4.11139	1.11851	3.65692	4.48236	1.09624	3.8054	2.26799	4.67747	3.18148	3.64251	0	0
Solyc10g085860.1.1	Glycosyltransferase (AHRD V3.3 *** A0A2I4H3C3_9ROSI)	8.10869	7.22809	5.65604	7.12894	5.75455	5.2751	8.2744	6.01272	7.53779	5.94629	6.32296	6.32749	5.90209	6.88446	7.1369
Solyc01g096100.2.1	Transmembrane protein (AHRD V3.3 *** A0A1P8B1K1_ARATH)	10.289	8.31159	7.2213	7.58974	7.98935	7.22821	8.2485	7.34136	8.69558	7.36699	9.9132	8.86989	8.30891	7.53028	7.47805
Solyc01g099200.3.1	Lipoxygenase (AHRD V3.3 *** K4B0V7_SOLLC)	3.10524	2.58187	2.26723	3.31852	0	2.01527	3.15829	2.74011	3.02651	0.830705	4.24548	4.06715	3.85933	1.48543	2.1791
Solyc10g048060.2.1	hypothetical protein (AHRD V3.3 *-* ATMG00030.1)	4.24347	4.08936	8.18966	3.5667	5.02753	4.07261	6.12366	4.26266	3.88613	4.66944	6.9884	2.67412	5.33094	3.57379	4.73319
Solyc12g087860.3.1	RING/U-box superfamily protein (AHRD V3.3 *** A0A2H1ZED7_ARATH)	3.10865	3.07311	3.10137	3.70745	0	3.20074	3.17176	0	3.94279	0.829403	3.31034	3.0883	2.27832	2.46224	0
Solyc08g080660.1.1	Pathogenesis-related thaumatin family protein (AHRD V3.3 *** A0A2K3LJG6_TRIPR)	12.6758	14.3399	12.638	13.6865	13.2398	12.681	13.268	12.1745	14.3827	11.3263	14.0804	13.9413	12.3169	13.0453	12.1035
Solyc09g008830.3.1	NA	9.96445	7.36333	8.04549	5.20333	8.15176	8.16274	6.30052	4.25578	9.34878	7.10088	9.6886	5.23307	4.8004	5.76576	5.171
Solyc01g066570.3.1	FCS-Like Zinc finger 15 (AHRD V3.3 *-* FLZ15_ARATH)	7.33822	6.20187	6.544	5.55029	6.43543	5.69468	7.42937	3.63314	6.31789	4.74732	5.94378	6.06381	6.58166	3.68096	6.80056
Solyc01g079550.2.1	Multidrug resistance protein ABC transporter family protein, putative (AHRD V3.3 *** A0A061DZ20_THECC)	5.87988	6.74262	5.63497	5.71084	5.50648	5.23129	7.43374	5.21769	7.45337	6.00664	7.10039	5.5326	4.89471	4.95049	4.01394
Solyc02g077770.3.1	F-box domain-containing protein (AHRD V3.3 *** A0A2U1MSG2_ARTAN)	3.62338	5.05632	6.10904	3.51297	4.84806	2.43112	4.29018	2.54275	4.262	2.59021	3.85151	4.4826	5.75582	4.58572	3.90782
Solyc02g085500.4.1	NA	3.94756	0	4.16935	1.71104	4.80672	0	0	0	5.01206	3.65961	3.50552	2.13789	2.53747	2.46412	0
Solyc12g100270.2.1	Fatty acid hydroxylase superfamily (AHRD V3.3 *** A0A2U1L8N4_ARTAN)	10.3348	12.1547	10.1003	11.2955	11.0165	10.7374	11.9677	11.0941	12.9705	10.0296	12.3662	11.3191	10.7682	10.5072	8.91899
Solyc01g101050.3.1	Peroxidase (AHRD V3.3 *** K4B1D5_SOLLC)	9.18048	9.53696	7.74662	8.50129	8.72737	7.30603	9.9445	8.63959	10.1857	8.30123	9.81574	8.28375	6.7647	7.58125	7.68636
Solyc02g077240.4.1	NA	13.9336	10.4629	9.53872	9.48799	10.2482	11.3532	9.6943	10.1694	11.4615	9.22561	13.5081	12.5455	8.67964	8.55993	8.54996
Solyc07g055940.3.1	Secretion-regulating guanine nucleotide exchange factor (AHRD V3.3 *** Q9LXS2_ARATH)	2.13454	4.43062	4.17316	4.00919	3.7997	2.02814	5.14589	3.48585	4.27738	2.50076	3.30854	4.11772	4.33956	4.38241	3.66886
Solyc05g052670.1.1	HXXXD-type acyl-transferase family protein (AHRD V3.3 *** V5PZN5_9CARY)	10.5703	11.4866	10.8618	12.1632	10.8097	10.1404	11.4692	10.2485	12.0572	8.33148	11.1244	10.8288	10.8377	11.5896	12.3194
Solyc12g043150.3.1	Regulator of Vps4 activity in the MVB pathway protein (AHRD V3.3 *-* Q8L402_ARATH)	3.47947	3.2136	0	3.85962	4.68542	1.01371	4.4256	2.73899	3.28704	2.68805	3.85089	0.751745	3.53662	3.66831	0
Solyc02g082920.4.1	NA	8.39801	8.8102	7.58034	7.9843	7.59452	7.0812	9.08519	6.71645	8.9601	7.27158	8.38681	7.93202	7.71027	7.68191	7.28992
Solyc09g097770.3.1	Cell wall protein (AHRD V3.3 *** Q40142_SOLLC)	6.93638	7.39339	7.33512	4.91786	7.24215	7.21378	8.85627	6.40042	8.22786	5.03312	7.27641	6.17478	8.1765	5.07867	7.19928
Solyc03g019920.1.1	Late embryogenesis abundant (LEA) hydroxyproline-rich glycoprotein family (AHRD V3.3 *** Q9SLI0_ARATH)	5.85623	5.23721	4.30954	4.66391	3.20209	2.36277	5.11233	3.48367	3.29885	2.28524	4.43591	2.68486	1.95607	0.929477	3.19837
Solyc11g006190.3.1	AT-hook motif nuclear-localized protein.1	5.29099	4.85607	5.47705	5.77148	4.86787	4.03546	5.19229	3.86826	6.26638	2.6862	2.79437	5.04592	4.26921	4.03073	5.3099
Solyc00g500314.1.1	NADH dehydrogenase subunit 2 (AHRD V3.3 *-* A0A0C5B2A9_HYONI)	3.24684	2.3468	5.47114	4.37508	0	1.02418	3.35706	2.46697	4.86302	4.11122	5.35307	3.64962	2.27561	0	0
Solyc07g049470.4.1	Triacylglycerol lipase-like protein (AHRD V3.3 *** Q84JL8_ARATH)	4.94738	4.94368	5.10962	4.80808	5.80706	3.65092	6.34274	3.48617	4.87386	4.33562	5.22424	5.17168	5.39811	3.57236	5.73844
Solyc01g005470.3.1	protein PLANT CADMIUM RESISTANCE 2-like (AHRD V3.3 *** A0A1U8ETE7_CAPAN)	11.8902	10.8415	10.1606	11.1801	11.2687	10.0418	11.8228	9.6589	12.0702	10.3278	11.5655	10.5858	10.615	10.6082	10.1675
Solyc03g083770.1.1	Plant invertase/pectin methylesterase inhibitor superfamily protein, putative (AHRD V3.3 *** A0A061G4U8_THECC)	10.0884	6.69933	6.8954	8.73817	7.65165	6.80285	6.12792	5.81868	8.07464	6.30363	9.00146	7.55706	8.41472	8.03881	10.5183
Solyc08g006770.3.1	2-oxoglutarate (2OG) and Fe(II)-dependent oxygenase superfamily protein (AHRD V3.3 *** A0A2U1MCV6_ARTAN)	9.48456	10.0933	8.35222	10.2843	8.56778	8.75062	10.0867	7.84571	9.90482	7.23756	9.57827	9.32482	7.96739	8.1607	9.02628
Solyc00g500130.1.1	Photosystem II protein .1	7.27852	6.06291	7.77374	5.27547	6.18383	3.61825	6.00055	5.03335	6.26553	6.17916	8.03582	4.92231	5.03396	4.94387	6.03271
Solyc07g065150.1.1	Unknown protein	4.4293	2.31603	3.06406	5.07478	0	0	5.80489	2.4788	3.80829	4.08087	2.40977	2.12463	2.53304	3.68133	2.99533
Solyc09g013140.3.1	DUF962 domain-containing protein (AHRD V3.3 *** A0A1Q3BKN1_CEPFO)	3.604	4.75541	3.77936	4.30896	4.81052	2.0706	6.37645	3.77796	4.36356	4.24653	4.17591	3.7101	5.29786	4.39492	3.18893
Solyc07g041280.4.1	NA	4.09557	3.90848	4.97005	4.36399	3.01012	2.02526	3.98797	2.96451	3.94223	1.73604	3.68924	3.87281	2.95247	3.6697	0
Solyc00g500101.1.1	Cytochrome c oxidase subunit 2 (AHRD V3.3 *-* A0A0C5B2A3_HYONI)	3.37983	2.53297	5.31365	2.85167	4.12156	2.38757	2.52615	2.97168	2.33932	2.01514	5.37049	1.59319	3.84832	1.49535	2.16628
Solyc01g094590.4.1	2-oxoglutarate (2OG) and Fe(II)-dependent oxygenase superfamily protein (AHRD V3.3 *** A0A2U1MX46_ARTAN)	2.39304	2.9072	4.00189	2.48137	3.37357	1.62355	2.77014	2.13552	4.2265	2.84568	4.21968	4.31931	3.64487	2.68582	3.19665
Solyc03g113850.1.1	Transducin/WD40 repeat-like superfamily protein (AHRD V3.3 *** A0A2U1QGB4_ARTAN)	6.08458	4.73525	3.83813	4.19258	2.1801	3.83405	4.57235	2.13914	4.49293	0	3.69245	2.53223	4.27144	2.46109	4.38952
Solyc02g062870.3.1	Polyol monosaccharide transporter 7	2.13255	4.49267	3.39302	4.3596	4.12808	1.60354	6.33473	3.33358	1.37475	3.90679	2.80053	3.65802	2.27973	5.24588	4.74605
Solyc01g065980.4.1	NA	9.24194	10.0467	8.87325	8.87607	9.14863	8.87219	9.46596	7.4452	10.3316	6.81622	9.21395	10.45	9.30225	8.37808	7.38457
Solyc08g077100.3.1	RING/U-box superfamily protein (AHRD V3.3 *** A0A2U1QFX7_ARTAN)	2.79233	3.44729	5.41823	4.36225	3.53477	2.83421	5.39578	2.13876	2.53265	2.68735	2.79837	5.04876	4.11911	4.76277	4.61285
Solyc09g014820.3.1	Protein LURP-one-related 15 (AHRD V3.3 *** A0A2G2ZQX5_CAPAN)	4.47631	4.99614	0	4.21377	4.01979	2.63164	5.2558	3.74906	5.52613	4.29092	5.4479	4.16516	2.94762	0	4.91561
Solyc03g114430.1.1	transmembrane protein (AHRD V3.3 *-* AT1G74055.1)	3.96225	3.99943	2.21496	4.61543	4.80988	2.3961	4.84433	2.98675	5.29796	3.52412	3.25502	3.91696	4.94069	1.9001	4.00719
Solyc08g007450.1.1	Plant invertase/pectin methylesterase inhibitor superfamily protein (AHRD V3.3 *** A0A061G4W6_THECC)	4.17154	5.60974	7.12614	4.79745	7.55625	4.45086	7.55344	5.90289	5.761	5.56501	7.60384	7.12574	7.83401	7.18111	7.72839
Solyc04g078450.4.1	Unknown protein	4.05169	4.83326	4.05209	3.86126	6.03114	3.92164	5.43819	2.80834	5.76924	4.02194	4.75775	4.54064	5.37756	4.33265	2.49332
Solyc02g093270.4.1	NA	11.114	12.5004	10.38	11.995	10.9145	10.8613	12.7822	11.2113	12.7794	10.0566	11.9768	11.1901	9.89351	10.8906	9.77437
Solyc03g065355.1.1	NA	3.50176	3.14058	3.31992	4.13273	0	0	4.35713	3.00032	0.862183	0	1.93315	2.51197	1.95593	3.05057	3.78141
Solyc11g006980.1.1	Germin-like protein subfamily 3 member 2 (AHRD V3.3 *** A0A1U8EXB4_CAPAN)	4.23765	5.2915	4.86534	4.94594	1.74015	4.30357	5.3444	2.46603	4.22714	2.28276	5.17939	4.81142	4.19065	4.44871	0
Solyc02g067800.4.1	NA	10.0103	9.01865	9.40009	9.16155	9.7729	8.61791	9.93844	7.08654	9.80952	7.53375	9.10678	8.73584	9.492	7.83853	9.14964
Solyc10g079480.1.1	Lycopene beta-cyclase (AHRD V3.3 *** A0A0A7DVP8_LYCBA),Pfam:PF05834	5.12302	5.5395	5.42037	3.78327	4.31041	3.93273	6.04228	4.17211	5.3794	3.57146	5.25911	4.92606	4.70396	5.02409	4.54304
Solyc12g088000.2.1	Tyrosine aminotransferase (AHRD V3.3 *** A0A2G2VLJ4_CAPBA)	3.58595	4.6876	6.8678	4.99347	7.26644	3.4879	8.47137	6.48381	5.90765	6.06765	7.22798	5.54719	7.87118	6.75884	7.51476
Solyc01g079940.4.1	NA	12.5027	13.3319	11.9447	12.7699	12.82	11.4698	13.679	11.9966	12.9793	11.164	13.3145	12.8339	12.3646	13.0275	11.9224
Solyc07g063930.4.1	Organic cation/carnitine transporter 4 (AHRD V3.3 *-* A0A2G2WG88_CAPBA)	6.36333	6.61881	6.49383	7.40136	7.9471	5.31834	7.71641	5.98603	7.43862	5.83155	7.26856	6.32487	8.21246	7.61351	6.87166
Solyc10g047170.2.1	sulfate transporter 1	5.2233	7.55218	4.97612	6.80589	6.90746	6.02287	7.88224	6.73648	7.87519	5.42708	7.96975	6.38971	5.40886	5.70943	4.54438
Solyc01g087200.3.1	Disease resistance protein (AHRD V3.3 *** A0A2U1Q201_ARTAN)	4.93424	4.38916	3.39736	4.95018	4.47455	1.59824	5.1738	1.71045	4.07746	4.29914	4.95201	2.14635	4.19975	4.66097	5.27214
Solyc03g005450.3.1	Cellulose synthase (AHRD V3.3 *** A0A200Q4F9_9MAGN)	6.9192	8.38381	7.96964	7.54423	7.40605	5.80269	7.83123	6.78214	8.97058	6.94496	7.94479	7.67076	7.57824	7.02935	6.20759
Solyc02g078500.2.1	Aluminum induced protein with YGL and LRDR motifs (AHRD V3.3 *** Q9FG81_ARATH)	9.13135	12.3184	11.5309	11.3864	11.9592	10.4426	12.41	10.6896	11.7401	9.82025	12.1454	11.8739	12.7772	12.7199	11.562
Solyc08g066680.3.1	Exostosin-like (AHRD V3.3 *** A0A200QDL7_9MAGN)	8.55944	8.54174	8.03296	8.58178	8.29158	7.02325	8.83347	6.93698	8.62151	6.95369	8.71799	8.22645	7.78761	7.78014	6.8749
Solyc03g083130.3.1	Protein DEFECTIVE IN MERISTEM SILENCING 3 (AHRD V3.3 *** A0A1J3I4J6_NOCCA)	5.8893	7.1807	1.54081	6.4408	5.75785	3.475	6.10416	4.42364	4.92364	3.90885	5.78111	4.99413	3.53902	5.31031	0
Solyc07g007180.4.1	RING U-box superfamily protein (AHRD V3.3 *-* A0A0U9HLC9_KLENI)	5.98424	5.83919	6.46578	5.22216	6.17763	4.71469	4.75372	3.16091	6.45353	2.83443	4.20441	5.11588	5.33099	5.03512	4.29444
Solyc07g053200.4.1	NA	1.43365	2.90659	3.3764	2.66697	2.17357	2.85739	4.11358	2.1355	3.52023	1.34865	3.49575	2.8266	2.53477	2.87598	3.52363
Solyc01g067360.3.1	E3 ubiquitin-protein ligase MIEL1-like (AHRD V3.3 *** A0A1S4C6Z0_TOBAC)	8.03642	7.00654	6.25611	7.16732	6.85703	6.00052	7.41612	5.69918	7.66149	5.22675	7.08157	6.0046	7.2823	7.02542	5.46813
Solyc06g082210.1.1	Protein LIGHT-DEPENDENT SHORT HYPOCOTYLS 6 (AHRD V3.3 *** A0A1J3GXN6_NOCCA)	4.30076	4.57124	6.10074	4.09031	3.20091	3.51073	0	2.46611	4.78506	3.36262	5.8296	4.84691	5.52611	4.11265	3.19696
Solyc12g077370.3.1	Non-specific serine/threonine protein kinase (AHRD V3.3 *** A0A2G2XM37_CAPBA)	3.24819	6.89538	6.06164	6.4206	6.29071	4.29975	7.93638	6.12966	7.27346	5.74542	6.24891	7.18386	4.69742	6.69064	4.46044
Solyc12g062160.1.1	tRNA (Pseudouridine(54)-N(1))-methyltransferase (AHRD V3.3 --* A0A2R6QR64_ACTCH)	2.61	5.13266	5.79167	5.42912	3.79416	4.05615	6.32758	2.73478	5.33986	4.6415	5.17853	3.92714	5.22623	4.32406	4.01469
Solyc12g010570.1.1	Tetraspanin (AHRD V3.3 *** A0A200Q8V3_9MAGN)	6.8639	8.41844	7.49337	7.55246	7.9363	6.27478	8.32049	6.03445	7.66122	6.4571	7.97009	7.51701	7.79421	6.96394	7.43392
Solyc02g071870.4.1	Protein kinase domain (AHRD V3.3 *** A0A200QV78_9MAGN)	8.58704	8.09289	6.59102	8.32606	6.80605	6.66264	8.05391	6.91081	8.45893	6.07017	8.42047	7.31006	5.78312	7.25801	6.51723
Solyc03g111310.3.1	Snf1-related protein kinase regulatory subunit gamma.1	11.5158	11.9433	10.9644	11.3892	11.2906	10.7009	11.8638	10.3062	12.1933	9.64265	12.0101	11.2656	11.2454	11.201	10.1657
Solyc02g088140.3.1	Pentatricopeptide repeat-containing protein (AHRD V3.3 *-* A0A2G3B2T2_CAPCH)	2.13888	1.39019	4.66464	4.09491	0	0	2.50393	1.70614	3.52169	1.72977	0	1.59882	1.95441	2.87681	2.99933
Solyc01g108880.4.1	2-oxoglutarate (2OG) and Fe(II)-dependent oxygenase superfamily protein (AHRD V3.3 *** A0A2U1MKU7_ARTAN)	7.12937	5.81102	6.11241	5.48466	4.54415	4.89329	6.7494	4.07669	6.58686	5.07137	5.88079	5.26687	5.58976	4.98563	4.54036
Solyc05g018130.3.1	2-oxoglutarate (2OG) and Fe(II)-dependent oxygenase superfamily protein (AHRD V3.3 *** B4FBV2_MAIZE)	2.38947	3.98148	0	1.70791	5.8427	4.12383	5.14715	3.33172	5.43968	3.25422	5.25145	1.89751	4.80418	0.928079	0
Solyc03g044900.3.1	Calmodulin-like .1	5.94139	6.1905	6.01454	5.94508	6.92482	5.87015	5.86626	5.38337	7.87674	4.49854	6.7532	3.98796	5.84623	5.53426	5.60858
Solyc12g044330.2.1	tonoplast intrinsic protein 2.1	11.208	12.3387	12.3769	10.8449	12.7018	11.0612	13.0068	11.3397	12.7711	10.4063	12.3156	12.6056	13.8343	12.407	11.1442
Solyc11g010700.3.1	NA	4.71996	5.80321	3.10871	4.87942	4.31241	4.18967	6.19992	1.71031	5.26074	4.18005	3.85519	3.58052	4.41063	4.31483	4.92611
Solyc12g055920.3.1	NA	2.96346	5.49214	4.86879	4.70837	5.68279	4.44273	6.53373	5.12714	5.91934	4.59913	6.78138	3.72349	6.18937	4.03421	6.02761
Solyc07g018290.4.1	AP2-like ethylene-responsive transcription factor (AHRD V3.3 *-* A0A2U1PB27_ARTAN)	8.72576	6.9076	7.50387	8.05704	6.01279	5.58298	7.81721	6.24616	8.68739	7.08238	7.79209	6.95447	6.28726	6.37537	7.82279
Solyc02g090410.4.1	LOB domain-containing protein 36 (AHRD V3.3 *** A0A2G3D8W8_CAPCH)	5.97537	6.4869	7.07975	6.68787	6.58683	4.79361	8.11871	6.368	6.50238	5.99734	7.68364	6.13896	7.74499	7.98774	6.98084
Solyc03g082520.1.1	Small auxin up-regulated RNA36	8.48559	8.47267	7.72512	8.37336	8.36043	5.86806	9.41237	6.21991	9.01756	8.37492	8.43972	7.64312	7.69969	6.27519	5.9118
Solyc06g066065.1.1	Unknown protein	2.40417	1.36473	4.26138	3.01098	1.12229	0	2.81527	2.76222	2.34511	0	3.25284	3.37866	3.94265	0	0
Solyc03g091010.1.1	Bifunctional inhibitor/lipid-transfer protein/seed storage 2S albumin superfamily protein (AHRD V3.3 *** A0A2U1PU47_ARTAN)	0	0	6.09571	2.51158	4.47046	0	4.9606	2.98675	3.31809	2.64437	1.27767	0.741291	6.95045	6.567	4.45153
Solyc01g097630.3.1	F-box protein At5g07610-like (AHRD V3.3 *** A0A2I4F448_9ROSI)	4.85788	3.32537	4.1706	3.43846	0	3.03677	5.87118	2.73664	3.61059	3.66012	3.84111	3.57186	4.33844	3.67152	1.74044
Solyc12g042480.3.1	Cytochrome (AHRD V3.3 *** A0A2G2Y725_CAPAN)	10.2946	10.9178	9.38424	10.8005	9.73729	9.2027	10.5317	9.12795	11.1494	8.4837	10.2716	10.0767	9.10448	9.60154	8.52576
Solyc03g082945.1.1	protein PSY2-like (AHRD V3.3 -** XP_021614131.1)	4.7954	3.7337	5.36927	6.04609	3.39328	4.10986	5.92001	3.69062	4.97229	3.48902	5.26055	3.63834	2.54038	3.33837	5.01141
Solyc07g052910.3.1	Transmembrane protein, putative (DUF1218) (AHRD V3.3 *** A0A1P8B4W6_ARATH)	3.95466	4.09423	5.02805	4.59553	4.86222	2.6461	4.3133	2.46933	4.74979	3.23817	4.0868	4.87258	5.06833	0.932229	0
Solyc05g018230.4.1	Sugar transporter protein 12	9.00821	10.0041	8.37243	9.53082	9.34042	8.32043	9.20403	7.90263	9.57929	7.09032	9.87806	9.19755	8.39358	9.36834	8.16083
lcl|CAJVPP010007178.1_cds_CAG8685094.1_13092	NA	12.6961	13.3562	16.6983	12.117	13.0747	12.2173	13.2415	11.7424	12.9339	13.4284	15.4922	12.0939	13.2497	12.3643	13.5611
Solyc02g069140.3.1	Leucine--tRNA ligase, cytoplasmic (AHRD V3.3 *** A0A2G2XZ91_CAPAN)	3.23992	2.58328	0	4.24289	4.81445	2.60033	5.21685	3.48913	3.5005	0	1.9991	2.14686	3.1251	1.88719	4.02657
Solyc12g014000.3.1	Pentatricopeptide repeat (AHRD V3.3 *** A0A200QM34_9MAGN)	5.64667	4.38104	5.21306	5.12241	3.38081	4.02773	4.88294	4.4214	5.80749	2.50211	5.60565	4.63906	4.8553	5.28016	5.03097
Solyc06g051230.4.1	E3 ubiquitin-protein ligase RMA1.1	6.25566	6.99893	5.05429	6.89005	5.90187	4.98756	7.73273	5.60389	5.85073	4.89471	6.422	6.48702	6.28586	6.99206	6.54899
Solyc05g046310.3.1	DBH-like monooxygenase (AHRD V3.3 *** AT5G35320.1)	5.26249	5.26826	4.30965	4.97425	4.12156	3.74727	5.33545	3.97397	5.27699	2.2853	4.53114	4.41715	4.11444	3.67345	3.37128
Solyc09g082530.3.1	Leucine-rich repeat-containing protein (AHRD V3.3 *** A0A103YIU1_CYNCS)	9.41374	10.211	8.82757	9.70687	9.10707	8.03866	10.567	9.24761	10.2423	7.9684	9.90106	9.31242	8.24504	8.92552	8.81829
Solyc09g008770.3.1	Late embryogenesis abundant protein (AHRD V3.3 *** A0A200R5C6_9MAGN)	3.86263	5.28523	4.45196	5.15404	4.68442	4.78438	6.54584	4.34271	5.92632	3.3686	4.87297	3.49144	5.19568	3.0378	0
Solyc02g069030.3.1	Phloem protein 2-like protein (AHRD V3.3 *** A0A2U1PTN1_ARTAN)	6.27507	6.69985	5.53086	4.90091	6.58435	4.69046	5.59716	4.69526	7.43343	5.39539	6.33493	6.5451	5.46654	5.02891	2.17217
Solyc09g005590.3.1	SelT-like protein (AHRD V3.3 *** A0A2G2YS79_CAPAN)	4.95911	5.46113	5.46803	5.94499	4.6209	4.48715	6.00518	4.0124	6.22098	3.98873	5.00327	4.57565	6.35041	5.3601	4.66354
Solyc12g094380.2.1	Thioredoxin superfamily protein (AHRD V3.3 *** A0A2U1PXF3_ARTAN)	4.02736	6.21371	5.33835	3.44925	5.12741	4.9609	6.25887	3.74906	5.66994	2.8463	5.12208	5.61799	5.29902	4.99031	2.50312
Solyc06g063300.4.1	F-box/kelch-repeat protein (AHRD V3.3 *-* A0A2G2WKX9_CAPBA)	7.81698	7.3812	7.50103	6.3905	7.67561	6.66274	8.00674	5.30613	8.01632	6.43422	7.81753	7.19342	6.60427	5.58209	5.31115
Solyc03g034120.3.1	Homeobox-leucine zipper protein HOX14 (AHRD V3.3 *** A0A1U8GKM2_CAPAN)	7.21971	6.68951	6.67606	7.54694	7.17923	5.38076	6.17348	6.71543	7.71297	4.50054	8.05012	5.55492	7.63296	7.62688	7.82081
Solyc07g041340.2.1	protein ELF4-LIKE 4-like (AHRD V3.3 *** A0A2I4GKV3_9ROSI)	3.96225	4.83895	4.91368	3.84032	5.90213	4.25709	4.42585	1.72637	5.07171	3.21	5.40291	3.2827	5.84667	5.07847	3.89917
Solyc01g097150.4.1	NA	2.97154	3.60492	5.09665	3.66254	4.97601	0	4.40859	3.16796	3.96543	2.66037	3.27	3.71179	3.94118	0.933438	2.16624
Solyc06g066080.1.1	Pentatricopeptide repeat (AHRD V3.3 *** A0A200QS26_9MAGN)	4.97475	3.74816	4.45558	4.24738	0	2.34145	6.55678	4.34383	3.5036	4.11605	4.80205	4.55992	5.67686	5.65917	2.78157
Solyc08g005930.1.1	F-box/kelch-repeat protein SKIP25 (AHRD V3.3 *** A0A2G2XM52_CAPBA)	3.2436	0.867476	0	1.70517	3.0101	2.02531	2.4789	0	3.78403	2.03852	1.99087	0	0.973023	1.48749	4.80606
Solyc10g080530.2.1	WRC protein (AHRD V3.3 *** A0A2K3PR77_TRIPR)	6.24072	5.27824	4.31633	5.83093	4.68196	3.94316	6.92535	5.34596	6.02255	3.82783	5.07203	5.72204	5.40491	6.45395	4.67814
Solyc03g006630.3.1	Sphingosine kinase.1	4.89599	4.13289	0	4.19219	0	2.60852	5.31217	3.48744	4.38674	2.28935	1.99379	2.83848	4.40882	4.31651	2.51016
Solyc12g096620.1.1	GDSL esterase	3.58663	7.94135	8.63396	7.23113	9.74129	1.60778	11.1785	9.0205	9.14367	9.2007	9.5373	8.00885	11.2858	10.2566	10.0224
Solyc07g053750.1.1	Zinc finger transcription factor 50	5.38018	5.15664	4.5714	5.43136	3.01065	3.93644	6.37891	5.30652	4.01425	4.93248	7.44053	4.12016	1.95973	5.52623	3.91457
Solyc11g068710.3.1	F-box family protein (AHRD V3.3 *-* A0A2U1LJ24_ARTAN)	11.4911	11.1437	11.6523	11.2654	12.1107	10.3354	12.3215	10.1766	11.9467	11.0671	12.5282	10.9319	11.2478	10.1645	11.345
Solyc05g016715.1.1	Transcription initiation factor TFIID subunit 11b (AHRD V3.3 *-* A0A1U8EKS4_CAPAN)	0.887378	3.19468	3.09235	2.66202	0	0	0	2.73521	4.69616	2.03529	1.98111	2.1352	4.03193	3.04227	4.21134
Solyc01g100690.3.1	transmembrane protein (AHRD V3.3 --* AT4G01960.2)	8.50023	6.70779	6.91575	6.7918	6.88237	5.84527	6.7011	5.84779	7.1525	4.99304	7.80337	6.47275	7.41418	6.09002	6.81872
Solyc00g500191.1.1	NA	3.10751	0	4.32151	0	0	4.35025	4.57343	0	0	0	5.36585	0	0	2.4613	3.20424
Solyc11g072710.3.1	phototropin 1	5.43584	3.74795	0	3.52322	0	2.0185	4.87787	3.87059	4.49068	2.85292	4.6384	3.57899	3.75901	3.4472	0
Solyc10g081410.2.1	Protein PLANT CADMIUM RESISTANCE like (AHRD V3.3 *** A0A2R6QVJ1_ACTCH)	5.13202	4.51322	5.03566	4.44193	3.66656	2.63958	3.79526	0	4.90994	3.35787	2.77637	3.56164	5.29717	4.25865	5.25899
Solyc05g010450.1.1	micronuclear linker histone polyprotein-like protein (AHRD V3.3 *-* AT3G25590.1)	2.13555	4.31183	3.38495	3.62755	3.37715	2.84396	5.00374	2.73654	2.53797	2.49982	4.23029	4.17108	4.46929	0.928534	0
Solyc11g012680.3.1	Heavy metal transport/detoxification superfamily protein (AHRD V3.3 *-* B3H4A8_ARATH)	9.45229	9.41733	8.47481	9.24389	8.85912	8.55309	9.75667	7.89301	10.0583	7.54214	9.33472	8.81308	8.30463	8.42808	7.98685
Solyc11g013480.3.1	NA	3.10936	4.43045	4.17305	3.21834	0	1.01892	4.94589	3.48582	3.40552	2.28779	3.30842	3.73004	4.33952	5.17796	3.79596
Solyc02g091020.3.1	Nuclear pore complex protein NUP98A (AHRD V3.3 *-* A0A2G3AGI2_CAPAN)	5.912	2.57793	0	2.00037	0	2.34252	4.76294	2.96582	4.21032	2.68833	3.31611	3.09184	0	1.48626	0
Solyc08g067630.3.1	histone deacetylase-like protein (AHRD V3.3 *** AT2G25625.2)	6.18446	6.3147	2.23649	6.88119	6.93937	5.56624	6.66643	5.17881	7.13341	3.88441	6.0811	5.7414	4.98347	4.77376	5.16648
Solyc07g042510.3.1	Bax inhibitor 1-related (AHRD V3.3 *** A0A200RBK8_9MAGN)	8.83715	8.07756	7.5782	9.59	9.41058	8.43523	9.20972	8.59165	10.1096	8.01679	10.5508	10.3206	8.02329	8.62078	7.8672
Solyc10g005040.4.1	NA	7.73863	7.43198	7.82333	6.54448	6.79523	6.12086	7.42536	5.87535	8.22324	6.67798	8.07775	7.5601	6.57	6.16237	5.80383
Solyc01g009870.3.1	Glycerophosphodiester phosphodiesterase (AHRD V3.3 *** B6T3E4_MAIZE)	8.54053	8.31101	7.01924	8.12007	5.65384	7.62276	9.44829	7.31927	9.41122	7.84117	8.97341	7.62913	6.35446	6.45375	5.12843
Solyc08g078280.1.1	Pentatricopeptide repeat (AHRD V3.3 *** A0A200Q016_9MAGN)	0.884689	3.4494	5.90473	2.00213	3.01147	3.4855	5.76965	3.48737	4.4409	3.47367	4.63561	4.38008	5.03588	5.73533	5.39553
Solyc01g087840.3.1	Subtilisin-like protease (AHRD V3.3 *** O82006_SOLLC)	4.02082	5.15979	4.45351	2.24973	5.65691	4.67069	4.98868	1.70939	5.7859	1.73687	3.08033	4.55838	3.75822	2.67963	1.12054
Solyc05g005630.4.1	Ubiquitin-like-specific protease 1D (AHRD V3.3 *** A0A2G2WSE4_CAPBA)	3.37217	3.72243	4.30639	2.82945	0	2.36717	3.51962	2.46611	3.79522	0.826877	2.78263	3.99145	3.85085	3.5688	2.77313
Solyc02g050330.1.1	Unknown protein	2.63529	1.31623	0	2.88407	4.90038	1.67766	2.58401	2.82202	2.75928	0	3.98883	1.90042	2.29484	0.93947	0
Solyc02g068140.3.1	Major facilitator superfamily protein (AHRD V3.3 *** A0A2U1PZJ0_ARTAN)	1.42839	2.1097	0	3.93041	0	1.01237	0	0	4.27048	2.50295	0	2.53375	0	3.7665	0
Solyc07g005100.4.1	NA	7.1374	7.28509	5.59698	7.15681	6.23044	6.0779	9.13915	7.49349	7.76431	6.97842	8.67408	6.85353	6.91167	8.05639	6.53095
Solyc07g008130.3.1	Cupredoxin (AHRD V3.3 *-* A0A2U1MB64_ARTAN)	9.44638	10.5948	8.95628	10.4056	9.77098	8.66876	10.7056	8.50465	11.1482	10.0164	10.8384	8.98564	8.78684	9.16561	8.88565
Solyc07g052120.4.1	NA	0	3.33616	3.10479	4.00235	3.53565	0	4.50102	1.09428	1.7614	2.85227	0	1.90092	3.75815	4.44144	0
Solyc07g007410.4.1	Leucine-rich repeat (AHRD V3.3 *-* A0A200R908_9MAGN)	6.49196	5.83162	4.78197	5.77088	3.00918	5.52805	4.27383	4.42005	6.90845	4.11356	6.95706	5.898	3.40921	4.85687	0
Solyc10g086630.2.1	NA	9.10926	8.88374	7.88934	8.51395	8.60024	8.27322	9.42148	7.67166	9.29039	6.61082	9.28532	8.41111	7.02258	7.68076	7.21054
Solyc06g050860.3.1	BTB/POZ domain-containing protein (AHRD V3.3 *** A0A2U1QE56_ARTAN)	5.52327	5.3328	3.6234	3.87293	4.12302	4.29068	5.72523	3.86702	5.2741	2.84913	5.00257	5.62302	5.15362	4.32035	4.30145
Solyc01g098930.3.1	cyclinU3_2	8.35165	8.80659	7.88212	8.42464	8.59331	6.99742	7.06072	6.00809	9.16922	6.98181	8.21997	7.35455	7.83516	6.66532	6.02691
Solyc12g049550.2.1	GDSL esterase/lipase 5-like (AHRD V3.3 *** A0A1U8ER27_CAPAN)	6.36372	7.02586	6.26309	7.69281	6.70674	5.03417	7.18264	5.90615	6.88812	5.1683	7.10569	6.87829	6.3381	6.99225	5.26742
Solyc12g009420.3.1	Pectin lyase-like superfamily protein (AHRD V3.3 *** A0A2U1PQE9_ARTAN)	4.67574	3.07537	3.63081	2.46374	2.17938	1.60617	3.169	2.46942	4.15014	2.85165	4.11912	3.08946	2.27892	2.20378	0
Solyc05g052590.1.1	Pkinase domain-containing protein (AHRD V3.3 *** A0A1Q3DF19_CEPFO)	3.24053	5.66827	0	3.99689	5.13746	3.60416	5.5336	3.4887	5.67386	4.24071	4.95128	5.37247	4.85745	5.46612	4.68357
Solyc04g074900.3.1	40S ribosomal protein S.1	1.44629	2.28264	3.9191	0.841458	4.93874	2.08464	4.09041	3.38882	3.20193	1.67914	4.53866	2.67487	2.75992	2.21621	2.49364
Solyc05g053000.1.1	AT-hook motif nuclear-localized protein (AHRD V3.3 *** A0A2G2WTS2_CAPBA)	7.37115	6.89771	6.32952	6.72978	6.79942	5.89772	6.81366	4.56468	6.86154	4.29507	6.49093	5.7026	5.69972	5.14218	7.3761
Solyc06g054090.2.1	NA	4.5323	4.40784	4.76558	3.73112	2.77592	4.58531	5.3914	3.48358	4.98513	0	5.053	4.41066	3.64344	3.57085	4.60358
Solyc01g067870.3.1	Peroxidase (AHRD V3.3 *** K4AX35_SOLLC)	3.48118	1.40505	4.31892	0	0	0	4.43271	3.97674	4.01568	0	3.512	0	3.85596	4.50147	0
Solyc01g104800.2.1	Vacuolar iron transporter-like protein (AHRD V3.3 *** A0A2K3NGY4_TRIPR)	0	6.05958	5.97434	3.72787	5.80727	3.37655	4.85852	4.3387	5.78189	0	3.05895	5.74879	4.4654	4.61847	0
Solyc05g052870.4.1	NA	8.1861	10.0137	8.68529	8.90964	9.25777	8.3129	9.34682	7.93699	9.55029	6.55963	9.38665	9.10525	9.96952	9.36567	8.48858
Solyc02g088220.3.1	Phosphate transporter PHO1-like protein 9 (AHRD V3.3 *** A0A2G3D9P5_CAPCH)	7.72992	8.66681	7.27995	8.06298	7.92326	6.52873	8.65163	7.14852	8.72686	7.03346	8.32774	7.8008	6.57865	8.24956	7.87669
Solyc00g500281.1.1	NA	4.78681	4.91568	0	5.8637	2.17916	3.67019	5.7887	4.10217	4.92469	2.24768	3.92951	4.76511	3.64391	4.82403	2.49562
Solyc07g054780.1.1	Wound induced protein (AHRD V3.3 *** Q04129_SOLLC)	8.65437	7.01649	8.15047	5.1306	8.34886	7.09869	7.29926	3.54165	7.9576	5.86561	7.91778	6.36533	6.57383	5.91275	6.20844
Solyc10g049970.2.1	Kynurenine formamidase (AHRD V3.3 *** A0A1J3JDK4_NOCCA)	8.62266	9.61559	7.66378	9.64338	9.249	8.23179	9.15595	8.04275	10.0307	7.09491	9.19853	9.36533	8.4658	9.0617	8.30176
Solyc12g042880.3.1	DUF1644 domain-containing protein (AHRD V3.3 *** A0A1Q3BXX3_CEPFO)	2.3889	2.57046	4.7826	3.86603	4.86844	1.01808	0	2.96412	3.29146	2.50101	5.00897	1.6069	5.07583	3.94836	3.79645
Solyc00g500196.1.1	NA	5.93363	5.05308	8.56506	5.27165	5.27247	3.83648	6.71285	4.76	5.61071	6.54691	8.07166	4.63829	4.34106	5.24671	5.43439
Solyc01g073780.2.1	Cysteine/Histidine-rich .1	5.97346	8.53024	6.11458	7.43245	7.77991	5.58679	7.91995	6.58927	7.48386	6.06732	7.90129	8.31481	6.17528	8.46613	7.06124
Solyc11g019970.3.1	Plant organelle RNA recognition domain protein (AHRD V3.3 *** G7L9M0_MEDTR)	4.57511	4.9848	5.05979	4.45944	5.18374	3.34453	5.50219	3.62707	4.85059	3.57195	4.80154	4.68003	4.27233	5.40712	5.54922
Solyc09g005210.4.1	NA	8.26835	7.76208	8.11103	7.21858	7.0227	6.36711	7.5182	6.55251	8.13019	6.74498	8.73737	7.154	7.40218	7.05482	6.12956
Solyc03g098740.1.1	Biotic cell death-associated protein (AHRD V3.3 *** Q850R9_NICGU)	7.95816	8.00127	5.79006	7.91672	6.37337	7.0952	8.88967	7.05943	8.34905	5.69934	7.66696	6.49594	6.41515	7.05913	6.48561
Solyc01g091030.3.1	Small auxin up-regulated RNA1	5.65803	6.01118	6.61051	4.76942	5.50687	4.46226	6.38597	4.69835	5.40236	1.72257	4.76343	5.14383	5.06829	4.45212	2.49969
Solyc07g008980.3.1	defensin-like protein 19 (AHRD V3.3 *** A0A2G2ZPK5_CAPAN)	3.80029	4.64694	6.65249	4.31974	5.04418	4.85901	6.44327	5.90504	7.6563	5.0624	6.45308	4.5357	5.4988	3.33754	6.95123
Solyc08g048460.2.1	Ornithine aminotransferase (AHRD V3.3 *-* A0A2G3BRE2_CAPCH)	0.897798	2.49133	3.29172	4.53603	0	1.05852	2.23666	2.19038	2.35149	1.67639	3.89326	3.18312	2.9526	4.12214	3.51387
Solyc10g078230.3.1	Cytochrome P450 (AHRD V3.3 *** A0A2U1MC34_ARTAN)	2.38703	4.43903	3.63324	5.5016	4.54691	3.34654	6.20664	4.98416	4.44018	0.830069	5.08005	3.65821	4.94885	4.17952	1.12064
Solyc10g055597.1.1	SKP1-like protein (AHRD V3.3 *** O82463_NICCL)	3.59706	3.70354	2.23614	2.28433	3.00428	1.0387	3.80942	2.74032	2.33706	2.66733	4.50743	2.67442	1.95308	0.932708	4.206
Solyc02g071940.1.1	BnaC03g59480D protein (AHRD V3.3 *-* A0A078H9Y5_BRANA)	4.31641	3.91549	5.581	3.48956	4.03064	1.652	4.17181	2.99763	4.30795	2.94373	3.91876	4.35656	5.36798	3.05066	4.84905
Solyc08g075990.3.1	protein LOW PSII ACCUMULATION 3, chloroplastic (AHRD V3.3 *** A0A2I4H7S7_9ROSI)	3.11007	3.64313	3.62584	3.5349	0	2.03061	4.652	2.46802	3.4071	2.68568	3.07227	2.9653	3.12	0	2.1741
Solyc09g091070.3.1	Malate dehydrogenase (AHRD V3.3 *** O48906_MEDSA)	5.76697	5.86817	7.03757	5.81442	7.49663	4.94784	7.14387	5.69999	6.50358	5.16682	7.06918	5.91206	7.1335	6.79704	6.05643
Solyc11g013470.1.1	Auxin response factor (AHRD V3.3 *-* E5LMG0_SOLLC)	4.93886	4.81468	5.20834	3.09626	4.46927	3.3558	6.42422	2.96385	4.73285	4.8559	4.93966	3.87113	5.82811	2.87147	3.66881
Solyc03g082550.3.1	Homeobox-leucine zipper protein HOX6 (AHRD V3.3 *** A0A2G3A038_CAPAN)	5.09514	5.13291	4.66602	4.38484	3.00388	3.63961	4.20883	2.96122	4.98319	0	3.05964	3.56429	5.36698	4.324	2.7724
Solyc10g080380.1.1	Unknown protein	6.50841	4.02519	1.44998	3.9382	0	3.69784	5.3528	2.20253	4.19358	2.21095	1.904	4.97147	5.12145	1.90134	2.49332
Solyc08g062970.1.1	Glutaredoxin (AHRD V3.3 *** A0A118JSL8_CYNCS)	4.82581	2.0691	0	1.3521	4.21505	3.07032	3.68736	3.63148	3.72004	1.71619	5.4221	3.06994	0	0	0
Solyc08g083010.3.1	homer protein (AHRD V3.3 *** AT4G24090.1)	3.36887	3.90272	4.01136	3.94234	4.38973	2.35455	0	3.15906	4.44743	2.68568	5.13301	3.48733	5.37131	4.25255	3.79506
Solyc08g045780.4.1	Pentatricopeptide repeat-containing protein (AHRD V3.3 *** A0A2G3BRB1_CAPCH)	3.10741	4.13195	5.41936	3.52668	3.38087	2.02208	3.98378	3.97762	3.50621	1.73666	5.25791	3.57703	4.27128	4.17998	3.20436
Solyc10g083460.1.1	Zinc finger A20 and A.1	7.07654	8.62515	8.64702	7.78941	8.82994	7.51589	9.7107	7.80343	9.01335	6.87708	8.10687	8.63821	9.09463	9.04374	8.34237
Solyc12g045020.2.1	Cytochrome (AHRD V3.3 *** A0A2G2Y725_CAPAN)	5.69419	6.99528	5.28607	6.82881	6.49967	3.19479	7.44386	6.28887	6.81421	5.13828	6.47582	5.07968	6.33997	5.91829	4.46839
Solyc06g082150.4.1	6-phosphofructo-2-kinase/fructose-2, 6-bisphosphatase (AHRD V3.3 *** A0A2G2XZJ1_CAPAN)	6.72534	8.28752	8.06522	7.49108	7.86594	6.76285	8.48868	6.96383	8.38697	6.57271	8.34082	7.25168	7.4881	7.85455	7.69199
Solyc09g090960.4.1	RNA-binding (RRM/RBD/RNP motifs) family protein (AHRD V3.3 *** A0A2U1N2D5_ARTAN)	5.74491	7.06254	6.18445	6.0654	5.7176	5.36562	6.29014	4.34019	7.3272	5.10254	5.72164	6.71502	5.77659	5.81054	5.50648
Solyc09g092020.4.1	NA	3.48575	3.8912	2.25074	1.71745	5.39176	2.366	4.52832	2.73492	3.51892	2.03445	3.06303	3.56631	3.40517	0	3.52446
Solyc03g082560.3.1	Aldo-keto reductase/ oxidoreductase (AHRD V3.3 *** B6TN73_MAIZE)	3.10871	2.35596	0	0	0	2.34988	4.43326	1.70848	4.15184	2.99861	2.44876	1.60723	4.26994	2.20437	0
Solyc08g080670.1.1	Pathogenesis-related 5-like protein	9.77357	11.873	9.86322	10.5237	11.3269	10.9758	11.4781	10.3783	12.274	8.15303	11.7737	12.561	10.5725	11.1108	9.55536
Solyc03g059390.3.1	Tetraspanin-2 (AHRD V3.3 *** A0A2G3CFQ3_CAPCH)	6.42495	7.11235	6.02477	5.73874	6.00721	4.13214	4.90131	5.03139	6.77306	5.34149	7.11245	6.2688	5.49784	3.95096	3.79305
Solyc12g014220.3.1	muscle M-line assembly protein (AHRD V3.3 *-* AT1G53800.3)	3.86301	4.73239	3.83623	4.77359	4.22082	2.34768	4.18078	2.73822	4.89372	4.55702	5.88391	3.87342	5.67489	5.06453	5.08108
Solyc04g082940.3.1	Cysteine/Histidine-rich .1	6.43701	6.56531	5.89875	6.10873	4.61441	5.5925	6.1734	4.69694	7.2347	5.34344	7.00666	5.54392	4.94599	4.25211	5.35161
Solyc01g104280.2.1	elongation of fatty acids protein 3-like (AHRD V3.3 *** A0A2I4FV17_9ROSI)	5.89703	6.31324	5.69823	6.22188	6.43644	4.99962	6.74487	4.75724	6.63977	4.73284	5.6791	5.56122	5.89727	6.6631	5.83622
Solyc12g015920.2.1	Heavy metal-associated isoprenylated plant protein 47 (AHRD V3.3 *-* A0A314Z745_PRUYE)	4.30573	6.44264	6.52523	5.76372	7.22518	6.04985	6.95194	5.57073	7.06388	5.11809	7.62314	6.16431	6.18591	6.2552	6.99849
Solyc05g008400.4.1	Repressor of RNA polymerase III transcription (AHRD V3.3 *** A0A1U8F9V8_CAPAN)	6.16147	6.53807	7.32832	6.92598	6.45356	5.75522	7.71627	6.26312	7.90746	5.70267	6.75969	5.73274	7.09016	6.69094	7.52561
Solyc03g096420.1.1	Unknown protein	7.16842	7.72717	6.09907	6.8633	7.81503	6.75088	7.59135	7.21643	8.73758	5.79304	8.40811	9.07219	6.45847	6.66256	7.04241
Solyc01g006620.3.1	C2 calcium/lipid-binding plant phosphoribosyltransferase family protein (AHRD V3.3 *** A0A061DXG0_THECC)	3.36418	3.75066	2.74817	2.45696	3.53762	0	0	2.73996	3.3971	0	3.08457	0	0	3.32214	0
Solyc08g006730.1.1	Tyramine N-feruloyltransferase 10/30 (AHRD V3.3 *** A0A2G2VBA1_CAPBA)	9.0906	10.3019	9.45529	9.70039	9.78768	10.1573	11.3949	9.57664	10.992	8.26818	11.0594	10.0438	8.26221	8.57465	9.60448
Solyc07g049200.4.1	coiled-coil protein (AHRD V3.3 *** AT1G05060.1)	7.88453	6.99528	6.45389	6.74745	6.37591	4.63238	7.26433	5.4966	6.62951	5.34096	6.38607	6.13477	4.80152	6.36444	6.43162
Solyc12g088390.1.1	Zinc-finger protein (AHRD V3.3 *** Q40899_PETHY)	7.08184	8.60128	8.20546	7.7467	9.29768	7.08385	8.72775	7.32675	8.70459	7.99901	9.76268	7.99971	6.85819	7.27711	7.9688
Solyc11g011450.2.1	Glutathione-dependent formaldehyde-activating enzyme/centromere protein V (AHRD V3.3 *** A0A2U1PGK0_ARTAN)	0	0.847621	3.59708	2.99711	3.52897	0	4.03887	2.4738	2.5532	2.26675	2.76136	3.98154	4.02839	0.932966	0
Solyc01g008920.4.1	NA	2.79332	2.35544	0	4.00785	3.9171	2.35047	4.57932	2.13813	0	0	0	2.83563	2.27812	3.44959	0
Solyc03g116990.1.1	Protein transport protein Sec.1	4.11293	3.68225	1.49638	5.48831	4.68352	4.25709	5.58542	2.15815	4.11398	2.45993	4.17741	3.06839	3.1156	3.96095	5.01434
Solyc01g066940.3.1	Vesicle-associated membrane protein (AHRD V3.3 *** A0A1U8E616_CAPAN)	8.72679	9.12	8.03395	8.90625	8.34558	7.43996	9.20663	7.8426	9.80412	7.74004	8.6938	9.1273	8.21616	8.57833	7.72167
Solyc03g118630.3.1	transmembrane protein (AHRD V3.3 *** AT3G17950.1)	0	3.52824	1.52309	0	4.80282	0	1.11641	1.09183	4.09853	3.24713	3.82711	3.29162	2.94666	2.87681	4.29696
Solyc02g087110.3.1	Alpha-dioxygenase (AHRD V3.3 *** Q5GQ66_PEA)	2.38625	2.93273	4.32498	3.20852	5.1366	3.19107	5.70302	3.75415	3.16245	3.25699	5.01745	4.92775	3.75922	3.56148	0
Solyc06g071950.3.1	GDP-mannose transporter GONST3 (AHRD V3.3 *** A0A1U8FXG8_CAPAN)	2.38975	4.5848	4.67739	5.16125	5.22526	0	3.88635	3.7513	3.60956	2.99768	5.19321	4.46697	6.05325	4.25239	5.97896
Solyc08g078670.2.1	Eukaryotic aspartyl protease family protein (AHRD V3.3 *** A0A061G3B8_THECC)	11.0064	11.0773	10.3456	10.772	11.0721	9.92776	10.8306	9.82941	11.6137	9.07802	11.2994	10.3427	9.69771	10.5787	8.96826
Solyc07g049690.3.1	hydroperoxide lyase	7.50876	7.9461	5.60016	8.45301	6.97493	6.82281	8.37264	6.06243	8.23948	6.08482	6.94567	7.64813	6.80528	7.78139	6.76841
Solyc10g086570.3.1	transmembrane protein (AHRD V3.3 *** AT5G02160.1)	5.30522	7.0642	7.45749	5.29162	6.60284	4.66619	7.00934	6.04944	6.77035	4.37103	6.64605	7.05227	8.3639	7.34841	6.25814
Solyc06g010060.1.1	Protein transport protein Sec.1	6.04831	5.42274	4.8271	5.23993	5.78324	2.66076	4.71551	3.77338	5.68763	4.36041	5.40563	5.22017	5.61228	5.59532	3.65579
Solyc06g006000.3.1	Maternal effect embryo arrest 59 (AHRD V3.3 *** B6T4K8_MAIZE)	8.66847	7.50349	5.87794	8.30873	6.50898	6.21935	7.89944	5.56887	8.10823	6.73162	7.52803	7.20931	6.7959	6.68208	8.51361
Solyc01g007960.3.1	Cysteine-rich receptor-like protein kinase 2 (AHRD V3.3 *** A0A2G2YVX5_CAPAN)	4.81028	5.02356	0	4.12798	0	3.72201	5.93446	2.9662	4.32807	3.47467	3.51921	4.23277	1.96132	4.66177	0
Solyc02g084200.3.1	Zinc finger transcription factor 19	3.36497	3.74803	4.32455	1.70012	0	1.60135	4.07931	2.13975	3.16283	2.50297	3.08252	4.42845	0	2.67893	0
Solyc05g052470.3.1	Ferritin (AHRD V3.3 *** A0A2G3CHZ4_CAPCH)	7.60484	6.95852	6.78535	7.61702	6.27051	5.72019	8.01619	5.98335	7.53698	6.0969	6.8598	6.41325	6.09222	6.44135	6.26645
Solyc02g080580.1.1	senescence regulator (Protein of unknown function%2C DUF584) (AHRD V3.3 *** AT4G04630.1)	2.61408	4.34143	2.23748	2.84529	4.46388	0	4.69041	3.62697	3.88459	3.95898	5.42963	1.59457	4.02825	5.18708	4.20615
Solyc02g068380.3.1	Allantoate deiminase/N-carbamoyl-L-amino-acid hydrolase (AHRD V3.3 *** A0A316ELX8_9BURK)	9.0542	9.21078	8.51559	8.93449	8.99343	8.00511	9.88264	8.30634	9.45219	7.66677	9.52428	8.4916	9.59454	8.60175	7.762
Solyc12g099940.2.1	Acyl-CoA N-acyltransferases (NAT) superfamily protein (AHRD V3.3 *** AT2G06025.6)	7.42235	7.27823	7.13799	7.25891	7.02384	6.08571	7.55003	6.15478	7.8809	6.06544	7.66144	7.50295	7.33604	7.80799	7.01987
Solyc12g100080.1.1	Extensin-like protein Ex.1	0	0.865997	0	2.46746	0	0	4.77491	4.34148	4.81701	0.829149	3.07434	0	3.12075	5.55553	0
Solyc03g097710.4.1	meiosis chromosome segregation family protein (AHRD V3.3 *-* AT3G26890.8)	9.81195	8.68874	6.94157	8.53251	7.33374	6.41487	8.27961	7.27	9.07482	7.62297	8.92783	8.13129	7.76875	8.03898	6.51603
Solyc01g150176.1.1	NA	8.73127	10.0954	10.288	9.26534	10.1909	9.56755	10.6051	9.20443	11.1242	8.73701	10.6908	9.94582	10.8956	9.57977	8.91998
Solyc01g073770.2.1	PRLI-interacting factor (AHRD V3.3 *-* AT5G19900.5)	7.77044	8.5728	8.41207	7.86981	9.33573	6.13254	8.74517	6.94614	8.20662	7.36333	8.53374	8.09971	8.45828	8.95241	7.79492
Solyc10g012370.3.1	Cysteine synthase (AHRD V3.3 *** A0A2I4HU78_9ROSI)	10.1236	10.4557	9.23681	10.3871	9.87664	9.47312	10.6144	8.73151	10.8822	8.51903	10.1532	9.86065	9.66768	9.81492	9.22868
Solyc08g081710.3.1	membrane-associated kinase regulator (AHRD V3.3 *** AT1G64080.1)	4.89637	4.13167	5.21297	5.15333	0	1.60483	4.26647	3.75311	4.01322	2.2891	4.54564	3.09025	4.64909	2.86985	3.6711
Solyc01g073840.1.1	Cysteine/Histidine-rich .1	7.61867	7.44093	4.78639	6.58085	6.62498	6.13752	7.88878	5.87969	7.81374	6.70615	7.96531	7.04667	4.75592	6.86264	5.43498
Solyc10g044520.3.1	Ferredoxin (AHRD V3.3 *** A0A0K0PWX6_SOLLC)	4.03388	3.40674	4.41724	0.828177	3.20142	3.06877	4.32048	3.33682	4.46559	2.82913	4.90345	1.22983	3.8483	3.57396	1.11327
Solyc08g014130.3.1	Isopropylmalate synthase (AHRD V3.3 *** K4CJ46_SOLLC)	8.87208	10.7103	9.33696	9.65935	8.76017	9.29223	10.462	8.96799	10.8045	8.69434	10.5586	8.92211	9.91697	9.21961	8.44688
Solyc09g092430.3.1	Selenium-binding protein (AHRD V3.3 *** A0A200Q5C9_9MAGN)	8.66062	10.6015	9.55421	8.88962	9.89182	8.52787	10.0126	8.12462	10.2086	8.33522	9.5416	10.2347	10.7552	10.295	9.00603
Solyc05g051900.3.1	Major facilitator superfamily (AHRD V3.3 *** A0A200QUR2_9MAGN)	9.57174	10.844	9.77982	10.0555	10.6105	8.85483	10.8577	9.59613	10.6469	8.48984	10.4603	10.0627	10.0104	10.6493	9.72921
Solyc06g059860.3.1	patatin-like phospholipase domain protein (AHRD V3.3 *** AT1G76980.1)	6.49427	7.05243	7.07616	7.02249	7.39851	6.04551	7.2168	5.08068	7.58471	5.10219	5.90983	5.64227	5.15333	6.67576	5.42979
Solyc05g053080.2.1	Unknown protein	4.74768	4.73113	5.50303	4.62829	5.19279	2.41038	5.61529	3.38516	5.49994	4.65911	4.78075	4.93573	4.53091	3.6831	2.99057
Solyc08g082680.3.1	RING/U-box superfamily protein (AHRD V3.3 *-* A0A2U1LC40_ARTAN)	5.12953	7.01844	5.46729	6.07357	6.91226	5.41066	5.06705	3.32939	6.92729	4.40128	5.97304	6.80977	6.13098	6.10627	4.38187
Solyc07g056410.3.1	Leucine-rich receptor-like protein kinase family protein (AHRD V3.3 *** A0A2U1LDI6_ARTAN)	10.166	8.47076	5.064	10.0553	6.32305	7.14709	7.22014	5.96293	9.22715	5.91146	5.61388	6.7363	6.77023	7.80807	6.83261
Solyc10g086470.2.1	hypothetical protein (AHRD V3.3 *-* AT1G78995.1)	2.96517	3.885	4.15881	2.98137	5.30786	2.63702	4.21178	2.73495	4.98423	4.03936	5.11707	3.0769	4.33401	4.50824	6.10065
Solyc01g081440.3.1	DUF1005 domain-containing protein (AHRD V3.3 *** A0A1Q3BB96_CEPFO)	7.07448	6.93546	6.46488	6.72226	7.05305	6.20039	7.60757	6.08631	8.18649	6.29897	7.46558	7.71905	6.92396	7.10896	7.04914
Solyc12g008670.2.1	blind-like4	4.9799	5.39065	6.99409	5.56222	6.03408	5.56726	6.86165	6.62071	7.6487	4.85437	7.68044	6.06552	6.68473	5.66393	5.3906
Solyc11g071780.1.1	Unknown protein	5.02465	4.02708	4.42676	3.73746	0	0	1.12265	2.46831	3.88249	3.35325	4.84174	1.23166	1.95325	3.04675	0
Solyc01g150130.1.1	NA	5.59189	7.13979	4.62038	7.18464	3.38141	5.76536	7.01336	5.01206	6.699	2.80347	5.39904	6.70625	4.52683	5.88949	5.11392
Solyc11g006730.1.1	Germin (AHRD V3.3 *** A0A200QHW9_9MAGN)	3.48673	4.03721	0	1.72052	2.17335	2.85878	5.50216	3.48308	4.60749	4.10689	5.05662	3.92714	3.52936	3.56974	0
Solyc07g056340.4.1	Protein MEI2-like 5 (AHRD V3.3 *** A0A1U8HKE2_CAPAN)	9.38873	9.89803	9.11851	9.84166	8.82609	9.00941	10.3795	9.00079	10.5863	8.25085	10.1832	9.16796	9.42061	10.4435	8.34178
Solyc09g098220.3.1	DNA polymerase zeta processivity subunit (AHRD V3.3 *** A0A2G3CRB0_CAPCH)	5.5268	6.09357	5.33484	5.90638	3.79401	4.86661	6.72932	4.7561	6.52567	4.8864	5.78782	4.943	5.7474	4.114	3.52295
Solyc12g007260.2.1	Xyloglucan endotransglucosylase/hydrolase (AHRD V3.3 *** A0A2G2YUJ1_CAPAN)	1.82611	3.64114	2.73696	2.65599	2.50957	3.74034	5.32763	4.49341	5.7734	3.25331	5.13126	2.83271	2.27657	2.87262	0
Solyc04g055060.3.1	serine/threonine-protein phosphatase 7 long form homolog (AHRD V3.3 *-* XP_019066952.1)	5.38279	4.18814	4.56555	5.33493	4.21797	3.84622	5.59014	4.3407	5.72975	2.28708	3.3057	3.99787	5.11494	4.85796	3.37375
Solyc09g065300.4.1	spindle pole body-associated protein (AHRD V3.3 *** AT4G02725.1)	2.96466	3.52996	4.00067	2.97921	4.30189	0	4.29705	2.96122	4.22749	3.24836	3.49477	3.47929	2.94701	0	4.96941
Solyc08g068850.3.1	proton pump-interactor 1-like (AHRD V3.3 *-* A0A2I4H3B3_9ROSI)	5.02171	4.61576	1.52341	3.72805	5.50664	3.86392	6.63023	4.92678	4.86902	3.36041	4.99082	3.71997	4.84802	3.77493	3.78958
Solyc02g068590.3.1	Potassium transporter (AHRD V3.3 *** A0A2G3D415_CAPCH)	9.82629	10.2827	8.89973	10.1124	9.67845	8.45551	10.0349	8.59728	10.066	8.07038	9.83854	9.83119	9.1313	9.04564	9.26424
Solyc04g077210.3.1	Knotted 1	8.1153	3.44346	4.01393	2.00659	3.00943	3.20206	5.19055	4.49467	6.50009	5.61943	6.81272	7.13751	4.33988	5.3471	4.46593
Solyc11g011240.1.1	geranylgeranyl pyrophosphate synthase 1	1.43019	4.4324	2.74098	3.78888	0	3.0309	2.9764	1.09357	3.40432	3.25485	5.19647	2.69088	2.27819	1.89014	3.37563
Solyc02g079580.4.1	S-receptor kinase-like protein.1	6.96232	6.91289	2.26052	7.8746	5.51358	6.14234	7.44112	5.30602	7.45213	4.81734	5.91828	5.77885	5.19475	6.31257	4.30468
Solyc05g014280.4.1	small heat shock protein 1	1.43343	3.42738	0	3.11039	4.30243	2.04265	3.90311	2.73485	4.90631	3.89994	4.77933	2.52162	3.40484	2.68557	4.01549
Solyc09g090710.3.1	Unknown protein	7.48239	7.31523	7.08754	7.8059	6.91276	6.4007	7.4366	5.82809	8.1471	6.40668	7.77559	6.94723	6.55251	7.03371	7.21653
Solyc12g008770.2.1	Mitochondrial substrate carrier family protein (AHRD V3.3 *** A0A1P8B7M7_ARATH)	8.57614	8.11125	7.21593	8.5267	7.66605	6.57645	8.73664	6.99965	8.20996	6.5456	7.79555	6.98981	7.32853	7.04305	6.51139
Solyc11g008010.2.1	NAC domain-containing protein (AHRD V3.3 *** A0A2U1M7X2_ARTAN)	10.8921	10.259	9.62822	10.3257	9.89863	9.59515	11.1306	9.11299	10.7166	8.95057	10.5993	10.1715	9.63676	9.93242	9.16466
Solyc12g042540.1.1	Ephrin-A3 protein (AHRD V3.3 *** Q94K72_ARATH)	4.54396	3.271	5.07348	3.76162	5.13549	1.6488	4.78689	2.49374	3.63609	3.61054	4.28298	4.40236	4.52683	3.46166	5.88219
Solyc12g055990.2.1	Abscisic acid receptor PYL10 (AHRD V3.3 *** A0A2G2VH30_CAPBA)	6.98025	7.33015	6.95799	7.37795	6.28925	5.62045	7.06159	5.73011	7.16975	5.38591	7.20057	6.78599	6.18654	6.79166	6.86216
Solyc09g059510.3.1	Ethylene-responsive transcription factor-like protein (AHRD V3.3 *** A0A1U8EE68_CAPAN)	8.32457	8.87301	7.82507	9.04903	8.72349	7.8469	9.26351	7.38672	9.24654	7.27025	8.73224	8.64338	7.58484	8.38372	7.44181
Solyc07g055390.1.1	Disease resistance protein (TIR-NBS-LRR class) family (AHRD V3.3 *-* A0A2U1MH42_ARTAN)	2.80126	2.32923	4.6569	3.35865	4.0186	2.8686	1.74688	3.33196	4.51364	2.02564	4.98067	3.18408	0	3.57232	2.76997
Solyc08g007840.3.1	Ethylene-responsive transcription factor (AHRD V3.3 *** A0A2G3AE74_CAPAN)	8.56062	8.3265	7.05304	8.68928	7.91261	7.99459	10.0483	7.71467	9.40804	7.77979	8.27544	10.1563	8.21346	7.40199	8.88368
Solyc08g075880.4.1	NA	8.37494	6.77792	6.01732	7.37747	7.52007	4.81253	6.67913	5.75947	8.18189	6.67591	7.27675	7.08402	6.53979	3.19464	4.67216
Solyc05g009040.3.1	Receptor-like protein kinase (AHRD V3.3 *** D3G6F0_CAPAN)	0.884323	3.83345	0	4.06655	2.18084	0	4.17434	2.73925	2.71627	2.28977	2.80182	2.97116	2.28016	2.4605	0
Solyc02g084380.3.1	Translation elongation factor EF1B/ribosomal protein S6 family protein (AHRD V3.3 *** Q9LSA1_ARATH)	5.58394	4.97594	5.56657	5.16359	6.05648	4.82853	6.58031	3.87157	5.31854	4.02618	5.16152	5.74126	4.7973	4.56812	5.38301
Solyc03g113340.3.1	Nodulin-like / Major Facilitator Superfamily protein (AHRD V3.3 *** A0A2U1M3G7_ARTAN)	4.46918	7.63628	5.42128	6.11456	4.61818	4.48438	6.06539	5.5008	6.81318	4.50978	6.4027	5.80028	6.13804	6.55137	0
Solyc07g021650.3.1	Unknown protein	4.56099	3.99257	4.02537	3.94097	4.95749	2.92575	2.85972	1.77879	4.48884	3.02932	4.49971	4.11851	4.28927	4.40491	2.99109
Solyc07g041180.4.1	protein PLASTID MOVEMENT IMPAIRED 1-RELATED.1	5.28573	5.46888	4.45938	6.27039	6.06789	3.92351	6.88953	4.8785	6.02837	5.17183	5.6997	5.67433	5.12098	5.4054	5.47718
Solyc04g008220.4.1	Protein OBERON (AHRD V3.3 *-* A0A200Q0D6_9MAGN)	5.67774	5.29198	5.88718	5.3214	3.91127	3.96129	4.96768	4.16748	5.71594	3.74135	5.62834	5.35577	5.74801	5.53273	5.42634
Solyc02g084240.3.1	0.1	9.94011	9.84811	10.4421	9.63489	10.3147	8.47823	10.1456	8.13741	9.33346	8.74461	10.4625	9.2319	10.0247	9.79067	10.2768
Solyc10g074890.2.1	Protein kinase domain (AHRD V3.3 *** A0A200QIC0_9MAGN)	7.89215	8.92215	6.87509	8.50308	7.05668	7.31365	8.38719	7.43128	9.10427	6.86103	8.79106	8.0607	7.74393	8.40656	6.2974
Solyc01g079640.4.1	NA	2.60665	5.14757	4.31435	4.07904	5.61845	2.03187	5.65802	4.75801	5.27263	3.82711	5.30397	5.43294	5.52945	4.98696	4.97431
Solyc12g096400.2.1	Plant calmodulin-binding-like protein (AHRD V3.3 *-* G7L455_MEDTR)	3.36638	3.82968	3.39164	3.78522	0	2.02279	4.99111	2.73851	4.27355	3.13329	0	2.53164	4.03707	5.31341	4.02306
Solyc07g065910.1.1	Late embryogenesis abundant (LEA) hydroxyproline-rich glycoprotein family (AHRD V3.3 *** Q56Y59_ARATH)	5.35521	4.04503	4.0059	2.82498	4.1216	3.85428	4.00481	2.96185	5.08529	3.46916	5.45194	4.22115	4.33641	2.68417	2.17173
Solyc12g006800.2.1	myb family transcription factor EFM-like (AHRD V3.3 *** A0A2I4HNH6_9ROSI)	7.01892	7.63253	7.20181	5.61887	6.62468	6.2968	6.18746	5.93408	8.10497	5.66548	7.73165	6.79428	7.20412	5.60823	6.00847
Solyc05g008310.4.1	NA	6.20302	6.47764	4.02302	6.50388	5.08854	4.01886	6.76253	5.70411	6.31516	5.20221	6.89846	4.51926	2.76378	5.75751	3.80108
Solyc04g039980.3.1	Disease resistance protein (TIR-NBS-LRR class) (AHRD V3.3 *-* F4I270_ARATH)	2.9632	4.04404	5.04428	4.26839	4.86393	3.04532	5.41702	3.86598	5.30708	4.59949	5.75658	4.41669	3.85183	2.87443	3.90875
Solyc01g010700.3.1	SNF1-related protein kinase regulatory subunit gamma-1-like (AHRD V3.3 *** A0A2G3DFN0_CAPCH)	6.18906	6.89663	6.15518	6.93178	4.9271	6.11717	6.96971	5.17705	7.07636	4.04868	6.56786	4.78898	5.53254	5.24643	4.46773
Solyc12g096030.1.1	Mitochondrial carrier protein (AHRD V3.3 *** F8WLA3_CITUN)	7.77385	5.76761	7.45296	6.89214	7.26463	5.62131	8.07309	6.76428	7.06314	6.76762	8.59639	5.74131	7.2759	9.25952	7.67889
Solyc01g009480.4.1	NA	3.58787	1.79293	1.53206	3.21945	1.74385	0	4.35907	3.15931	2.72278	2.03765	3.07323	3.30115	0	2.87179	3.37451
Solyc01g105030.3.1	Chlorophyll a-b binding protein, chloroplastic (AHRD V3.3 *** A0A2G3AWK5_CAPCH)	4.58106	0.861438	0	3.33939	1.11917	3.95275	3.35816	2.13624	4.60253	2.68398	5.24407	3.48383	3.85242	0	0
Solyc03g122170.4.1	Peroxisomal (S)-2-hydroxy-acid oxidase GLO4 (AHRD V3.3 *** A0A2G2WQ07_CAPBA)	4.41536	4.89854	5.13382	4.9621	3.20621	2.61447	0	1.70841	5.29836	2.85099	1.3139	3.80325	2.76042	3.76888	4.02157
Solyc03g007220.3.1	Membrane receptor-like protein.1	4.54807	4.89799	5.90567	5.31029	5.36576	3.09191	5.71152	3.20348	5.75994	4.70861	4.26615	5.02642	4.03311	2.88286	0
Solyc03g006490.3.1	Stem-specific protein TSJ.1	11.4235	13.0549	13.4361	12.5423	13.4155	11.684	13.4217	11.8477	13.1476	10.9347	12.6601	12.5362	13.3243	12.828	12.6715
Solyc07g056090.1.1	Unknown protein	4.65771	5.20603	5.52459	4.49144	5.70815	1.06266	6.01202	2.20253	4.93795	4.83726	2.6971	4.21328	3.12567	3.96253	4.19891
Solyc05g014550.1.1	TRAM/LAG1/CLN8-like domain-containing protein (AHRD V3.3 *-* A0A2U1PG06_ARTAN)	7.53429	5.82017	7.28005	6.52812	7.31479	5.74995	7.03002	4.16816	7.73033	6.22151	6.43536	6.37752	6.07138	5.06878	3.52568
Solyc07g007300.3.1	Methyltransferase-like (AHRD V3.3 *** Q67W64_ORYSJ)	4.72428	3.98231	2.73978	2.46759	2.17795	2.35208	5.32186	3.48582	4.49775	3.74694	4.34327	4.71263	4.75388	4.03069	4.21545
Solyc10g086100.2.1	Proteinase inhibitor I-B (AHRD V3.3 *** A0A1U8EBY9_CAPAN)	7.63038	9.80186	7.42144	7.65792	8.39489	6.82867	9.24885	8.34741	9.42811	7.29334	8.85868	9.63897	7.24546	8.17381	8.22907
Solyc03g045000.1.1	DUF1909-domain-containing protein (AHRD V3.3 *** A0A1J7IYE1_9PEZI)	2.62786	4.22388	4.77109	3.59822	2.79533	2.68302	4.61889	3.22316	3.0691	1.97169	4.24607	2.67567	5.23314	4.12154	0
Solyc02g079290.3.1	FLOWERING LOCUS T/ TERMINAL FLOWER 1-like protein (AHRD V3.3 *** Q6L5N9_POPNI)	4.23987	4.56158	0	4.03386	2.77592	1.63015	5.9269	2.46695	4.03108	4.28405	0	4.21339	2.5333	3.19631	3.36739
Solyc06g071890.3.1	Mitochondrial pyruvate carrier (AHRD V3.3 *** A0A2G2WMA1_CAPBA)	4.04054	6.0179	2.21276	4.19065	3.38065	4.25874	4.25667	2.49249	5.10702	0	3.92796	5.24537	4.52631	5.03898	2.16335
Solyc03g020010.1.1	Lemir (AHRD V3.3 *** O48625_SOLLC)	8.58461	9.91375	8.56169	9.12107	9.51637	7.78139	10.6637	9.03573	9.33002	8.38705	9.84189	9.62919	10.269	10.347	8.60499
Solyc02g094270.2.1	DNA-binding WRKY (AHRD V3.3 *-* A0A200R410_9MAGN)	2.61693	4.4929	5.37629	2.50304	4.54082	3.39671	5.41695	4.26889	5.13466	0	2.41091	4.09886	4.74684	4.51343	4.96485
Solyc01g108330.2.1	transmembrane protein (AHRD V3.3 *-* AT2G26520.1)	3.78777	3.03816	4.14529	3.74331	3.79472	1.63656	4.13566	3.75527	3.88569	2.97815	5.10128	2.33265	3.26549	3.04811	4.96595
Solyc06g050170.4.1	Potassium transporter (AHRD V3.3 *** A0A1Q3B385_CEPFO)	8.63071	9.64173	9.20609	9.17497	8.94537	8.0795	9.78327	8.10269	10.0519	8.07498	8.82024	8.79414	8.17353	7.8981	8.10407
Solyc01g096440.4.1	Pentatricopeptide repeat-containing protein (AHRD V3.3 *** A0A2I0X265_9ASPA)	4.02006	3.45235	4.57528	5.32183	0	3.3444	5.08556	3.62709	2.31575	0.830285	4.72222	2.53363	2.76271	2.46035	1.12105
Solyc06g084190.3.1	Non-specific lipid-transfer protein-like protein (AHRD V3.3 *** A0A1J6J624_NICAT)	8.10038	6.25204	5.50559	6.2375	6.00567	5.80509	6.07577	4.49994	6.93913	4.66772	6.77408	5.68511	6.08777	5.67236	6.30279
Solyc07g053010.3.1	Disease resistance protein (AHRD V3.3 *** A0A200QY03_9MAGN)	5.34745	4.98925	0	5.7773	3.80477	3.01742	4.41812	3.75482	5.90124	4.24092	5.02017	4.79343	0	2.86781	0
Solyc06g064620.3.1	beta-fructofuranosidase, insoluble isoenzyme CWINV1-like (AHRD V3.3 *** A0A2I4GXG9_9ROSI)	7.08211	9.53948	8.21833	9.54444	8.64942	6.53315	10.0507	8.89022	9.36988	7.98333	9.423	9.20309	8.93923	10.0055	9.27376
Solyc02g092290.4.1	F-box/RNI-like superfamily protein (AHRD V3.3 *** F4KDV0_ARATH)	9.04697	7.78403	6.8938	7.57684	6.67653	6.84666	7.01769	5.98735	7.48035	6.35571	8.82886	7.00242	6.59172	6.57896	6.45812
Solyc07g063180.3.1	Dynein light chain (AHRD V3.3 *** A0A2G2WEX4_CAPBA)	5.70767	4.59886	5.38448	6.16025	6.20165	4.71817	5.73168	3.33593	6.07673	4.09116	4.90496	4.8372	2.94511	4.72523	3.1929
Solyc11g067210.1.1	Pentatricopeptide repeat-containing protein (AHRD V3.3 *** A0A2G3BAW8_CAPCH)	5.48991	4.9509	5.8634	4.95026	4.39587	3.4776	4.41821	3.33491	4.43617	3.47531	5.56757	4.06729	5.2358	5.10006	3.207
Solyc06g068270.3.1	2-oxoglutarate (2OG) and Fe(II)-dependent oxygenase superfamily protein (AHRD V3.3 *** Q9XIA5_ARATH)	3.864	4.68354	1.53327	2.25486	0	3.35446	0	2.13805	4.59562	0	3.845	3.30238	3.40942	3.03895	0
Solyc11g011190.1.1	Exostosin-like protein (AHRD V3.3 *** A0A2U1NB95_ARTAN)	6.46445	8.20754	7.7859	8.16533	8.16873	6.62132	8.24066	6.57145	8.23644	6.61602	7.94276	7.87987	6.86406	7.62744	7.41738
Solyc06g073190.3.1	fructokinase 2	13.5419	14.1535	13.0134	13.3978	13.5006	12.5878	13.8864	12.0503	13.5104	11.8437	13.8235	13.7044	13.2711	12.9851	12.7877
Solyc05g008105.1.1	hydroxyproline-rich glycoprotein family protein (AHRD V3.3 --* AT1G23040.3)	6.13786	8.04129	6.92989	7.55249	7.76209	6.86822	7.89033	6.26308	8.0538	5.50788	7.56955	7.52167	6.8088	7.1318	5.70282
Solyc11g013330.3.1	BPS1-like protein (AHRD V3.3 *** AT1G22030.1)	2.7971	2.34293	5.52786	4.94143	6.4346	4.37279	4.37378	2.13573	5.62268	3.65726	5.12381	4.36923	3.7522	3.45358	4.67374
Solyc03g117420.4.1	F-box/LRR-repeat protein 14-like (AHRD V3.3 *** A0A2I4G8X3_9ROSI)	9.36217	9.96474	7.90067	9.06486	8.03025	8.34172	9.67346	8.69083	10.5681	8.30082	9.53559	9.31171	8.82763	9.54092	7.53532
Solyc01g005410.4.1	NA	9.51527	8.60111	9.36488	8.7391	9.80534	8.44042	9.93541	7.70147	9.35884	7.68152	9.19122	8.73416	10.0544	8.93106	9.48488
Solyc09g063150.3.1	Glutathione S-transferase (AHRD V3.3 *** A0A200PVK3_9MAGN)	5.77027	6.79134	4.55696	6.1551	6.24645	4.22365	6.98492	5.75955	7.25926	5.99256	6.83519	6.57229	6.06993	6.47321	5.86261
Solyc02g085615.1.1	Unknown protein	3.97653	4.9736	5.21421	4.85257	5.33694	3.81837	5.84006	4.90424	5.31325	1.29114	4.89064	4.77336	4.04314	6.09797	4.44802
Solyc12g013770.3.1	Mannan endo-1,4-beta-mannosidase.1	4.09532	3.44622	4.97061	4.88845	4.47075	3.35132	5.23152	3.16042	4.21406	2.28862	2.79754	3.65601	4.40774	4.66391	4.74458
Solyc04g049080.4.1	Tetraspanin (AHRD V3.3 *** A0A2U1M9G9_ARTAN)	8.99078	9.66879	9.75952	9.28079	9.43392	8.61532	8.88017	7.73943	10.3154	8.03616	9.60995	8.7944	9.03525	8.5853	7.55246
Solyc05g010650.3.1	RING-type E3 ubiquitin transferase (AHRD V3.3 *** A0A2G3BYD9_CAPCH)	3.85955	3.56296	0	3.31712	3.67798	1.59724	4.49104	2.74042	4.14296	3.3709	3.69936	3.20614	0	2.67768	3.38044
Solyc10g008580.1.1	F-box domain-containing protein (AHRD V3.3 *** A0A1Q3CQC0_CEPFO)	7.02919	7.13267	7.19982	7.19419	7.64203	5.70549	8.21543	6.46495	7.72112	6.48517	7.29617	6.76591	7.47719	7.10018	7.38834
Solyc02g069460.3.1	Photosystem I reaction center subunit III, chloroplastic (AHRD V3.3 *** A0A1U8FJA0_CAPAN)	4.90242	0.859164	3.37826	2.2673	0	2.366	2.99483	0	2.54328	0	0	2.68323	2.5353	1.49089	0
Solyc04g076880.3.1	phosphoenolpyruvate carboxykinase	12.8189	14.3186	12.0372	13.6368	12.4008	12.4055	13.8947	12.5674	14.0211	11.5084	13.3101	13.5782	12.9334	13.6858	11.7326
Solyc12g096900.2.1	Disease resistance protein (TIR-NBS-LRR class) family (AHRD V3.3 *-* A0A2U1LJH5_ARTAN)	4.23202	4.43338	1.53407	3.21585	4.3085	2.61342	6.27894	5.22088	5.48939	4.0479	5.51133	4.2282	3.12151	2.87075	4.2165
Solyc10g024365.1.1	Unknown protein	3.27734	3.08176	2.96073	3.16665	2.8107	3.12033	4.21319	2.82499	3.44724	0.779492	3.85879	4.05981	3.42707	4.05168	0
Solyc05g013060.4.1	plant/protein (AHRD V3.3 *-* AT1G13990.1)	7.32168	6.84557	4.00373	6.75157	5.74685	4.95929	6.47992	5.21754	6.55983	3.74298	5.49694	5.23317	4.52788	5.83594	4.21057
Solyc06g075310.4.1	Adenylate kinase isoenzyme 6 homolog (AHRD V3.3 *** A0A2G3CAY7_CAPCH),Pfam:PF13238	5.63716	6.3494	4.6425	5.99989	5.77932	4.72277	7.00496	5.39557	6.02638	4.74632	6.27318	6.16179	6.71916	6.1135	6.09686
Solyc08g062210.3.1	Nuclear transcription factor Y subunit A.1	7.79103	8.64524	6.88642	8.50994	8.0642	6.96947	9.26785	7.98086	9.21608	8.15574	9.48082	8.20621	8.13908	7.78976	9.04158
Solyc06g005520.4.1	Protein kinase superfamily protein (AHRD V3.3 *** A0A2U1M6Q6_ARTAN)	7.08332	7.70879	6.23009	7.43656	6.97446	4.98338	6.35742	6.11034	6.90457	4.45886	7.18515	6.45564	6.0347	6.60671	5.84143
Solyc11g068370.3.1	Transcription factor (AHRD V3.3 *** A0A2R4QNU7_9POAL)	5.89397	7.36602	5.35071	6.93537	6.23023	5.91676	7.4224	5.30595	7.04442	4.64876	5.68775	5.72386	5.15622	4.85633	4.21632
Solyc12g088250.2.1	Serine carboxypeptidase (AHRD V3.3 *** A0A2K3MSK4_TRIPR)	2.95822	1.79911	1.53599	2.95707	0	3.34826	3.63223	2.4698	5.10757	2.99964	3.99155	3.8058	3.75791	4.55665	0
Solyc01g081420.3.1	Armadillo-type fold (AHRD V3.3 *-* A0A2U1LY20_ARTAN)	2.39298	1.78192	0	3.63896	0	2.043	4.79537	2.96129	2.54399	2.03374	2.78217	2.52144	0	2.68569	3.9073
Solyc07g045530.2.1	cilia- and flagella-associated protein 251-like (AHRD V3.3 --* XP_015870144.1)	2.60995	1.39135	0	1.72035	0	2.36974	4.29705	1.09174	2.73167	2.68053	3.05964	3.79283	0	2.46745	1.73681
Solyc11g010813.1.1	UDP-glycosyltransferase 91.1	4.62842	3.73811	6.1892	2.96228	5.6875	3.35503	3.63956	3.33205	4.93448	0.82921	3.68715	3.93718	5.23158	5.5828	5.89727
Solyc07g063010.3.1	3-hydroxybutyryl-CoA dehydrogenase (AHRD V3.3 *** A0A2G2WF04_CAPBA)	8.47443	8.273	8.28006	8.78213	8.23032	7.67176	8.57764	7.1445	9.14237	7.03752	8.72457	8.39748	8.26982	8.20254	7.89854
Solyc10g085950.2.1	ABC transporter protein (AHRD V3.3 *** A0A1L4BHU2_ORYSI)	3.78017	5.62166	5.64445	4.82483	5.12946	5.00028	5.87716	2.13645	5.41768	4.17461	5.67861	4.9808	4.26683	3.56672	4.21243
Solyc05g012850.3.1	transmembrane protein (AHRD V3.3 *-* AT3G11810.1)	6.54964	6.26098	0	4.43295	2.17402	2.36618	6.84405	4.97952	5.05292	5.1633	5.83057	5.15251	1.54534	3.86594	2.17064
Solyc00g500105.1.1	NA	0	1.79384	0	0	0	4.84372	0	0	0	0	6.34265	0	0	4.90127	0
Solyc05g050550.4.1	NA	5.74667	5.32673	5.2718	4.52899	3.91243	4.37163	5.93778	3.62253	6.13251	4.40203	4.22359	5.77075	5.46567	4.56199	5.21767
Solyc01g097710.1.1	Extensin-like protein Dif10 (AHRD V3.3 *-* Q43504_SOLLC)	0	3.07249	0	2.96137	0	1.01782	2.48044	2.13815	4.08581	2.85098	3.51128	2.52974	1.959	2.68113	3.20266
Solyc01g006840.3.1	Calcium-dependent protein kinase (AHRD V3.3 *** B8QUH1_GOSHI)	4.01997	3.74797	3.84047	2.95385	3.9203	1.6014	6.01392	4.63505	4.14631	3.25684	4.24256	4.06534	1.96109	4.24891	3.91664
Solyc00g500051.1.1	30S ribosomal protein S2, chloroplastic (AHRD V3.3 *** I6N946_DATST)	3.94539	0	5.28181	0	3.80034	0	0	0	0	2.99855	4.44675	2.96745	3.40964	0	1.11931
Solyc06g005380.3.1	F-box protein (AHRD V3.3 *** A0A1U8H630_CAPAN)	4.57816	5.36873	5.94487	5.15891	5.22617	3.20279	2.75108	2.73744	4.08661	0	4.11558	5.13295	5.85251	5.66212	5.43267
Solyc12g095900.2.1	protein EARLY FLOWERING 3 (AHRD V3.3 *** A0A2I4FS73_9ROSI)	7.61668	8.24432	7.20686	7.79847	7.46492	6.6365	8.15794	7.01533	8.38722	6.28648	7.9792	7.27719	7.73668	7.7439	6.6574
Solyc04g007340.4.1	hypothetical protein (DUF1639) (AHRD V3.3 *** AT1G25370.2)	5.62685	6.38422	3.62156	6.72608	3.52995	5.3327	6.83688	4.92767	6.06289	3.90255	5.83547	6.24265	6.57164	6.37997	6.0545
Solyc01g100340.4.1	NA	4.62612	4.38249	4.88337	3.86001	5.3168	3.61048	5.73834	4.34321	4.92957	3.90678	5.56203	5.24491	5.34064	5.1019	5.75072
Solyc03g082890.3.1	NA	5.97784	6.85898	6.023	6.16492	7.05992	5.80444	6.91013	5.12747	7.09606	5.25542	6.74406	6.84612	7.35098	7.15081	5.74375
Solyc09g007520.3.1	Peroxidase (AHRD V3.3 *** K4CQE1_SOLLC)	12.0348	12.9671	11.4332	12.4844	12.139	12.4805	13.0042	11.2481	13.5478	10.2916	12.7305	12.0552	11.2917	11.1863	10.1409
Solyc01g109170.3.1	Cold-regulated plasma membrane protein 2 (AHRD V3.3 *** A0A1U8E7A7_CAPAN)	8.89984	9.50068	8.0908	8.85077	8.88422	7.57789	9.39974	8.24374	9.43193	7.17591	8.83965	9.4261	9.26743	9.05599	7.54206
Solyc07g064690.1.1	50S ribosomal protein L34 (AHRD V3.3 *** AT1G29040.1)	6.27007	6.86372	6.72734	7.0074	7.83615	5.83692	7.74524	5.91759	7.104	5.69553	6.99535	7.44651	7.2325	7.16851	6.72278
Solyc07g005570.4.1	APO protein 2, chloroplastic (AHRD V3.3 *** A0A2G2WAU5_CAPBA)	4.2933	5.71122	7.00588	5.1188	6.60907	4.34559	6.60865	5.46439	6.10088	5.00548	6.72209	5.83582	6.83089	6.24332	6.41961
Solyc07g066190.3.1	PR.1	5.26541	5.76603	6.05572	5.57893	6.00394	4.45325	6.58159	4.33903	6.38052	5.18956	5.39206	4.77375	6.53885	5.88358	6.30559
Solyc11g013120.2.1	Camphor resistance CrcB family protein (AHRD V3.3 *** Q8RYE2_ARATH)	7.49556	6.57316	4.68336	7.13032	4.47164	5.81048	7.66418	5.70234	7.13454	5.23047	6.05691	5.94991	5.90164	6.64609	4.86652
Solyc06g065200.4.1	beta-mannosyltransferase-like protein (AHRD V3.3 *** AT2G17350.1)	5.78141	5.64773	6.28375	6.15671	7.67362	5.44372	7.33808	5.51767	6.91583	5.72848	6.92097	6.00368	6.38152	5.35914	6.01899
Solyc09g082115.1.1	Lactoylglutathione lyase / glyoxalase I family protein (AHRD V3.3 *** A0A2U1MRE2_ARTAN)	7.88829	8.5235	7.81298	7.86433	8.21048	7.23861	8.64808	7.0808	8.83635	6.80166	8.09105	7.76085	7.79541	6.78272	7.6764
Solyc03g044210.4.1	NA	5.01412	2.36043	0	1.32357	4.02728	1.01433	2.74348	1.70931	0.84547	2.68783	4.34947	2.14334	0	2.86961	0
Solyc03g117380.4.1	Unknown protein	2.63928	1.67805	4.89985	2.72549	3.56997	2.69883	4.28648	1.77027	0.869663	0	1.88175	1.9107	3.43794	4.20841	4.30042
Solyc08g008080.1.1	RING/U-box superfamily protein (AHRD V3.3 *-* Q3EAE6_ARATH)	4.53547	6.64152	6.95088	5.3091	7.47336	4.77138	5.87923	5.38731	6.86778	3.35035	5.43081	7.23383	7.74478	6.72039	4.66915
Solyc03g033370.3.1	Protein preY, mitochondrial (AHRD V3.3 *** A0A1U8GGR6_CAPAN)	3.61033	5.06486	3.74001	5.09838	3.39153	4.01149	5.04743	1.75216	4.76797	2.61798	2.7138	3.28569	5.46929	4.51603	4.9592
Solyc10g081380.2.1	DnaJ/Hsp40 cysteine-rich domain superfamily protein (AHRD V3.3 *** B6T2N0_MAIZE)	6.65638	6.58192	7.81959	7.0321	8.02034	6.41303	7.65677	5.70261	7.22883	5.11774	7.02543	6.52228	8.07682	6.86239	7.30489
Solyc12g015770.3.1	Cellulose synthase (AHRD V3.3 *-* A0A200RAR0_9MAGN)	8.64664	9.20255	7.9254	9.05015	8.50857	8.0872	8.9745	7.84147	9.36038	6.11903	8.82811	8.52446	8.23894	8.62336	8.2665
Solyc07g062970.3.1	protein phosphatase 2C	8.24805	7.40004	6.92853	7.60242	6.90087	6.27289	7.91178	5.87689	7.99095	6.79648	7.6908	6.77007	6.89738	6.33129	6.10559
Solyc10g017570.3.1	NAD(P)-binding Rossmann-fold superfamily protein (AHRD V3.3 *** A0A2U1PI79_ARTAN)	5.6	5.62744	3.83137	4.96631	4.80772	4.62408	6.69102	4.07594	6.253	4.89342	4.11296	4.51037	3.27134	4.76494	3.52843
Solyc02g021600.1.1	F-box/kelch-repeat protein (AHRD V3.3 *** A0A2G2VW95_CAPBA)	8.94573	9.10232	6.93572	8.93816	7.46165	7.71891	8.42555	7.38047	9.22592	6.06739	8.27172	7.91476	6.99063	7.42919	6.54959
Solyc02g078460.3.1	RING/U-box superfamily protein (AHRD V3.3 *** F4JAD0_ARATH)	8.86323	8.44986	8.44917	8.16447	7.74365	7.71474	8.51389	7.09632	8.93508	6.81523	8.79329	7.72917	8.14131	8.89696	6.61476
Solyc03g115700.3.1	SNF1-related protein kinase	9.93918	11.3577	10.4118	10.4751	10.2186	9.25869	10.9847	9.44942	10.8077	9.19251	10.6102	10.7157	10.9471	11.5151	9.97482
Solyc01g100390.3.1	Pyrophosphate-energized vacuolar membrane proton pump (AHRD V3.3 *** A0A2G2V5M7_CAPBA)	6.83616	5.75919	4.57734	6.09514	1.74773	4.47986	6.85144	4.0794	6.62551	6.0012	6.24461	6.16116	5.78251	5.10039	4.54494
Solyc07g044990.3.1	TRAM, LA.1	6.56085	6.87199	6.02497	5.73846	7.13494	5.90425	6.39515	5.34452	7.4853	5.3137	7.00066	6.51395	6.00905	5.61215	5.54241
Solyc09g015380.1.1	Abscisic acid receptor PYL5 (AHRD V3.3 *** A0A1U8EIS0_CAPAN)	0.888344	4.61508	2.24736	0.820562	3.52742	3.51561	4.29933	0	4.02896	2.49403	3.2921	4.31736	3.75069	0.930897	2.77194
Solyc11g069600.2.1	Zinc finger C3HC4 type (RING finger) protein (AHRD V3.3 *** A0A2K3NPY3_TRIPR)	9.36887	9.09212	7.63808	9.51656	7.97806	7.96426	9.36325	8.00978	9.48755	7.16435	8.83711	8.30422	6.96022	8.62022	7.58994
Solyc01g098650.2.1	GDSL esterase/lipase (AHRD V3.3 *** A0A2G3BUB9_CAPCH)	8.65254	7.95778	8.08952	8.34631	7.5819	6.97407	8.01749	7.01349	8.68619	6.61704	8.32008	7.70453	7.71444	7.53803	7.9369
Solyc12g096270.2.1	guanine nucleotide-binding protein subunit gamma 2-like (AHRD V3.3 *** A0A2I4GP70_9ROSI)	7.57316	7.3174	7.09286	7.38784	6.63878	6.19554	7.7853	6.28513	7.79812	6.16729	7.50196	7.18457	7.10821	7.02499	6.76767
Solyc06g068500.3.1	Chaperone protein DnaJ (AHRD V3.3 *** A0A2G2WQF7_CAPBA)	8.07993	9.35885	9.80494	8.47978	9.09955	7.97306	9.40763	7.79549	9.33007	7.48384	9.01508	9.20597	9.74142	9.61262	8.75387
Solyc01g008980.3.1	Abscisic acid-insensitive 5-like protein (AHRD V3.3 *-* A0A2K3P2S8_TRIPR)	5.17105	5.46744	5.77421	5.19591	6.5828	4.16072	6.07441	4.26305	6.05954	4.57975	5.03758	5.02766	5.14827	5.25805	4.91098
Solyc02g088180.3.1	NAC domain-containing protein (AHRD V3.3 *** A0A2G2V9A8_CAPBA)	7.81856	8.66524	8.68463	8.78477	8.81268	7.78101	9.76593	8.67598	9.54951	7.75526	9.57874	7.76565	8.96087	9.43781	8.83484
Solyc12g055700.3.1	LL-diaminopimelate aminotransferase (AHRD V3.3 *-* AT3G14280.1)	3.60167	6.20949	6.21657	5.20592	5.81212	4.5427	6.61549	4.99925	6.51355	5.03161	5.7554	5.50279	5.1873	5.25979	5.96697
Solyc07g006970.4.1	Sugar transporter protein 3	5.9124	6.57531	5.95066	6.30543	6.38263	3.72554	6.06649	5.7028	5.51096	5.20078	7.4313	6.47925	6.07726	7.54391	6.25109
Solyc02g091700.3.1	Hydroxyproline-rich glycoprotein (AHRD V3.3 *** A0A2K3L507_TRIPR)	12.4269	11.7527	11.0708	11.4279	11.5739	10.5379	11.7224	10.1828	12.205	10.8644	12.1877	11.6208	10.6667	10.8054	10.2341
Solyc10g005450.2.1	Equilibrative nucleotide transporter like (AHRD V3.3 *** A0A2R6QTM2_ACTCH)	5.87251	3.74209	0	6.00528	2.17935	4.61546	5.43493	1.09392	4.49461	0.82966	3.07788	2.14219	3.65067	5.10282	4.30543
Solyc09g074590.1.1	Monothiol glutaredoxin-S2 (AHRD V3.3 *** A0A2G2VZS0_CAPBA)	8.80678	8.06243	8.40905	7.49919	7.66183	6.28491	6.38105	5.73283	8.57001	6.57077	7.40761	6.4084	7.09968	5.79788	1.73083
Solyc07g065990.1.1	oleosin S1-2-like (AHRD V3.3 *** XP_010324233.1)	2.79801	4.79707	4.66663	4.43583	3.00404	3.51266	4.01335	2.46602	3.9545	1.34856	4.10035	4.41354	1.54493	3.33042	0
Solyc00g500024.1.1	Photosystem II CP47 reaction center protein (AHRD V3.3 *** A0A1U8QCF6_CAPAN)	5.01382	3.55571	3.63322	0	0	2.02057	0	1.09437	2.06555	2.50248	4.54725	1.60949	0	3.32346	0
Solyc07g056100.1.1	Unknown protein	4.82044	5.19293	4.30034	4.54071	4.91866	4.45483	5.22169	4.33938	5.22233	2.27933	5.66469	4.90895	4.6409	4.86393	2.7712
Solyc01g090120.3.1	Uclacyanin-3 (AHRD V3.3 *** A0A1U8ED46_CAPAN)	8.50023	9.67297	9.30264	7.35561	10.2401	8.46576	10.0963	9.24444	10.5438	8.97004	10.5737	9.16618	9.62117	9.06161	8.94495
Solyc09g008430.4.1	CHY zinc finger family protein, expressed (AHRD V3.3 *** Q337P2_ORYSJ)	6.30523	8.91298	7.01584	7.69433	6.79841	7.10952	8.17518	6.44445	7.98591	6.48302	8.40267	8.68145	8.40662	8.67731	5.89509
lcl|CAJVPP010007178.1_cds_CAG8685109.1_13093	NA	4.30211	8.65661	9.12716	2.98186	5.54316	3.22593	6.59796	2.13578	5.88468	7.32212	8.36263	4.91021	4.40085	3.04491	5.80203
Solyc06g074800.1.1	Zinc finger protein (AHRD V3.3 *** A0A200R9U1_9MAGN)	2.38954	1.40254	5.05167	3.62485	0	2.0293	3.88535	2.13763	3.86812	3.36703	4.23279	2.13972	4.8041	3.03954	2.17452
Solyc02g087740.3.1	Plant cysteine oxidase 2 (AHRD V3.3 *** A0A2G3AC71_CAPAN)	10.5006	9.71189	8.73894	8.72732	9.21818	8.58577	9.00159	7.39739	9.93202	8.23046	9.82466	8.92165	8.15668	8.37046	8.63461
Solyc01g108120.3.1	B3 domain-containing protein (AHRD V3.3 *** A0A1U8HM78_CAPAN)	6.64787	5.24405	5.34601	6.80187	3.53152	3.8471	6.3504	4.49348	6.26915	4.96645	4.7893	5.33884	4.89924	5.52882	4.7415
Solyc00g500112.1.1	NADH-ubiquinone oxidoreductase chain 5 (AHRD V3.3 *-* A0A0C5ARN6_HYONI)	4.37176	2.31328	0	2.29269	0	0	4.89375	3.34623	3.53351	3.21923	3.46484	2.12433	0	0	3.36386
Solyc05g005890.2.1	NA	3.95576	4.64708	6.0021	3.46801	4.8627	2.38337	5.69756	4.56856	5.25871	3.64036	4.31071	4.7319	5.71963	5.4501	3.6596
Solyc08g007470.2.1	NA	4.46834	5.09576	4.18147	5.49812	0	3.19027	4.81923	2.96628	4.48972	4.35451	5.65388	5.22083	5.27157	5.57954	1.1214
Solyc10g055820.3.1	Chitinase (AHRD V3.3 *** B9VRK7_CAPAN)	7.90779	8.89698	8.17271	7.95532	8.24812	7.67581	9.14775	8.13998	9.28636	7.60234	9.48357	10.1156	8.1634	8.38826	7.51221
Solyc03g006020.3.1	Ubiquitin domain-containing protein (AHRD V3.3 *** A0A2U1N283_ARTAN)	5.5378	5.75297	6.37653	4.30696	6.70691	4.8952	5.72201	4.6561	5.75489	4.13136	6.5054	4.65445	6.06875	5.22601	5.16229
Solyc02g014220.3.1	Endoglucanase (AHRD V3.3 *** A0A2G3D2B5_CAPCH)	4.81039	4.86795	4.78969	3.32099	4.39474	0	7.64983	6.11153	6.10024	5.59897	5.853	2.35261	4.85674	8.39615	0
Solyc07g063640.1.1	Wound-responsive family protein (AHRD V3.3 *-* A0A2U1LJB1_ARTAN)	6.53912	3.84046	5.6904	2.70176	3.21054	5.65067	4.43499	0	6.20454	3.51415	6.22104	3.55412	4.11301	2.21494	4.00611
Solyc10g076250.2.1	Alanine--glyoxylate aminotransferase 2 (AHRD V3.3 *** B6U6Q5_MAIZE)	9.75535	10.7862	9.97759	10.4813	10.3268	10.3277	11.4314	9.97369	11.4403	8.7927	11.0447	10.9367	11.6382	12.2844	9.63428
Solyc06g051130.1.1	HXXXD-type acyl-transferase family protein (AHRD V3.3 *** Q9XEF2_ARATH)	8.08264	8.43911	7.04452	7.18433	7.41327	6.85058	6.64793	5.34748	7.93219	5.07256	7.48985	6.48871	5.87794	5.37748	4.46757
Solyc01g006310.3.1	Peroxidase (AHRD V3.3 *** K4ASJ7_SOLLC)	5.38198	7.41923	6.66253	7.24902	4.86766	5.28543	5.05041	4.9821	7.6453	5.13613	5.80478	7.9121	4.33929	6.22927	4.02063
Solyc01g091110.3.1	NA	4.23596	5.75608	5.04491	5.52011	6.39583	4.29597	8.00534	5.87588	2.89327	5.59308	6.41041	3.29641	6.68321	6.19699	5.80528
Solyc02g082600.4.1	Trypsin family protein with PDZ domain-containing protein (AHRD V3.3 *-* A0A178UPC0_ARATH)	3.60284	2.70704	2.21669	3.00856	1.12153	2.39518	5.61972	3.18127	2.74582	3.61674	3.79031	2.9482	3.52876	4.39471	0
Solyc09g090980.3.1	pathogenesis-related protein STH-2-like (AHRD V3.3 *** A0A1U7Y3H6_NICSY)	8.44051	9.93585	8.32644	8.83787	7.83304	8.76289	9.55817	8.07611	10.3064	7.71149	9.03447	8.38285	7.2505	8.65911	6.5916
Solyc06g084430.4.1	Histone H2A (AHRD V3.3 *-* A0A2G2WMP9_CAPBA)	8.65971	7.67055	8.6865	7.72751	8.94594	7.08734	8.64327	6.60957	8.08566	7.0992	8.49649	7.66234	7.08028	6.15233	7.84877
Solyc03g121300.2.1	jacalin-related lectin 19 (AHRD V3.3 *** A0A2G2XW42_CAPAN)	7.53666	7.75896	8.00981	7.3858	7.82545	5.91861	7.45156	6.28425	8.72941	7.29457	7.78715	7.14643	8.37785	4.99185	6.32717
Solyc06g064610.1.1	hypothetical protein (AHRD V3.3 *-* AT1G55365.1)	1.83829	2.30328	2.68919	2.86368	2.51332	3.08287	5.07142	2.76277	4.18163	2.64093	1.27583	2.33041	1.95453	3.46174	4.0069
Solyc11g056680.1.1	Leucine-rich repeat receptor-like protein (AHRD V3.3 *** H6V788_MALDO)	4.09601	5.79075	7.72347	5.66622	7.64153	5.28235	8.36977	6.67139	6.79782	5.77093	6.58665	5.45856	8.55257	8.18301	7.19353
Solyc12g014350.3.1	LRR receptor-like serine/threonine-protein kinase (AHRD V3.3 *** A0A2U1L198_ARTAN)	9.97844	9.98414	7.65378	10.1566	8.05783	8.26171	9.30153	8.2063	9.90303	7.85977	9.5015	8.97222	7.70455	9.44211	8.00191
Solyc03g006100.4.1	LRR receptor-like serine/threonine-protein kinase EFR (AHRD V3.3 *** A0A1U8GGG3_CAPAN)	6.28368	3.91892	3.63684	4.24475	3.53774	2.82526	4.25759	1.09502	1.37233	0	0	2.146	0	2.86801	0
Solyc12g007190.2.1	Protein tesmin/TSO1-like CXC 5 (AHRD V3.3 *-* A0A2G3BNP4_CAPCH)	5.58843	5.84237	4.13156	6.08904	0	2.3914	4.33285	4.64794	4.92112	2.4684	5.41277	3.37962	2.7542	4.04151	3.36386
Solyc11g006920.2.1	Iron-sulfur cluster assembly protein IscA (AHRD V3.3 *** Q944M8_CHLRE)	5.50906	5.6736	6.14591	5.17334	5.54771	4.25116	6.0619	4.94443	5.13649	3.53422	5.9373	5.1406	6.65261	5.51035	6.85841
Solyc10g086560.3.1	Protein FAR-RED-ELONGATED HYPOCOTYL 1-LIKE (AHRD V3.3 --* FHL_ARATH)	8.75666	9.38608	9.54154	9.07277	9.93631	8.15761	9.68983	8.49126	9.82004	7.96027	9.53498	9.10438	9.96117	9.42117	8.70019
Solyc05g052610.3.1	Transcription factor DIVARICATA (AHRD V3.3 *** A0A1U8GX57_CAPAN)	5.01984	7.00259	5.93618	6.77962	6.13191	4.85722	6.41971	5.34376	6.60697	5.76709	7.29684	6.79353	6.28152	5.41338	5.07518
Solyc07g054430.3.1	folic acid binding / transferase (AHRD V3.3 *** AT2G20830.4)	8.8792	9.78501	9.25711	8.49269	9.40649	8.36188	9.39985	8.24059	9.14094	7.17614	9.82007	9.16444	10.0127	10.4931	8.26606
Solyc03g095310.3.1	Cytochrome P450 (AHRD V3.3 *** A0A2U1PRC1_ARTAN)	11.5187	11.9	10.7972	11.9825	11.2233	10.8649	11.2906	9.63201	12.0642	9.2711	11.1417	10.6316	10.5822	9.45703	10.6636
Solyc11g012360.2.1	Tonoplast dicarboxylate transporter (AHRD V3.3 *** A0A2G3AZI6_CAPCH)	7.33741	8.26055	8.04194	7.26037	6.32061	6.51744	9.13928	8.10733	9.01795	7.40779	8.62642	7.44365	8.98107	7.75689	5.78244
Solyc09g057580.4.1	DUF760 domain-containing protein (AHRD V3.3 *-* A0A1Q3CD93_CEPFO)	5.49939	6.17931	4.9555	6.12537	4.86244	4.44803	5.80138	5.12676	6.58612	3.65528	4.9245	5.55578	4.89572	4.90636	4.38084
Solyc06g076820.1.1	Zinc finger family protein (AHRD V3.3 *** A0A2K3LSG6_TRIPR)	11.0957	11.347	10.4099	10.8193	10.9641	10.2544	11.2914	9.91787	11.6956	9.1404	10.7827	10.617	10.1634	10.478	10.5806
Solyc08g081930.3.1	Glucose-6-phosphate 1-epimerase (AHRD V3.3 *** A0A2G3DB64_CAPCH)	7.26407	7.07402	7.19508	7.513	6.31575	6.17038	6.94189	5.87741	7.91945	5.52408	6.84639	6.09585	4.33851	6.21254	6.66796
Solyc09g074600.2.1	NA	8.53364	8.36476	8.70547	7.56761	6.90782	7.44568	6.65011	5.99345	9.17706	5.84887	7.00562	6.70614	7.32367	6.13349	4.45066
Solyc09g011190.1.1	Legume-specific protein (AHRD V3.3 *-* S5VL86_9FABA)	7.08613	6.48917	5.148	5.90455	5.03591	5.18018	7.74149	5.37711	6.45254	6.18421	6.7852	6.14658	5.46439	3.57627	4.52554
Solyc07g005210.3.1	Outer membrane lipoprotein blc-like (AHRD V3.3 *** A0A2K3KEW8_TRIPR)	5.35873	4.35047	4.156	5.02256	3.79369	4.06217	3.2023	3.15769	4.94859	0.824267	4.84695	3.92419	4.74758	4.03751	2.77111
Solyc08g067270.3.1	NA	6.22954	4.91578	6.38315	6.3743	5.77675	5.22966	5.1713	3.86563	5.55369	0	5.8256	3.98916	5.02822	4.38827	4.20882
Solyc02g082170.3.1	Purine permease (AHRD V3.3 *** A0A2P5EE53_TREOI),Pfam:PF16913	4.02184	3.90978	0	2.46394	1.12198	3.02803	3.76184	1.70886	0	2.03878	4.54406	4.002	2.54007	0	0
Solyc08g007460.3.1	Bifunctional inhibitor/lipid-transfer protein/seed storage 2S albumin superfamily protein (AHRD V3.3 *** A0A2U1L4X0_ARTAN)	9.24215	9.8229	8.03744	9.36061	8.81904	8.52703	10.2856	9.1583	10.1728	8.53013	10.222	8.99385	8.56665	8.87356	8.86219
Solyc01g108200.3.1	Protein disulfide-isomerase SCO2 (AHRD V3.3 *** A0A2G3AT86_CAPCH)	5.92053	6.50784	5.33501	6.69513	6.35292	5.45202	6.34985	5.12689	6.6232	4.44995	6.47541	6.3958	6.31475	7.42124	5.94583
Solyc01g066520.3.1	Dihydrolipoamide acetyltransferase component of pyruvate dehydrogenase complex (AHRD V3.3 *** A0A024B875_SOLTU)	11.8045	11.5974	10.3875	11.0408	10.258	10.0104	11.8622	10.5436	11.8172	9.42085	10.5382	11.2515	11.6678	12.1192	10.2161
Solyc02g077880.3.1	Auxin-repressed protein (AHRD V3.3 *** A9YSI8_TOBAC)	10.2565	10.3466	10.4427	9.78851	10.0106	9.09414	10.6062	9.15018	10.9243	9.42211	10.4924	9.66089	10.4565	9.85388	8.98759
Solyc01g079880.3.1	Aluminum induced protein with YGL and LRDR motifs (AHRD V3.3 *** Q94BR2_ARATH)	9.74737	9.32896	9.15246	8.17894	9.75725	9.15101	10.0377	8.49068	10.1841	8.84641	10.6403	10.0751	10.2284	9.11595	8.43752
Solyc12g007045.1.1	NA	6.93018	7.54337	7.45903	7.35022	8.29902	6.69061	8.06216	6.37362	8.59841	7.44654	8.38598	7.12981	7.1775	6.2245	6.67144
Solyc01g010390.3.1	Beta-glucosidase 34 (AHRD V3.3 *** A0A2G3DFM9_CAPCH)	11.0635	10.3647	9.56191	11.3999	9.75325	10.0358	10.4372	8.45851	11.143	8.26415	10.0195	9.47328	9.12964	8.2638	9.27867
Solyc10g018870.2.1	Melanoma-associated antigen G1-like protein (AHRD V3.3 *** A0A1P8AQU0_ARATH)	6.23198	6.5132	6.79641	6.08704	7.10707	5.74002	7.33973	5.84889	7.30917	5.58292	6.74821	6.49265	7.09797	6.71932	6.93224
Solyc10g011660.3.1	Auxin-responsive GH3 family protein (AHRD V3.3 *** A0A2U1NZC8_ARTAN)	10.8871	10.3677	9.3358	10.8218	9.11266	9.51287	9.70004	7.79721	10.742	7.82418	9.42341	9.62321	9.30759	8.33743	10.0056
Solyc06g075775.1.1	Zinc finger protein ZAT12 (AHRD V3.3 *** A0A2G3CB25_CAPCH)	5.06596	4.54632	3.3561	3.13194	3.37457	3.24168	5.45272	3.63194	4.56891	3.87852	4.82914	4.80212	4.84609	3.8721	4.96533
Solyc03g117490.4.1	NA	6.7031	8.83008	8.21854	7.64221	8.73179	7.89554	8.91232	7.22643	9.36272	7.67832	8.90823	8.95933	8.48312	9.19596	6.81534
Solyc02g062510.3.1	Peroxidase (AHRD V3.3 *** K4B6D9_SOLLC)	4.09678	5.42381	5.94399	2.81645	5.27032	6.18761	3.50198	5.12955	8.32277	4.1766	2.79399	4.4225	5.87596	4.85718	5.74744
Solyc05g055270.1.1	hypothetical protein (AHRD V3.3 --* AT3G52710.1)	7.23635	7.49293	7.35793	8.18281	7.51068	6.12686	8.53636	7.37669	8.49796	7.04748	8.07285	6.93145	7.39867	7.14467	7.98223
Solyc06g048700.1.1	Unknown protein	8.12885	8.08979	7.5187	7.50107	7.57849	7.39229	8.51465	6.24877	8.78818	7.43198	8.36672	8.04292	5.56216	6.78627	6.70076
Solyc11g068430.3.1	Ferredoxin (AHRD V3.3 *** K4DA01_SOLLC)	12.1277	11.8997	11.457	12.1755	12.0114	11.2101	11.9949	10.3493	12.3541	10.5626	12.2496	11.7309	11.2195	10.7878	11.4933
Solyc03g083910.5.1	NA	8.86147	9.02639	7.02851	9.23638	5.62449	7.51427	9.10933	6.76702	8.19745	6.28637	7.30418	8.41518	6.67682	7.88806	6.80106
Solyc01g060260.4.1	NA	3.95072	2.90597	4.55561	3.4519	1.11791	1.62453	0	2.73476	4.22724	2.84501	4.42972	4.21727	3.40442	4.76951	0
Solyc01g099840.3.1	Dormancy/auxin associated protein (AHRD V3.3 *** A0A2K3MXX9_TRIPR)	8.18587	9.73174	10.6609	9.02117	10.8889	8.48034	10.4803	8.67688	10.0416	8.87754	9.80642	8.62041	10.8331	10.0513	9.17084
Solyc11g045270.3.1	NA	6.05297	5.75852	3.82751	6.11603	6.0071	5.00046	6.2057	4.92781	6.37313	4.73266	6.33544	5.85982	5.89705	5.63874	5.46791
Solyc10g009420.3.1	E3 ubiquitin-protein ligase (AHRD V3.3 *** A0A2G2WSD8_CAPBA)	5.69736	5.57932	4.67732	6.50766	5.58425	4.84602	5.48109	3.62445	5.66193	3.4715	5.35866	5.77631	4.85266	5.4706	3.00486
Solyc10g054730.1.1	Pentatricopeptide repeat (AHRD V3.3 *** A0A200QQW1_9MAGN)	0	0	4.01725	3.43	0	2.61022	4.50308	2.73852	4.44177	3.25578	3.51466	2.35027	2.95322	2.86996	4.4677
Solyc01g011510.4.1	Aldehyde dehydrogenase (AHRD V3.3 *** A0A200Q0A3_9MAGN)	4.76856	4.68641	3.1024	5.72705	3.67387	4.49065	4.26948	3.33274	6.15459	3.25533	4.11844	5.66776	4.59184	4.44246	4.30517
Solyc04g078930.4.1	Alpha-amylase (AHRD V3.3 *** K4BUX7_SOLLC)	5.25796	5.63474	4.1761	5.6203	5.68888	4.03025	6.11998	4.34241	6.08818	4.93236	5.36413	3.93906	4.0366	4.25065	4.3053
Solyc01g007750.3.1	Mitochondrial transcription termination factor family protein (AHRD V3.3 *** O64685_ARATH)	4.35805	5.21485	5.7023	3.43701	6.45793	2.61833	5.75097	3.97573	3.86866	3.90441	4.79125	4.74863	5.07481	5.21403	4.46477
Solyc05g054570.3.1	CRAL-TRIO lipid binding domain-containing protein (AHRD V3.3 *** A0A2U1PXE9_ARTAN)	7.7489	8.44829	7.72787	8.33996	7.4534	7.03903	8.46327	6.88161	8.54325	6.82002	7.99189	8.40692	7.86608	8.66078	7.73042
Solyc05g011850.1.1	Sulfotransferase (AHRD V3.3 *** A0A2G3B6Y1_CAPCH)	0	2.51676	3.33378	1.74611	0	2.39788	2.54428	1.72892	4.24513	1.99739	1.94214	2.67189	2.27337	3.57631	2.16325
Solyc08g074800.3.1	F-box/FBD/LRR-repeat protein isoform X2 (AHRD V3.3 *-* XP_025888141.1)	2.40276	4.1375	2.21768	2.5101	0	3.07949	4.90127	3.18037	4.36205	2.80993	3.45819	3.55439	4.33393	1.4962	0
Solyc12g013570.2.1	Plant cadmium resistance 2, putative (AHRD V3.3 *** A0A061E1P7_THECC)	6.06351	3.86354	5.09585	5.55107	6.03281	1.04164	3.3962	3.34087	5.53901	4.74632	5.51263	3.71172	4.39956	3.19985	2.16624
Solyc02g071360.4.1	NA	7.72169	7.40971	6.39997	8.06056	6.7073	6.09903	8.25348	6.20153	7.4116	6.35432	6.99368	6.38517	6.19424	7.39889	7.07368
Solyc03g115500.3.1	Heparanase-like protein.1	8.95391	8.08209	7.50552	7.62664	7.23453	7.48554	8.27795	6.83966	8.56061	6.65206	8.55348	8.11915	7.67562	7.32606	6.78462
Solyc10g086640.3.1	BEL1-like homeodomain protein 9 (AHRD V3.3 *-* A0A2G2VXF9_CAPBA)	6.81042	2.56254	4.31175	0	0	3.62802	4.19565	2.13654	5.24483	2.99625	2.44165	2.52547	4.40423	0.929027	4.3009
Solyc03g119700.3.1	ATP-dependent Clp protease adapter protein ClpS (AHRD V3.3 *** A0A1U8FUF1_CAPAN)	4.68632	4.60344	5.67856	5.44297	6.99311	4.52953	6.72874	4.93078	6.3852	5.62367	6.43875	4.90525	6.55253	5.61868	6.2158
Solyc11g072930.3.1	NA	6.55524	5.94233	6.82371	6.99736	7.1416	5.27258	8.27696	6.67327	7.83171	7.44703	8.29761	5.08083	6.45607	6.72093	7.03804
Solyc08g014600.4.1	Thiocyanate methyltransferase.1	5.26253	5.20565	5.74742	4.86565	5.07945	4.04775	5.66697	4.63041	5.93738	4.29259	5.54573	5.33517	5.89629	5.63945	4.80087
Solyc06g034000.2.1	R2R3MYB transcription factor 95	2.60882	5.03476	0	4.26967	0	2.62932	5.73377	3.48338	3.95224	3.566	2.4379	2.68392	0	4.56222	0
Solyc04g076820.1.1	Phox/Bem1p (AHRD V3.3 *** A0A200QI01_9MAGN)	8.57053	9.32801	8.74974	8.71285	9.05197	7.4632	8.97597	7.70531	9.33829	7.97825	9.16003	8.45798	8.26439	7.75758	8.05076
Solyc03g114450.3.1	Calcium sensing receptor, chloroplastic (AHRD V3.3 *** A0A2G2WRE3_CAPBA)	4.16525	4.19521	4.17554	4.85176	0	4.11876	0	3.33265	5.72497	2.687	5.01085	4.67651	0.973076	4.76321	3.79724
Solyc02g085450.1.1	F-box protein At5g07610-like (AHRD V3.3 *** A0A2I4F448_9ROSI)	4.30515	3.41285	1.51651	4.54837	5.43047	1.03685	2.7863	2.96458	5.16205	3.23846	1.96665	3.85549	2.75372	3.67877	4.45629
Solyc09g007730.4.1	NA	6.51735	6.63308	5.54098	6.08697	4.12706	5.31584	6.97085	5.79342	7.23046	5.39912	6.47348	6.72106	4.64871	5.63484	5.68532
Solyc07g042720.1.1	Pentatricopeptide repeat (AHRD V3.3 *** A0A200Q8C6_9MAGN)	3.3661	4.06246	2.263	0.808741	2.51317	3.19585	4.26591	2.96525	3.60391	0	3.5154	2.96981	4.59273	3.76751	0
Solyc09g090570.2.1	Proton gradient regulation 5 (AHRD V3.3 *** A0A2U1Q6W9_ARTAN)	5.45449	0	3.96955	3.00505	0	3.07667	5.254	2.48342	5.46459	4.60837	4.06665	2.6724	2.75416	0	0
Solyc00g021640.2.1	Ribosomal protein S4 (AHRD V3.3 *** A0A0C5B738_9SOLA)	2.95893	3.55179	4.57105	3.52877	4.22079	1.60654	4.57592	2.7382	3.86457	3.90592	4.63313	4.00189	2.95277	3.18842	0
Solyc05g051060.3.1	Homeodomain-like superfamily protein (AHRD V3.3 *** A0A2U1PJR7_ARTAN)	3.6854	4.68369	6.39849	4.36577	6.18394	4.35608	6.30197	3.97645	4.64245	4.29596	5.41276	5.24136	3.85557	3.76901	5.39328
Solyc05g012040.4.1	Squamosa promoter binding protein 6b	5.97431	6.45023	4.96858	4.81582	5.47541	4.28215	6.25964	4.69742	6.02102	4.23772	4.63046	5.41275	5.37246	5.3471	4.74352
Solyc09g059030.4.1	Quinone-oxidoreductase chloroplastic-like (AHRD V3.3 *** A0A2K3P901_TRIPR)	8.90459	9.77413	9.59805	9.08222	9.40193	8.67514	10.038	8.55533	10.1652	8.27273	9.53405	9.48343	10.8315	10.062	8.87894
Solyc10g083290.4.1	invertase 6	12.2173	12.5297	11.0751	12.4728	11.449	10.985	13.2812	11.5794	12.0943	10.7355	11.9479	12.1435	11.8456	13.073	11.1083
Solyc01g098210.3.1	transmembrane protein adipocyte-associated 1-like (AHRD V3.3 *** A0A2I4GNC8_9ROSI)	6.20864	7.3163	7.15752	6.9228	7.19559	6.5167	7.21169	5.87746	7.50785	5.25763	7.4086	6.23286	7.51367	7.00388	7.3553
Solyc08g041700.1.1	GRAS family transcription factor family protein (AHRD V3.3 *** AT5G19970.1)	4.09531	5.37245	5.13545	5.55273	3.67391	4.03055	5.86142	4.56611	5.61139	4.0482	5.31081	5.26861	4.99188	5.21232	0
Solyc08g074960.3.1	Major facilitator superfamily protein (AHRD V3.3 *** F4KD53_ARATH)	6.15398	3.83352	3.10619	5.80131	4.3942	5.02481	7.91904	4.76105	4.85088	5.66646	4.45333	3.09188	2.28017	4.85423	4.68215
Solyc09g090990.2.1	Major allergen Pru ar.1	6.67997	8.78657	6.46667	7.20735	5.80737	9.29935	8.88575	6.75007	10.544	7.92685	9.38437	8.56326	7.87999	8.65911	6.87521
Solyc12g098190.2.1	F-box protein (AHRD V3.3 *** A0A2G3B4N2_CAPCH)	7.82061	7.43157	4.8716	7.83868	7.13461	5.53894	7.09008	5.12786	5.68892	4.85357	6.70549	6.59682	5.89697	6.14205	6.3722
Solyc12g099860.2.1	DAR GTPase 2, mitochondrial (AHRD V3.3 *** A0A2G2ZTI5_CAPAN)	4.47077	4.5912	5.21144	5.02795	6.0886	3.73029	5.47304	4.07745	4.93204	4.23847	5.73045	4.33036	5.40656	4.38126	3.20354
Solyc05g050340.4.1	WRKY transcription factor 58	4.72876	4.3581	3.61672	4.15435	0	3.22093	5.85899	3.86555	4.5577	4.10815	4.61543	4.16456	3.64488	5.253	4.11582
Solyc08g068780.3.1	N-hydroxycinnamoyl-CoA:tyramine N-hydroxycinnamoyl transferase THT7-8	13.2355	13.0733	12.4135	12.9412	12.9015	12.1499	12.8441	11.5149	13.6619	12.0081	13.4031	12.0316	11.655	11.4018	11.2691
Solyc08g080560.3.1	CASP-like protein (AHRD V3.3 *-* A0A2G3DB85_CAPCH)	3.50134	4.30553	4.10474	3.67942	6.44599	3.79299	4.26735	4.29653	6.23683	3.84582	4.79752	5.29644	3.53043	4.04285	0
Solyc12g100250.3.1	Fatty acid desaturase (AHRD V3.3 *** A0A200QRI1_9MAGN)	4.67637	7.19043	6.07378	5.4828	6.75499	6.16296	7.36289	6.24519	7.83169	5.61983	7.00991	5.54592	6.43787	5.34665	6.00731
Solyc07g020870.3.1	RING-type E3 ubiquitin transferase (AHRD V3.3 *** A0A200QDL2_9MAGN)	5.69153	3.92135	2.26839	5.1442	3.53858	4.10434	5.38195	3.87177	5.93797	3.83187	3.85719	4.64409	0.975019	3.32141	0
Solyc11g010570.2.1	jointless	7.09671	5.88395	4.44235	6.06756	5.92606	5.56998	6.87887	4.81633	5.73275	4.40332	6.38752	5.79084	5.22891	4.50449	5.26365
Solyc01g079430.2.1	Plant organelle RNA recognition domain (AHRD V3.3 *** A0A200QLU5_9MAGN)	5.93332	5.19087	5.65468	5.18388	6.03848	5.19929	6.06965	4.81939	6.12049	3.13331	5.73194	5.60954	4.85513	6.02249	5.47336
Solyc12g014590.3.1	Pirin-like protein (AHRD V3.3 *** A0A1U8G1E0_CAPAN)	8.3364	6.73066	6.18796	7.77245	5.47458	6.51413	8.46537	6.24431	7.60455	5.96212	5.9151	7.33811	6.13479	7.24568	7.05937
Solyc04g015200.3.1	ATP-dependent 6-phosphofructokinase (AHRD V3.3 *** A0A2G3CDP5_CAPCH)	5.59707	5.28614	2.2628	5.27026	4.12756	4.6133	4.93764	3.48721	5.82788	3.4735	5.01341	4.28172	0	2.20338	4.61338
Solyc06g065920.4.1	Protein phosphatase 2C (AHRD V3.3 *** A0A2U1PJM7_ARTAN)	6.50483	5.37076	4.56972	6.10546	3.9174	4.61808	6.4777	4.342	5.65885	5.28803	6.37103	5.45891	5.75365	4.66435	5.17703
Solyc03g005820.3.1	Purine permease (AHRD V3.3 *** A0A2U1LZ77_ARTAN),Pfam:PF16913	3.36666	6.34127	6.1544	4.95911	4.86978	4.19965	5.09226	4.56631	6.39178	4.73612	5.9203	5.60898	6.79207	5.37766	5.65197
Solyc06g072680.4.1	HVA22-like protein (AHRD V3.3 *** A0A2G2ZD02_CAPAN)	3.25612	4.4427	0	3.47311	3.37506	0	3.81669	0	4.413	4.57389	4.89895	1.88345	3.1142	2.69108	0
Solyc03g034300.1.1	50S ribosomal protein-like protein (AHRD V3.3 *** Q9LF08_ARATH)	5.47807	4.81956	4.752	4.34861	4.86313	3.77196	5.63179	2.74113	2.73909	3.72505	4.90496	4.69455	5.58224	3.33479	5.29996
Solyc08g078820.3.1	Autophagy-related protein (AHRD V3.3 *** F1JYZ6_SOLLC)	8.08131	8.34413	7.84894	8.08554	7.72202	7.15179	8.60299	7.31452	8.75324	6.72853	8.00994	8.15951	8.00412	7.54384	7.32351
Solyc03g025480.4.1	NA	4.95397	4.53604	6.10419	4.70049	5.47415	4.17009	6.38804	4.09418	4.17835	4.07381	5.02207	5.19421	5.96124	4.82287	4.96287
Solyc09g075720.4.1	Protein kinase superfamily protein (AHRD V3.3 *** Q0WSF6_ARATH)	7.45419	7.85601	6.49672	7.325	7.01478	6.47157	8.12462	6.88143	8.1695	6.42218	7.68123	7.41941	5.87837	6.67166	6.53253
Solyc07g066570.4.1	NA	6.16223	6.16211	5.5819	6.53616	6.43344	4.75771	6.46695	4.69425	6.53742	5.12975	5.58379	5.37885	6.02765	5.64187	6.50493
Solyc01g080150.3.1	Adenylate isopentenyltransferase (AHRD V3.3 *** B3XZI4_IPONI)	4.23317	8.15273	6.2611	5.83076	5.54893	4.12383	3.50218	4.81784	7.13961	4.85569	5.35967	5.66516	3.53393	2.46302	0
Solyc10g083690.3.1	Cytochrome P450 (AHRD V3.3 *** Q8H0I8_PETHY)	8.64535	8.6581	5.48301	7.66029	6.01318	7.23697	8.90806	6.44743	7.863	5.87164	6.15207	6.13047	5.27035	6.64562	4.97879
Solyc01g057000.3.1	Universal stress protein	3.37544	4.82825	0	3.55898	5.0768	2.64333	2.17893	2.13724	3.30639	1.34366	3.9615	3.18479	4.79764	2.21129	0
Solyc01g099730.3.1	transmembrane protein (AHRD V3.3 *** AT2G41945.2)	7.021	6.11485	5.77927	6.45231	6.31119	5.71613	6.82246	4.98372	7.13209	5.11809	5.81281	5.17086	5.86893	4.8657	4.79545
Solyc02g070690.1.1	Calcium-dependent lipid-binding (CaLB domain) family protein (AHRD V3.3 *-* O22783_ARATH)	3.59274	5.16351	4.15881	4.58443	4.01888	4.76034	5.8353	4.07388	5.60263	3.56191	5.17673	5.09309	5.11038	5.3536	4.91401
Solyc02g090630.4.1	Patatin (AHRD V3.3 *** A0A2G3D8S9_CAPCH)	6.2227	4.63986	6.84362	5.68503	6.98727	4.88906	7.37079	6.03706	5.53873	5.16893	7.04423	4.63793	6.63295	6.5528	6.63732
Solyc05g015815.1.1	Unknown protein	7.09281	7.73367	8.13101	7.12463	6.53429	5.92184	6.26339	5.87307	7.96363	5.74441	6.98408	5.24594	6.9164	4.91341	3.89962
Solyc05g050520.4.1	LRAT domain-containing protein (AHRD V3.3 *** A0A1Q3AS87_CEPFO)	4.0245	4.18726	3.097	4.70016	5.39504	2.03229	5.00404	3.33102	2.07227	2.84959	3.98236	3.57147	3.27086	4.18303	4.21387
Solyc05g050110.3.1	DUF2358 domain-containing protein (AHRD V3.3 *** A0A1Q3BPE1_CEPFO)	4.36005	5.3003	5.04615	4.42741	4.61157	3.95222	6.37671	4.41807	4.82295	4.29327	5.06523	5.12783	5.94262	5.38163	3.37184
Solyc02g083020.1.1	DUF2.1	5.05536	4.89124	4.96399	3.53741	1.11996	4.79733	7.25855	4.87373	3.17267	4.1754	5.00331	3.48595	4.19385	5.21499	3.00376
Solyc03g113030.4.1	NA	6.33376	7.84521	8.85601	6.94481	9.30444	7.53507	9.40715	7.51127	8.22803	7.15369	8.50621	8.49645	10.2001	9.55917	8.30545
Solyc01g068030.3.1	Polyketide cyclase / dehydrase and lipid transport protein (AHRD V3.3 *** Q1G3L2_ARATH)	6.09063	6.15154	5.74615	5.37092	4.86355	3.63352	5.56698	4.63015	5.77847	4.59913	5.79444	5.35824	5.11225	5.35111	4.60637
Solyc06g007350.4.1	Protein phosphatase 2C (AHRD V3.3 *** B6T3C7_MAIZE)	3.1102	3.43936	3.6255	2.96545	0	2.35506	3.77097	2.46793	3.61026	0.828786	0	3.08567	3.4082	3.86265	4.53892
Solyc02g081230.4.1	PC-Esterase (AHRD V3.3 *** A0A200PTL6_9MAGN)	2.96488	4.10595	3.08726	4.62858	4.11947	2.04586	4.73782	2.46614	3.87855	3.36041	2.77949	4.04961	4.2641	4.25753	2.50206
Solyc03g026140.4.1	NA	6.02938	6.34422	4.78718	6.31976	6.98855	5.1147	6.185	5.08397	6.24584	4.45927	6.40132	4.85948	4.53419	6.15565	5.22504
Solyc05g008670.3.1	Zinc finger transcription factor 36	7.37044	6.63944	7.40506	5.64646	5.27054	5.73741	6.23957	4.56518	6.87973	4.69217	6.17494	7.43837	5.94537	4.55858	5.71585
Solyc04g053145.1.1	transmembrane protein (AHRD V3.3 --* AT5G64880.1)	7.25002	6.97698	6.60542	7.81349	7.34515	5.77632	6.73419	5.39022	7.37171	5.34791	6.38432	5.64718	5.39799	6.90777	6.6756
Solyc07g061870.1.1	glycine-rich cell wall structural protein 1.0-like (AHRD V3.3 *** XP_010324450.1)	5.36806	4.92038	5.84993	4.97758	5.95659	3.89094	5.50682	4.95066	5.46557	4.07054	6.12065	4.76551	6.27873	5.2256	6.27786
Solyc12g042460.2.1	4-coumarate:CoA ligase (AHRD V3.3 *** Q42879_LITER)	11.6509	11.0963	9.84232	12.0575	9.58692	9.55539	10.8781	9.47755	10.949	9.00026	10.3931	9.58088	8.45149	11.3686	9.48234
Solyc06g076070.1.1	Unknown protein	3.39213	3.55647	4.67532	4.20632	1.12986	1.66394	2.84858	3.22316	5.27738	3.57996	3.74896	2.334	1.95994	1.49719	3.35903
Solyc06g068970.3.1	3-oxo-5-alpha-steroid 4-dehydrogenase (DUF1295) (AHRD V3.3 *** F4HRY1_ARATH)	3.94749	4.36916	5.47351	4.52218	5.13052	4.90039	6.46885	4.98114	6.4787	4.96618	5.9115	4.42015	4.19389	4.71693	4.91908
Solyc04g007350.3.1	DUF1639 domain-containing protein (AHRD V3.3 *** A0A1Q3C214_CEPFO)	4.90104	5.44263	3.38178	6.03542	5.31059	3.21313	5.29121	4.16847	5.47137	4.96513	6.07546	4.59072	5.89684	5.69032	5.80589
Solyc11g012260.3.1	MBOAT (Membrane bound O-acyl transferase) family protein (AHRD V3.3 *-* A0A2U1LYZ9_ARTAN)	6.78414	7.74814	6.84484	7.09147	6.91942	5.83697	7.81112	6.86725	7.88886	6.34123	7.64859	7.43606	6.95809	7.17328	7.31697
Solyc03g120260.4.1	Coatomer subunit beta' (AHRD V3.3 *-* A0A1Q3BXD5_CEPFO)	9.18103	8.46011	5.80247	8.60472	7.28511	6.62622	9.0059	7.16759	9.04235	8.32191	8.76017	7.16271	6.43594	7.74858	5.1273
Solyc04g076080.3.1	Chaperone protein DnaJ (AHRD V3.3 *** A0A2G3CNY2_CAPCH)	5.92705	7.03655	7.14522	6.41967	7.33531	6.05579	6.84589	5.64319	7.36604	5.76429	7.34683	6.80696	6.88018	6.09353	6.80096
Solyc03g121530.3.1	Ribonuclease III family protein (AHRD V3.3 *** A0A2K3P2M6_TRIPR)	6.61325	7.28381	5.93529	5.88053	4.80425	5.05144	6.60449	5.98268	7.36011	5.70373	6.92805	5.84033	5.77456	5.83564	5.2174
Solyc08g060830.4.1	1-acyl-sn-glycerol-3-phosphate acyltransferase 2 (AHRD V3.3 *-* A0A2G3ATB7_CAPCH)	4.32936	4.60301	3.48673	3.86662	0	3.58217	5.99615	3.05153	3.07737	3.80132	3.72088	3.64691	3.96169	4.91725	0
Solyc01g068020.4.1	Polyketide cyclase / dehydrase and lipid transport protein (AHRD V3.3 *** Q1G3L2_ARATH)	6.19421	6.55508	5.40691	6.22501	6.1322	4.95589	6.16283	5.34392	6.88678	4.81366	5.97589	6.01812	6.15145	6.41147	5.67935
Solyc03g124110.2.1	Dehydration-responsive element-binding transcription factor (AHRD V3.3 *** A0A1S6M2D0_9CARY)	11.3085	11.532	10.3326	11.1826	11.3757	10.011	12.0483	10.0359	12.0183	11.2079	11.6719	10.9491	9.99782	9.52071	10.3429
Solyc12g096460.3.1	DUF1644 domain-containing protein (AHRD V3.3 *** A0A1Q3CCQ0_CEPFO)	7.97325	8.16208	8.20839	7.92649	8.10072	6.19137	8.31058	7.32869	8.4157	6.9588	8.08765	7.15561	8.74111	8.15293	8.38641
Solyc01g105387.1.1	ABC transporter G family member .1	6.52875	2.7665	3.39498	4.76752	4.68634	4.41538	5.73459	3.87066	6.22845	4.11607	2.45502	3.6595	1.96116	4.55549	5.31408
Solyc01g091360.4.1	NA	7.77163	6.29494	7.4133	7.2302	7.10963	6.07247	7.48688	5.38355	7.07064	5.86646	6.89442	6.79391	6.65594	6.65111	6.89499
Solyc07g008545.1.1	NA	8.09862	8.91585	7.92402	9.09214	8.18458	7.83716	9.21047	8.2968	9.46758	7.48549	9.16757	8.21318	7.64886	9.20876	7.48916
Solyc06g074230.3.1	Casparian strip membrane protein.1	4.36233	4.61713	6.3183	4.71386	6.45287	5.10187	5.6762	5.6979	7.59709	4.8877	5.62748	5.09456	5.29839	5.56104	3.7899
Solyc10g085910.2.1	Heavy metal transport/detoxification superfamily protein (AHRD V3.3 *-* B6T8A4_MAIZE)	7.11329	6.9827	7.33628	5.79498	5.92752	5.62657	6.52259	5.30453	8.21655	6.7141	6.80819	6.6686	6.73818	5.50025	4.91952
Solyc05g054780.3.1	Dirigent protein (AHRD V3.3 *** K4C2F5_SOLLC)	5.65308	7.22764	8.18169	6.64712	8.63633	7.3034	6.64146	7.26436	9.86982	7.23979	7.35971	6.80904	7.57691	7.3967	7.42141
Solyc07g049460.3.1	laccase	7.05474	9.51385	6.11912	8.58042	7.02899	7.20502	8.4034	8.29646	9.39036	6.03505	8.4837	8.10531	5.85548	6.32672	5.92892
Solyc02g085610.4.1	LEGBF4G L.esculentum GBF4G-box binding protein	8.45727	9.46517	9.40348	9.20176	9.60134	8.31916	9.8953	8.45088	9.35355	7.96177	9.61217	9.00198	9.69301	10.074	9.39903
Solyc01g104650.3.1	ABSCISIC ACID-INSENSITIVE 5-like protein 5 (AHRD V3.3 *** A0A2I4GE24_9ROSI)	6.47968	6.17688	4.56517	6.47315	5.08179	4.99532	6.10677	4.16947	6.38419	4.89305	5.64006	5.13053	4.85206	5.73857	4.67703
Solyc10g080050.3.1	Protein MIZU-KUSSEI.1	5.01928	5.26943	2.25346	5.41997	4.80531	4.80235	6.9227	4.25644	6.31694	5.54638	5.29905	3.72513	4.94338	3.19202	4.01744
Solyc02g079780.1.1	hypothetical protein (AHRD V3.3 *** AT1G11440.1)	7.13873	8.51194	7.26921	6.55403	7.68223	7.62381	8.19869	6.03577	8.5309	6.88563	8.34154	8.06286	6.97799	7.29632	5.47063
Solyc08g080900.3.1	Glutathione S-transferase (AHRD V3.3 *** A0A200QUC6_9MAGN)	9.59489	9.77621	8.81737	9.85956	9.30803	8.86713	10.0707	8.44966	10.1776	8.50966	9.70205	9.55044	9.1726	9.5627	9.40681
Solyc05g008880.1.1	Unknown protein	4.32382	5.29627	5.23019	5.80389	6.24861	4.43667	4.54786	4.24452	5.91307	3.57489	5.53588	5.46449	5.40974	6.43804	4.00434
Solyc10g076480.2.1	Ammonium transporter (AHRD V3.3 *** A0A2G2VSP2_CAPBA)	9.69618	9.38477	7.06652	9.80593	8.34332	7.96487	9.40208	8.14786	9.82995	8.3071	9.27588	8.63229	7.20465	8.81604	7.71427
Solyc02g086710.3.1	Monodehydroascorbate reductase (AHRD V3.3 *** A0A2G3AC00_CAPAN)	9.07032	8.1864	7.80322	8.37662	8.42957	7.36811	9.03326	7.36147	8.77891	7.44638	8.41995	8.11106	8.26898	8.45028	7.67334
Solyc12g005200.3.1	Electron transfer flavoprotein subunit alpha, mitochondrial (AHRD V3.3 *** A0A2G2ZY23_CAPAN)	7.31735	9.10564	7.61557	7.89907	8.00694	7.52785	8.78462	7.36	8.73542	6.60466	8.15345	8.27256	8.39212	8.47059	7.98975
Solyc04g007000.2.1	NA	8.03796	10.1185	10.4014	9.6819	10.492	8.20958	10.3508	9.45971	9.92299	8.38502	10.2116	9.56399	11.6448	11.3424	9.93154
Solyc01g102890.4.1	Germin-like protein subfamily.1	9.01897	8.76978	7.05066	7.65556	5.64906	7.56238	9.72201	8.50856	9.35079	7.07608	8.1473	7.93682	5.36788	5.64059	7.62303
Solyc01g097880.4.1	tRNA-specific adenosine deaminase, chloroplastic (AHRD V3.3 *** A0A2I0WQV8_9ASPA)	11.1223	11.8813	11.8163	11.766	11.828	11.0215	12.2785	10.6805	12.2793	10.6161	11.8901	11.4645	11.8313	11.6647	10.8779
Solyc09g098385.1.1	Ubiquitin (AHRD V3.3 *** K2RZ76_MACPH)	6.59605	7.1468	7.22244	6.47406	7.34343	6.19767	8.34606	6.87114	7.80794	7.11147	8.24815	6.93288	6.30274	6.72578	6.86788
Solyc12g014100.2.1	homogentisate 1,2-dioxygenase	7.29231	8.68312	7.42617	7.89811	7.19936	6.61389	8.45988	7.72083	8.43518	5.87133	7.94813	8.32877	8.43064	8.60873	7.2297
Solyc03g095510.3.1	Serine/threonine-protein kinase AtPK1/AtPK6 (AHRD V3.3 *** A0A2G2X4V7_CAPBA)	8.03648	6.67038	5.65526	7.38483	6.55452	6.52076	6.80189	5.73353	7.88834	5.5021	7.11	6.23826	6.17622	5.40809	6.18212
Solyc09g005110.3.1	Pyruvate decarboxylase (AHRD V3.3 *** Q8H9C6_SOLTU)	3.58428	4.38525	0	5.37461	3.20922	3.9298	3.75451	2.73944	4.38473	2.50297	5.01692	4.00514	4.34273	3.56165	2.17807
Solyc05g009340.1.1	Unknown protein	10.2624	9.83787	9.69872	9.86705	10.2146	9.63055	10.637	8.93405	10.1709	8.22007	10.3828	9.23447	9.89651	8.86999	10.6352
Solyc03g112840.2.1	transmembrane protein (AHRD V3.3 *** AT1G10660.4)	5.3519	6.00814	4.96815	4.36645	5.08348	5.12322	4.64809	3.33203	6.3948	2.28792	3.68709	5.58629	4.11776	4.03052	3.79619
Solyc01g058470.1.1	Unknown protein	3.51264	3.09861	2.61836	3.50644	0	1.67403	4.00353	1.77422	4.12934	3.16	1.23896	1.59892	0	0	3.77916
Solyc04g078060.1.1	transmembrane protein (AHRD V3.3 *** AT1G75810.1)	4.82951	5.60077	4.73487	3.37586	6.4771	5.29599	5.00961	3.77031	6.11747	1.326	5.14257	4.44811	4.52553	3.20025	2.99369
Solyc01g108910.4.1	NA	10.9181	10.7622	10.1327	10.5507	10.5062	9.61048	10.1804	9.00735	10.7033	8.39084	10.4307	9.73877	9.81735	9.98469	9.26064
Solyc01g081190.4.1	Calcium-binding EF hand family protein (AHRD V3.3 *** A0A2U1PWG2_ARTAN)	6.60557	6.75589	6.93234	6.55994	7.31221	5.59325	7.05478	5.4621	7.4966	6.36458	7.09169	5.89829	6.96019	6.14794	6.65993
Solyc10g007190.2.1	Zinc finger BED domain-containing protein DAYSLEEPER (AHRD V3.3 *-* A0A1J3EGJ5_NOCCA)	6.62267	6.46013	6.7903	6.57805	7.30708	5.43169	7.18795	5.79173	6.6706	5.19811	6.56064	6.85922	7.53655	6.86521	6.94011
Solyc03g081330.1.1	Avr9/Cf-9 rapidly elicited protein (AHRD V3.3 -** AT5G54165.1)	10.8895	10.1199	10.0155	9.71215	10.5762	9.28319	11.3798	9.10306	10.8264	10.6972	11.4709	9.32082	8.92759	8.15143	9.25137
Solyc06g066180.4.1	Myb family transcription factor APL (AHRD V3.3 *** A0A1U8GUR4_CAPAN)	1.43464	3.80152	4.301	1.72376	5.39031	3.05684	5.22097	2.46655	3.7124	4.22801	4.91963	4.54183	4.98442	2.21035	3.66169
Solyc11g071870.2.1	Ubiquitin-conjugating enzyme (AHRD V3.3 *** A0A200R0U5_9MAGN)	7.65226	7.15437	7.63797	6.89885	6.83886	6.21505	7.2386	5.63447	7.36575	5.51402	6.82754	6.86385	7.66618	6.43081	7.51397
Solyc08g069231.1.1	L-arabinokinase (AHRD V3.3 *** A0A2G3AGT3_CAPAN)	9.61962	9.99102	8.33755	9.71099	8.09558	8.32711	9.73616	8.66385	10.0627	8.04553	9.25824	9.21616	8.1443	9.06708	7.46202
Solyc07g065920.4.1	Heavy metal-associated isoprenylated plant protein .1	4.47289	3.54507	0	3.43753	0	2.35455	4.09544	2.46802	2.32291	0	1.31161	3.08591	3.40835	0	4.61001
Solyc10g083990.2.1	D-tagatose-1%2C6-bisphosphate aldolase subunit (AHRD V3.3 *** AT2G36895.1)	6.81159	6.42306	6.14231	6.84813	6.37525	4.8574	6.47738	6.19825	6.71038	4.68883	6.99718	6.70237	6.20846	7.13273	6.32982
Solyc03g115580.4.1	NA	6.86008	6.1193	5.35255	6.4145	5.8741	5.86392	6.69731	5.22135	6.53525	4.81789	6.85358	6.2241	6.19472	6.48165	6.98355
Solyc12g007285.1.1	Unknown protein	1.44629	4.04112	1.46777	3.02268	2.79367	1.05698	4.45737	2.1868	3.9785	3.58639	2.7138	3.28569	2.75992	3.57775	3.78009
Solyc03g019830.4.1	NA	2.7907	4.32711	3.84068	4.24727	3.80352	4.83071	5.57188	4.63512	5.84499	4.40811	6.35223	4.284	4.59395	3.32278	2.5112
Solyc03g118720.3.1	Calcium-dependent lipid-binding (CaLB domain) family protein (AHRD V3.3 *** A0A2U1LMA8_ARTAN)	6.96208	7.60124	6.84111	7.2648	6.61617	6.46296	8.04327	6.30806	7.82482	6.36433	7.1664	7.1688	7.01462	7.09049	7.01187
Solyc09g066310.3.1	NA	2.79396	3.98165	3.62708	3.43589	5.51233	4.73738	5.74937	4.4198	5.17786	3.97764	6.11391	4.67428	5.64583	5.34764	6.54776
Solyc06g009630.1.1	Calvin cycle protein cp12 chloroplastic-like (AHRD V3.3 *-* A0A2K3LA45_TRIPR)	6.45088	6.72825	7.9517	6.18291	8.25177	6.5264	7.91285	5.99823	7.47793	6.04817	7.17733	7.11676	8.08231	6.94163	7.49181
Solyc05g041530.3.1	Alpha/beta-Hydrolases superfamily protein (AHRD V3.3 *** A0A2U1LLS3_ARTAN)	5.38069	4.73116	5.9018	4.88918	5.65519	3.48999	5.18794	4.42068	5.17519	3.57033	5.13795	5.50341	5.75389	5.85363	5.5466
Solyc08g061930.4.1	Cytokinin oxidase/dehydrogenase (AHRD V3.3 *** C3VPM8_SOLTU)	4.93612	5.51411	5.28658	5.211	4.22231	3.83251	5.67466	3.75357	4.96638	3.47397	3.51676	3.94124	4.40911	4.49981	6.11106
Solyc05g012900.4.1	JJH-R-like protein	6.81411	7.15673	6.05612	6.63182	7.16728	5.58558	7.06963	6.00836	7.37858	6.42454	7.67645	6.8735	6.00543	5.07222	6.67834
Solyc11g020710.2.1	cytochrome C oxidase biogenesis Cmc1-like protein (AHRD V3.3 *** AT1G31175.2)	4.37865	3.75399	3.31558	3.84859	2.18475	0	2.22112	2.77529	3.97528	2.23459	2.72815	4.09826	0	2.69267	3.5151
Solyc05g016260.3.1	Myosin family protein (AHRD V3.3 *-* A0A2U1KJU5_ARTAN)	3.79756	3.14119	3.94525	3.14969	0	4.41709	3.71936	1.73612	5.24031	0	3.24279	3.37947	0.970512	0	0
Solyc10g051373.1.1	RNA-binding protein (AHRD V3.3 *-* O24106_NICGU)	8.15512	9.24897	9.27418	8.30728	9.59904	7.65674	9.10157	7.34021	9.49112	8.70108	9.50578	8.94321	9.96515	8.85265	7.73381
Solyc07g061900.3.1	50S ribosomal protein L4 (AHRD V3.3 *** B6TG27_MAIZE)	6.24193	6.97223	7.90052	6.73246	8.68963	6.88886	8.25896	6.38703	7.59537	6.33835	7.78154	7.48032	8.05688	6.8435	7.49221
Solyc01g106890.2.1	hypothetical protein (AHRD V3.3 *** AT3G19660.1)	7.136	6.91805	7.5704	5.99896	6.23093	6.19325	7.83038	5.62272	6.75811	6.25161	7.40986	6.53724	7.21116	6.89099	5.85038
Solyc07g056530.3.1	Nucleotide/sugar transporter family protein (AHRD V3.3 *** A0A2U1N0V9_ARTAN)	4.09662	4.72762	3.38755	3.79074	4.02456	3.20356	4.99881	2.96381	2.3216	2.28776	3.84387	4.98513	4.70144	4.61283	4.67846
Solyc06g009140.3.1	Late embryogenesis abundant protein Lea5 (AHRD V3.3 *** A0A1J3JXG8_NOCCA)	9.61069	10.0517	10.0995	9.72285	10.8285	9.48091	11.1389	9.70554	11.1052	10.009	11.0604	9.6915	10.0936	9.11556	9.98263
Solyc08g006970.4.1	NA	5.87106	5.90202	4.68528	5.70143	4.61811	3.83184	6.29193	5.08428	5.23357	3.83025	5.2027	5.52813	4.40929	4.7129	4.1248
Solyc08g074250.3.1	Disease resistance protein (AHRD V3.3 *** A0A2U1Q201_ARTAN)	4.8094	7.33498	3.84307	6.34028	4.2244	4.82662	6.71652	5.93602	6.47818	4.35507	6.32862	5.87216	3.41321	5.97949	5.22751
Solyc02g024010.1.1	transmembrane protein (AHRD V3.3 *** AT4G21740.1)	5.65926	5.33194	6.40048	4.73111	3.91156	4.07205	4.87866	4.17395	5.65679	2.97815	4.50685	5.24826	5.2242	4.26139	3.65947
Solyc04g076730.1.1	Unknown protein	4.65537	4.95059	4.0643	3.77732	5.67141	4.28193	6.43825	3.69372	5.78804	5.10967	4.69047	4.5803	1.55064	4.19509	0
Solyc06g065370.3.1	Subtilisin-like protease SBT3.3 (AHRD V3.3 *** A0A1J3F5X3_NOCCA)	9.95608	9.86383	8.86688	9.96948	9.27834	8.70529	9.94531	8.96298	10.1883	8.77521	10.3403	9.22629	9.17621	8.98588	9.26254
Solyc10g085030.1.1	Heme-binding-like protein (AHRD V3.3 *** A0A2I0X8X3_9ASPA)	6.48412	7.32748	9.02228	7.2257	9.25132	5.99198	9.00901	7.84981	8.80695	7.7053	8.29738	6.87409	7.76554	6.21781	7.30744
Solyc07g055170.1.1	DNA repair protein XRCC3-like protein (AHRD V3.3 *** A0A2G2WEA0_CAPBA)	4.67886	4.89112	3.09632	4.08047	0	3.62553	5.40914	2.4675	4.28099	3.13063	0	3.1958	4.58901	4.38396	4.11948
Solyc08g048390.3.1	TCP transcription factor 24	4.2319	5.08662	5.47954	4.81388	6.18466	4.93936	6.07318	4.87562	6.3083	4.85671	6.23595	4.51347	5.1565	6.48213	6.60248
Solyc04g082660.2.1	NA	2.39252	3.42903	3.82376	2.97519	3.52851	3.04772	0	3.1571	4.60508	3.12807	5.18281	2.13418	5.07134	3.95267	4.97069
Solyc01g006850.1.1	Pentatricopeptide repeat (AHRD V3.3 *** A0A200Q9W7_9MAGN)	4.57327	4.07168	5.42609	4.76276	2.51603	1.00904	5.53058	5.22384	5.03305	3.98162	5.81929	5.27499	4.12235	4.85246	5.93117
Solyc09g008590.4.1	NA	3.25177	3.52101	4.65873	1.3453	6.37285	2.05263	6.80154	5.49792	4.98736	5.58218	6.64581	1.59612	6.7709	7.77382	5.42368
Solyc01g067890.4.1	1-D-deoxyxylulose 5-phosphate synthase	7.65954	8.973	8.88749	7.97202	8.56778	7.84852	8.17508	7.43074	9.16506	7.20292	9.05145	9.08425	8.58891	8.8794	7.72428
Solyc11g012000.2.1	Transmembrane protein, putative (DUF3537) (AHRD V3.3 *** A0A1P8B952_ARATH)	6.99046	7.11827	6.98089	6.45149	6.62459	6.47327	7.00913	5.42573	6.89523	4.69358	7.19947	6.93773	6.2138	6.87407	6.13425
Solyc12g019560.1.1	Serine carboxypeptidase-like.1	3.94818	4.3083	2.25456	2.2618	0	2.84766	5.15573	4.07493	4.28238	3.13006	4.53376	3.93289	3.94581	3.86393	4.91816
Solyc12g007270.3.1	Xyloglucan endotransglucosylase/hydrolase (AHRD V3.3 *** A0A2G2X3I0_CAPBA)	2.39036	0	0	0	3.91494	0	5.15169	2.96297	3.29506	4.17564	4.23	0	2.95034	1.8915	1.11797
Solyc04g074330.3.1	Glycosyltransferase (AHRD V3.3 *** A0A077EMP8_ACTDE)	3.94369	2.57595	2.74451	2.64607	4.22192	3.72666	3.16589	2.96537	5.63242	2.99979	3.31436	0	3.53636	3.44803	0
Solyc05g053740.3.1	Alkaline ceramidase (AHRD V3.3 *** ACER_ARATH)	6.32195	5.207	2.73387	5.39413	3.66924	3.50428	5.96158	3.48391	4.45193	4.81404	5.40335	4.66952	4.69862	5.53033	5.5775
Solyc09g150148.1.1	NA	2.80511	0.845918	3.0665	4.35353	0	2.87802	4.326	0	4.03878	3.7181	3.80361	0	1.54341	3.95954	0
Solyc01g098310.3.1	DnaJ heat shock amino-terminal domain protein (AHRD V3.3 *-* A0A2K3PM75_TRIPR)	1.82356	7.0032	6.49636	6.10155	6.78749	5.31421	4.50237	4.69862	7.09297	2.85203	4.34876	5.72613	4.80645	7.09919	0
Solyc02g072570.2.1	Transcription factor TGA like domain (AHRD V3.3 *** A0A200Q9U0_9MAGN)	1.43255	7.20877	4.77436	5.3418	3.37515	5.95633	6.2083	3.32986	5.47226	3.46922	6.45989	3.64864	3.40615	4.44646	3.66515
Solyc05g050950.2.1	DNA repair protein RAD51-like protein 3 (AHRD V3.3 *-* A0A2G3CFM9_CAPCH)	3.6011	4.38252	4.40658	5.26395	0	3.39944	4.77201	3.34574	4.17693	3.33244	4.82114	3.78339	5.77177	2.69128	4.85235
Solyc10g074600.3.1	NA	2.61296	2.32923	5.5726	1.34651	4.5377	1.63282	4.54751	2.13789	2.90146	3.64604	4.08873	2.33468	4.02855	3.95671	3.52076
Solyc03g007990.2.1	Unknown protein	6.1218	5.73214	3.68945	6.10458	4.64698	5.17733	6.48671	4.43584	5.15475	3.26274	5.2805	5.10778	5.79955	5.63357	5.60218
Solyc07g008920.4.1	NA	6.98169	5.01455	5.80704	6.45406	4.39172	5.84069	6.71558	4.98294	6.95394	4.96828	6.11706	3.80383	4.47143	4.10742	3.376
Solyc01g044340.3.1	RBR-type E3 ubiquitin transferase (AHRD V3.3 *-* A0A2G3AIF0_CAPAN)	4.30865	3.78415	3.59509	3.36769	0	2.65267	3.54883	2.74422	2.74061	0.816547	3.80598	1.22953	0	3.19944	3.19228
Solyc11g066330.2.1	NA	4.29546	6.01111	6.33371	5.72757	4.30872	4.55549	6.34058	5.38663	6.00162	1.73607	4.44799	4.89076	5.0347	5.85358	4.30497
Solyc07g062390.4.1	NA	7.41275	7.32398	6.89029	7.28669	8.01465	5.91466	7.9196	7.03846	7.95199	6.61688	7.89252	7.32256	7.77895	7.72198	7.95041
Solyc12g042210.2.1	Ethylene-responsive transcription factor (AHRD V3.3 *** A0A2G3B398_CAPCH)	7.71275	5.90681	6.88357	8.14427	5.7808	6.21323	6.3103	5.38471	8.12089	5.99649	6.51204	5.89496	5.11444	7.49104	3.79411
Solyc03g119930.1.1	Molybdate transporter like (AHRD V3.3 *** A0A2R6PTH4_ACTCH)	4.93675	6.343	4.68347	6.05329	6.74064	4.67215	6.88797	5.76393	6.10345	5.42582	6.89177	4.67814	6.1173	6.29496	3.79834
Solyc02g088200.4.1	Putative eukaryotic LigT (AHRD V3.3 *-* AT3G16230.2)	4.86274	4.29415	3.99803	3.96111	3.79382	2.04802	4.46311	3.74934	5.82479	4.10479	1.97399	3.64263	2.53375	3.95503	4.79758
Solyc11g069030.3.1	blind	5.41144	5.39441	5.13099	5.97762	5.31304	4.28603	6.03022	5.56878	6.32647	4.69166	6.36703	4.11654	5.82744	4.76481	4.97497
Solyc09g082470.4.1	Protein kinase family protein (AHRD V3.3 *** X5I191_IPONI)	10.2536	10.4425	8.50501	10.6915	9.58473	9.16225	10.4241	9.17871	10.5593	8.52584	9.87625	9.77158	9.02528	10.0812	8.90561
Solyc02g063160.4.1	NA	8.56871	8.83558	8.50446	8.49387	8.04666	7.54945	8.66109	7.11103	8.80283	7.25286	8.44091	8.12632	7.96804	6.60761	8.07445
Solyc08g066770.3.1	Ankyrin repeat (AHRD V3.3 *** A0A200QDM7_9MAGN)	9.76968	9.53093	6.91811	9.2906	8.49821	7.63894	9.56078	8.11354	9.07994	7.24747	8.11605	9.05379	7.98706	8.2757	7.91134
Solyc08g005950.2.1	guanine nucleotide-binding protein subunit gamma 2-like (AHRD V3.3 *** A0A2I4GP70_9ROSI)	4.59207	5.53454	5.37441	6.27284	5.43391	4.5401	6.69605	4.94227	5.79396	4.56893	4.96281	5.87786	4.69468	4.99711	5.42099
Solyc02g067340.4.1	NA	3.48169	0	4.31774	2.96203	3.8	2.61533	4.58011	2.13801	3.94372	3.25464	2.79524	3.3987	3.27237	2.46259	3.37531
Solyc03g063730.4.1	Protein DETOXIFICATION (AHRD V3.3 *** A0A191UP89_GLYSO)	4.67531	4.64166	0	4.46321	0	0	3.49389	2.46968	4.3317	3.13334	1.31618	2.35034	3.75771	3.86017	0
Solyc09g009690.3.1	Inosine/uridine-preferring nucleoside hydrolase domain-containing protein (AHRD V3.3 *** A0A2U1L4C1_ARTAN)	8.60794	9.69667	9.838	9.07979	10.3198	9.02386	10.6224	9.26805	10.1749	8.53991	10.0467	9.26778	10.7018	10.5955	9.05783
Solyc06g082940.3.1	Photosystem I reaction center subunit XI protein (AHRD V3.3 *** A0A2U1MVK5_ARTAN)	4.68164	0.858428	2.73002	2.97704	3.52807	1.6231	3.5201	1.09179	0	3.65601	4.8544	2.68241	4.402	0	2.77302
Solyc09g065560.3.1	Sulfate transporter (AHRD V3.3 *** Q70BL1_BRAOL)	5.15646	3.99414	5.2168	5.1483	3.6766	3.19057	4.81958	3.33436	4.00973	0.830444	1.31913	0	4.94988	1.88804	4.12573
Solyc04g083140.2.1	Cytochrome (AHRD V3.3 *** A0A1U8F0H8_CAPAN)	5.76317	7.85717	4.97354	5.42825	5.90396	5.95791	5.82763	4.76068	7.04913	2.85238	5.56216	6.61608	5.11851	5.10185	0
Solyc04g007600.4.1	RING/FYVE/PHD zinc finger superfamily protein (AHRD V3.3 *-* A0A2U1L203_ARTAN)	5.09268	4.52777	4.16712	5.22754	0	3.04221	2.98837	3.48409	5.36275	3.56735	4.62212	5.01128	4.33695	2.68372	2.50497
Solyc10g074610.3.1	Pentatricopeptide repeat (AHRD V3.3 *-* A0A200PR59_9MAGN)	2.14465	2.71887	3.06723	3.25593	4.97601	2.87783	4.48728	3.49441	4.17457	2.66037	4.07483	3.78399	4.26231	4.39342	4.0105
lcl|CAJVPP010001608.1_cds_CAG8564567.1_7134	NA	1.43681	6.08066	5.38861	0	0	0	6.34553	2.46996	2.73737	5.37916	4.83785	0	0	0	3.78686
Solyc05g053070.4.1	NA	13.984	13.8908	13.7078	14.0591	14.7278	13.547	14.8529	13.2443	14.6523	13.141	14.3953	14.5823	13.9794	13.2095	13.9495
Solyc08g078650.3.1	Glyco_transf_8 domain-containing protein (AHRD V3.3 *** A0A1Q3D6P8_CEPFO)	4.35527	3.83078	5.35409	4.77116	0	2.60913	4.08375	1.70926	3.69542	2.28923	0	3.49212	0	5.24616	0
Solyc02g089210.4.1	MADS box transcription factor (AHRD V3.3 *** Q689E7_GENTR)	6.6126	6.72087	8.26672	7.3756	8.99332	6.90782	7.10454	6.51651	7.87553	6.77477	8.74405	6.45781	7.50384	6.79891	8.29008
Solyc06g069100.3.1	NAC domain (AHRD V3.3 *-* A0A200Q3F5_9MAGN)	6.06622	2.5764	0	3.52553	0	2.8312	1.7126	2.13928	3.8622	0	3.08043	0	0	1.48659	0
Solyc11g012420.2.1	Cytochrome b5.1	4.16502	4.8607	5.59799	4.0715	4.74848	4.93813	2.14654	5.67005	7.91415	5.28848	5.64721	4.33036	5.75422	4.85578	4.46708
Solyc03g097210.3.1	Carbohydrate kinase-like protein (AHRD V3.3 *** Q8L993_ARATH)	7.74897	7.2977	6.91576	7.64458	7.11641	5.23696	7.10538	6.96257	7.91662	6.0849	7.56158	7.32448	7.0766	7.81633	6.56888
Solyc03g150139.1.1	NA	7.3817	8.22462	5.93493	8.23164	6.492	5.88567	8.64929	7.36694	7.05475	3.82424	5.75499	7.54539	5.19	7.34882	4.85923
Solyc03g118190.4.1	Ethylene-responsive transcription factor (AHRD V3.3 *** A0A2G3CZ32_CAPCH)	5.83506	6.96558	5.34091	7.77786	6.51131	6.02795	7.4498	6.2204	7.53211	5.03415	6.00872	6.57487	4.69808	7.3321	6.71399
Solyc06g008590.3.1	auxin-regulated IAA17	4.9439	4.35582	5.79167	4.91059	5.80737	5.34371	5.77224	4.49153	6.11937	3.56319	5.82675	4.77578	5.61287	5.32068	3.52331
Solyc07g065900.3.1	Fructose-bisphosphate aldolase (AHRD V3.3 *** A0A200Q3T9_9MAGN)	5.6963	4.43184	4.56892	5.48418	3.37902	3.94045	6.07564	4.5655	4.73194	1.7357	2.44813	5.41283	4.7019	5.31472	5.22262
Solyc09g057880.3.1	protein FAR1-RELATED SEQUENCE 5 (AHRD V3.3 *** A0A2I4HVM5_9ROSI)	5.41333	4.30729	5.93829	5.34005	4.54077	4.29357	2.98837	4.25663	5.61993	4.17448	6.33519	5.36048	6.11256	5.98615	6.1527
Solyc05g008100.1.1	extensin (AHRD V3.3 *** XP_010320709.1)	8.28346	8.60148	8.45637	8.09829	9.02004	8.29161	9.10109	8.10362	9.78295	6.88257	8.33778	8.88763	8.32541	7.97284	7.09852
Solyc02g089240.3.1	RING/U-box superfamily protein (AHRD V3.3 *** A0A2U1QNZ5_ARTAN)	8.41052	8.51721	7.37833	7.96878	8.26574	7.64002	8.88537	7.49902	9.06683	7.36041	8.41911	8.3591	7.6683	7.65171	7.63142
Solyc01g059830.3.1	Enoyl-CoA hydratase (AHRD V3.3 *** A0A1Y1IHV1_KLENI)	8.02713	8.67021	9.33085	8.34547	9.45336	7.75456	9.00557	7.47278	9.23037	7.94724	8.90124	8.96121	9.55493	8.67823	8.68444
Solyc12g011090.3.1	Unknown protein	4.45245	3.83462	4.63312	4.08837	3.70461	5.42023	6.03775	2.82079	6.22153	4.12541	4.49171	3.31142	0.984627	2.89527	4.60188
Solyc08g066060.2.1	Unknown protein	3.11406	3.71878	1.52351	4.09402	1.11779	3.5146	4.97016	3.15702	3.8784	2.67997	3.96969	3.79231	3.52927	2.68658	3.90644
Solyc02g094580.3.1	Nodulation receptor kinase (AHRD V3.3 *-* A0A1J3FTW3_NOCCA)	3.37949	3.6984	0	0	0	3.53278	4.04037	2.47479	4.61744	0.816845	0	3.06989	4.11056	2.21351	0
Solyc08g081140.4.1	bHLH transcription factor 090	7.38876	5.86361	7.76865	5.98207	7.35434	6.49937	7.89677	7.07697	7.87557	6.6965	8.41691	7.24414	8.54065	8.0093	8.09631
Solyc03g096190.2.1	Receptor-kinase, putative (AHRD V3.3 *** B9SUC9_RICCO)	0	1.80592	2.26815	3.5187	0	2.82315	2.46565	1.71064	3.3956	1.35476	3.52247	1.6122	1.96227	4.02637	0
Solyc07g006120.3.1	Autophagy-related protein 18b (AHRD V3.3 *** A0A2G3BX89_CAPCH)	4.85621	4.97616	5.28176	4.99653	4.92556	4.20324	5.97342	5.26388	5.7261	4.35205	6.14672	4.82198	6.15532	5.06526	5.43318
Solyc08g068720.1.1	Tyramine N-feruloyltransferase 10/30 (AHRD V3.3 *** A0A2G2W3Q5_CAPBA)	6.72177	6.03085	6.2166	5.91719	6.13153	4.85839	5.33788	4.87234	6.21323	4.64452	6.4579	4.27158	4.19176	4.18538	1.73807
Solyc08g078130.4.1	Enoyl-CoA hydratase (AHRD V3.3 *** A0A1Y1IHQ1_KLENI)	7.16496	7.99256	7.01765	7.27912	8.21389	6.65497	8.22831	6.55341	8.03354	6.9041	7.75434	7.84002	8.35327	8.4569	7.61882
Solyc02g062040.3.1	RING/U-box superfamily protein (AHRD V3.3 *** A0A2U1ML59_ARTAN)	5.26282	5.61787	3.09211	5.37016	4.8638	3.50684	5.60099	4.41751	5.57401	5.034	6.00828	5.15392	5.52707	4.71889	4.80052
Solyc09g075420.3.1	ethylene response factor E.1	14.3049	13.2847	13.0764	13.3861	13.5631	13.059	13.751	12.3537	13.7377	11.905	13.9927	13.1338	12.64	12.3783	13.2167
Solyc10g007750.1.1	Plant basic secretory protein (BSP) family protein (AHRD V3.3 *** A0A2U1KY39_ARTAN)	0.886694	3.19951	5.12795	2.01225	4.46698	0	4.44396	1.70713	4.64754	4.40377	3.68138	3.2986	5.55841	1.48931	1.73968
Solyc10g054070.1.1	Protein SHI RELATED SEQUENCE 4 (AHRD V3.3 *** A0A1U8HG71_CAPAN),Pfam:PF05142	3.692	3.30665	4.86068	4.28055	3.00342	3.22836	1.11866	2.46672	4.45888	0	3.28916	2.337	4.02921	4.77113	2.50116
Solyc02g067520.4.1	NA	2.4188	2.62883	0	2.72282	2.8102	0	3.87849	3.71522	3.55484	1.28201	3.18218	3.30899	3.87883	2.22528	2.99466
Solyc11g010680.4.1	Protein SKIP34 (AHRD V3.3 *** A0A2G3B0A4_CAPCH)	7.43599	7.97274	8.231	7.76135	8.5569	6.85329	8.13429	6.7794	8.12559	6.65541	7.91954	7.91246	8.76762	7.70346	8.15238
Solyc00g500183.1.1	NADH dehydrogenase subunit 7 (AHRD V3.3 *-* A0A220T1K3_9ROSI)	2.81046	2.30016	1.49143	3.99389	3.53716	3.54782	4.16717	2.16391	4.04648	1.3172	2.73781	0.741168	0	3.05033	2.49509
Solyc10g150142.1.1	Zinc finger BED domain-containing protein RICESLEEPER 2 (AHRD V3.3 *-* A0A2U1P3R8_ARTAN)	4.82675	3.69571	1.50764	5.26078	3.79654	2.38824	4.82823	2.97298	4.56991	3.63174	2.75693	3.38022	5.77122	5.91036	5.73675
Solyc02g090030.2.1	NA	3.24471	2.92166	3.62714	2.0079	1.74403	0	3.50188	2.13773	3.51085	3.97766	4.71298	5.29143	4.70131	1.89067	0
Solyc03g034057.1.1	Unknown protein	3.69507	2.89251	5.25422	3.12627	5.07766	3.76924	3.21267	2.96561	5.5347	3.55165	4.41476	3.38239	4.69432	2.68933	3.52033
Solyc06g050500.2.1	abscisic acid receptor PYL4-like (AHRD V3.3 *** A0A2I4EQL0_9ROSI)	9.72263	8.49312	8.68104	7.93387	9.25217	7.34924	8.55466	7.50038	8.79908	8.23814	9.60209	8.35769	9.19518	8.4802	8.68089
Solyc04g076120.3.1	Serine carboxypeptidase-like 17 (AHRD V3.3 *-* A0A2G2W4M1_CAPBA)	4.24268	2.89142	4.29075	1.73165	2.17352	2.64801	5.40563	3.33435	2.55107	2.8325	2.42032	2.67469	4.79736	4.86645	4.6015
Solyc05g007060.4.1	Plant/T7N9-9 protein (AHRD V3.3 *** G7K9S9_MEDTR)	7.6075	9.02294	6.79387	7.56573	8.09698	6.85419	7.9551	7.08709	8.60716	6.94236	8.14725	8.5687	8.12546	8.28644	6.24887
Solyc08g008420.3.1	Mitochondrial pyruvate carrier (AHRD V3.3 *** A0A1U8GCA8_CAPAN)	4.99596	5.44316	5.29081	5.35849	7.24507	4.84583	5.69344	4.72589	6.54327	5.29122	6.40703	3.63423	5.1107	3.33727	4.79047
Solyc05g012120.3.1	Ribosome maturation factor RimP (AHRD V3.3 *** A0A2U1QL18_ARTAN)	5.72121	6.17733	7.13799	5.94396	6.91578	5.46725	7.30962	5.5336	5.79372	5.52402	6.91865	6.21951	6.82651	5.55658	7.60113
Solyc04g079420.3.1	Disease resistance protein (CC-NBS-LRR class) family (AHRD V3.3 *** A0A1P8BE24_ARATH)	10.037	9.70783	6.61839	9.70714	8.28706	7.71386	8.85171	8.00366	9.49632	7.85454	9.06475	9.32276	8.04716	8.4221	8.12804
Solyc12g096240.3.1	NA	3.36666	5.12301	5.94811	4.85039	4.81053	5.118	7.26685	5.38699	5.0405	4.96878	6.23745	6.07136	5.67506	6.69754	5.87026
Solyc10g083730.2.1	F-box protein PP2-A15 (AHRD V3.3 *** A0A2G2VV31_CAPBA)	7.12205	6.84563	5.94176	6.72089	5.51118	5.53314	6.62681	5.46119	7.02221	5.49941	6.64719	6.27117	6.01027	6.59615	5.61458
Solyc03g031650.4.1	NA	4.90694	5.0872	6.76856	5.06251	6.89684	5.49644	6.42421	3.97651	5.84905	3.88921	5.22424	5.25042	5.93823	4.18994	5.73844
Solyc01g098990.4.1	NA	5.57436	3.82175	5.27894	4.25923	0	2.61843	4.89371	3.97571	3.17071	2.99766	4.93796	4.11659	2.75937	3.86239	4.74231
Solyc02g084590.4.1	GATA transcription factor (AHRD V3.3 *** K4BAX4_SOLLC)	4.41635	3.8224	5.80388	3.9413	6.47728	4.20704	3.99363	3.48552	5.20987	4.60246	6.28777	3.80161	6.2302	5.28241	6.82593
Solyc10g006310.3.1	Protein FATTY ACID EXPORT 6 (AHRD V3.3 *** A0A1U8EPM9_CAPAN)	5.86835	7.18347	6.74587	7.29627	7.35951	5.51159	7.05375	6.02882	7.51245	6.44334	7.4096	6.4868	6.77119	6.38926	6.44177
Solyc01g103980.4.1	E3 ubiquitin-protein ligase RNF170-like protein (DUF 1232) (AHRD V3.3 *** Q93WJ5_ARATH)	8.32545	8.77951	7.41938	8.14926	7.48777	7.05147	8.40493	7.02446	8.45484	6.81742	7.83156	7.76528	7.43591	8.18871	7.44555
Solyc09g065910.3.1	Photosystem II reaction center W protein, chloroplastic (AHRD V3.3 *-* A0A1U8H8Q3_CAPAN)	3.97456	0.818479	0	2.53062	3.22564	1.66849	3.45567	1.76731	0.867038	1.29312	2.35322	3.47583	4.04109	0	0
Solyc10g051020.2.1	Cytochrome P450 (AHRD V3.3 *** A0A2U1MAN7_ARTAN)	7.16986	6.33031	5.05862	5.74302	0	4.61091	6.79962	5.53635	5.07263	4.55803	6.37634	4.79031	4.34211	4.85457	3.67187
Solyc12g011140.3.1	Subtilisin-like protease (AHRD V3.3 *** A0A2G3BMA9_CAPCH)	6.73672	7.61022	7.98086	8.05087	8.78411	7.57571	8.78741	7.98423	8.94494	7.15662	8.97691	7.73269	8.72035	9.02093	8.29378
Solyc08g069160.3.1	Homeodomain-like, Myb-like domain protein (AHRD V3.3 *-* A0A2U1PHX2_ARTAN)	6.33497	6.88804	7.0595	6.9307	6.13525	6.14802	7.32844	6.40708	6.9574	4.89358	7.35836	7.10752	7.23885	7.01369	6.4731
Solyc06g007650.2.1	Glycosyltransferase (AHRD V3.3 *** A0A2I4EEW3_9ROSI)	2.13288	2.92845	2.26289	0	4.81116	0	3.75925	2.46978	2.06642	3.36884	4.34889	2.69312	4.47256	3.86001	5.17861
Solyc12g008510.2.1	hexokinase 3	6.86952	8.46217	7.47412	7.54897	7.65237	6.59727	8.2311	7.73655	8.44754	6.16537	8.12911	7.9808	8.75132	8.47589	7.54339
Solyc09g005430.3.1	skin secretory protein xP2-like (AHRD V3.3 *** XP_019071199.1)	3.10863	1.79579	0	2.00565	4.47018	0	4.18321	3.33242	3.5089	1.7359	0	0.750423	3.75663	3.56384	0
Solyc00g180440.1.1	NA	3.3906	1.73196	2.18246	4.07287	3.54549	3.09745	1.79271	2.18534	4.05108	0	3.22529	0	2.27722	3.33835	2.16147
Solyc09g072880.3.1	Protein FLUORESCENT IN BLUE LIGHT, chloroplastic (AHRD V3.3 *** A0A1U8GA42_CAPAN)	5.76628	4.58518	4.01202	3.792	5.31325	5.08271	5.05141	3.48549	5.27107	4.6478	6.60584	5.60545	4.80396	4.50264	3.5288
Solyc10g084990.2.1	Phosphatidylinositol:ceramide inositolphosphotransferase (AHRD V3.3 *-* A0A2G3BFT1_CAPCH)	6.3651	4.72532	4.77993	5.16172	5.13152	4.94611	4.94892	3.15908	5.56795	4.23683	5.94892	4.46671	4.70075	5.24884	5.86743
Solyc04g025570.3.1	NA	4.59954	1.74168	0	4.13336	0	1.05173	3.58219	2.77399	0	0	2.72943	1.88281	2.75719	2.21498	0
Solyc06g067980.3.1	repressed By RIM1.1	2.80761	3.3925	3.78733	3.2633	0	2.65973	5.11401	4.36127	3.3165	2.25247	4.81567	3.17979	2.53346	0	1.11153
Solyc02g079460.1.1	FAD-binding Berberine family protein (AHRD V3.3 *** A0A2U1MQE5_ARTAN)	7.75416	9.04115	8.4395	8.52666	8.5664	7.9393	10.176	8.38219	8.7407	7.67807	8.36365	8.37824	9.3225	10.4071	7.41066
Solyc06g082010.4.1	Zinc finger transcription factor 48	10.7885	11.2697	8.6132	10.9106	10.0952	9.75879	10.344	9.84723	11.3892	9.25367	10.8774	10.4863	9.38106	9.94405	9.40307
Solyc03g044880.4.1	Exostosin-like protein (AHRD V3.3 *** A0A2U1PVZ1_ARTAN)	5.71829	5.91817	3.83707	6.00434	5.7219	5.11719	6.16491	4.56647	5.74512	1.35321	4.11984	5.50471	5.33994	5.37746	4.86623
Solyc03g034010.3.1	RING-type E3 ubiquitin transferase (AHRD V3.3 *-* A0A2G3CL67_CAPCH)	2.39217	3.72565	4.43954	2.97351	1.11868	2.85228	4.37247	1.70634	4.45338	3.36405	1.98077	4.1668	3.64587	0.929666	0
Solyc04g082860.3.1	Glycosyltransferase (AHRD V3.3 *** A0A2I4FMV0_9ROSI)	4.02112	3.55428	0	3.21234	2.51317	2.60928	4.93721	2.13908	3.16518	3.25599	2.45212	2.83813	0	2.46117	3.00789
Solyc01g088030.4.1	Structure-specific endonuclease subunit sl.1	3.11433	4.66174	3.08663	5.05231	0	3.86497	5.17197	2.96139	4.82903	3.73932	4.2163	1.59873	2.75507	2.46794	5.25972
Solyc02g093910.3.1	Kelch repeat-containing protein (AHRD V3.3 *** A0A2G3DAA9_CAPCH)	9.02502	6.703	6.30042	7.10058	5.5144	6.92619	6.81909	6.06187	7.51496	6.98778	8.88561	7.96334	6.35609	6.45226	6.22728
Solyc03g119300.4.1	Zinc finger protein (AHRD V3.3 *** A0A200QRC0_9MAGN)	6.79169	8.28755	6.87628	8.11914	6.23562	6.75849	8.37041	7.81334	8.73268	6.58536	8.15198	7.13191	6.21724	7.50625	6.6249
Solyc09g009400.4.1	APO domain (AHRD V3.3 *** A0A200QVA6_9MAGN)	4.41797	4.42346	6.2567	5.54005	5.61735	4.04323	4.89989	4.07505	5.33322	3.36555	4.93375	4.81728	4.64503	5.76363	4.91842
Solyc01g094780.4.1	NA	4.47479	4.76247	5.20178	4.52618	4.7436	3.04287	5.41408	4.41802	4.73887	2.84834	3.8364	3.86634	4.85047	4.44616	3.90947
Solyc01g109320.4.1	NA	6.33168	5.95967	2.26374	7.75855	3.01176	4.72698	6.69312	4.93141	5.53617	3.6629	3.85069	4.79009	3.95047	6.20924	2.51033
Solyc11g007825.1.1	Unknown protein	3.12106	2.53218	4.28121	1.35357	4.12193	0	4.23768	2.97253	4.10839	4.14732	4.67169	1.22938	2.75371	4.32961	4.7324
Solyc10g005460.3.1	MYB transcription factor (AHRD V3.3 *** A0A0U3IU11_MESCR)	4.85753	5.11541	2.73834	5.53552	5.54838	5.08362	6.22035	5.42392	5.27159	2.99759	6.46695	4.81974	4.4058	6.06436	4.53919
Solyc12g099440.3.1	Glyoxysomal fatty acid beta-oxidation multifunctional protein MFP-a (AHRD V3.3 *** A0A2G2VJQ0_CAPBA)	10.5159	11.8583	10.8765	11.1501	11.3904	10.6144	11.9986	10.8096	11.7469	10.1024	11.7045	11.0695	12.091	12.0367	10.1935
Solyc01g099910.4.1	NA	6.57161	7.42632	6.29645	6.22955	6.25154	5.84498	8.03702	5.49854	6.73594	6.31161	6.14456	5.72228	4.59045	2.87162	5.71566
Solyc12g011320.2.1	Glutathione S-transferase (AHRD V3.3 *** Q9FQE8_SOYBN)	4.1009	4.03966	3.08953	4.09092	3.52801	3.75318	2.7696	1.09178	5.30947	3.24949	3.29547	2.82706	3.26781	3.19391	3.00038
Solyc03g120640.3.1	Photosystem I reaction center subunit VI, chloroplastic (AHRD V3.3 *** A0A2G3D0C1_CAPCH)	6.40482	4.69036	5.56377	4.68981	6.66842	4.59835	6.28696	4.63763	6.38786	5.2636	5.56384	6.00537	6.74505	3.77886	6.04756
Solyc05g010720.4.1	Enoyl-CoA delta isomerase 1, peroxisomal (AHRD V3.3 *** A0A2G3B729_CAPCH)	4.29458	5.56302	2.74373	4.51146	4.61705	4.11562	5.74051	2.4697	5.03964	4.40698	4.12033	3.80552	4.47243	3.32401	3.67104
Solyc12g049616.1.1	NA	5.36836	4.67269	4.51782	5.23993	3.37904	2.39477	4.25188	3.35298	4.62292	3.32463	3.79129	3.97994	4.89484	3.20076	1.73152
Solyc02g070280.3.1	Cationic amino acid transporter (AHRD V3.3 *** S8D7Y4_9LAMI)	8.29031	8.91254	6.69766	9.27153	6.92118	7.02424	8.37807	7.06468	8.27462	6.24217	7.44569	8.53104	6.95956	9.09718	6.60533
Solyc05g055130.1.1	26S proteasome non-ATPase regulatory subunit 1-like protein B (AHRD V3.3 *-* A0A2G2WUY2_CAPBA)	5.95617	6.35	4.80776	6.21401	5.93571	5.52402	5.83263	4.29653	6.67813	4.67395	5.80814	5.92603	4.5279	5.91163	4.59591
Solyc03g124050.3.1	Pollen receptor-like kinase.1	3.68199	3.45457	0	3.85583	0	2.01667	3.33237	3.48848	4.0787	1.7377	3.69681	1.24479	0	2.86829	0
Solyc04g008430.1.1	Serine/threonine-protein kinase BRI1-like 2 (AHRD V3.3 *** A0A2G2ZGZ4_CAPAN)	10.124	9.99545	9.13995	10.0643	9.08073	8.78597	9.05306	7.89816	10.061	7.60103	8.99217	8.62704	8.512	8.30318	8.68968
Solyc04g054270.4.1	NA	2.95804	3.33599	4.32229	2.80964	4.87069	2.34472	4.70402	2.13918	3.69514	3.13364	0	4.2822	4.5929	3.44804	3.91551
Solyc09g089810.1.1	2-oxoglutarate (2OG) and Fe(II)-dependent oxygenase superfamily protein (AHRD V3.3 *** A0A2U1NTU8_ARTAN)	1.43031	3.54877	4.17395	1.70647	2.78181	3.03156	4.18469	3.75199	3.69913	2.9984	5.19594	1.2412	3.64967	1.89028	4.54052
Solyc11g065700.2.1	Nuclear transcription factor Y subunit A-9 (AHRD V3.3 *** A0A2G2YFZ7_CAPAN)	7.28	7.08244	6.95224	6.59084	7.11214	5.76922	7.54129	6.58756	7.38224	6.25326	7.58549	6.67839	7.28355	6.66194	6.52843
Solyc01g108680.4.1	NA	6.46404	10.3723	9.5824	8.3787	9.82001	8.41011	10.2572	8.39521	9.13407	8.34413	9.30528	9.41894	10.2166	10.1243	8.53717
Solyc02g092350.3.1	Transmembrane protein (AHRD V3.3 *** Q1PDF2_ARATH)	4.16749	3.73361	0	3.43875	0	0	0	1.09287	3.61079	2.99721	3.30536	2.13854	4.33835	2.87245	0
Solyc08g043140.4.1	C2 domain, Arf GTPase activating protein (AHRD V3.3 *** A0A2U1KMA0_ARTAN)	6.0307	5.89626	4.88033	5.80711	5.27196	4.73221	6.9328	4.98311	6.08862	5.22978	5.19803	4.46994	4.27039	4.8103	4.54143
Solyc05g005650.3.1	methyl-CpG-binding domain-containing protein 9 isoform .1	3.69336	2.07831	0	3.46208	4.46307	2.37847	5.08525	3.9757	4.5632	3.24099	3.4855	1.59593	4.02858	3.86964	2.50029
Solyc06g073760.3.1	Glycosyl hydrolase family protein (AHRD V3.3 *** A0A1P8BG25_ARATH)	7.43178	7.30155	7.02772	7.0297	5.75579	6.04586	7.51314	6.33092	7.74791	5.17061	5.14475	6.21428	6.64901	6.38973	5.92936
Solyc00g500358.1.1	ATP synthase subunit alpha (AHRD V3.3 *** A0A2H4NB27_SOLLC)	8.15208	7.67088	9.56924	8.36914	6.16309	7.81503	9.65629	8.07098	8.51481	8.11837	9.42497	7.5203	7.0244	7.15446	7.31788
Solyc03g120160.1.1	hypothetical protein (AHRD V3.3 *-* AT1G67910.2)	6.96825	7.76312	8.3468	6.19175	7.6891	6.68151	6.23026	5.40909	8.55067	6.851	7.44768	6.77359	7.15482	5.79935	4.19975
Solyc04g054890.3.1	Acyl-coenzyme A oxidase (AHRD V3.3 *** A0A1U8F2S5_CAPAN)	8.90793	11.3158	9.94818	9.66825	10.3895	9.13371	10.9624	10.1552	10.8859	9.33063	10.7861	10.6427	10.5941	11.337	9.56404
Solyc09g089550.4.1	Zinc-finger homeodomain protein.1	6.92898	7.289	5.81486	6.85147	5.18505	5.14947	7.03655	6.11209	7.20135	6.00132	6.95131	6.30588	6.03709	6.9154	4.86922
Solyc05g018760.3.1	RING/U-box superfamily protein (AHRD V3.3 *-* Q3EAE6_ARATH)	5.82525	5.22885	4.40433	5.96972	3.67147	4.7843	6.03786	3.99258	5.61563	4.36662	5.1453	5.05524	5.98306	5.86631	4.79239
Solyc06g082380.3.1	protein LURP-one-related 7-like (AHRD V3.3 *** A0A2I4F9W5_9ROSI)	6.47024	6.49415	6.84925	6.15973	7.24736	5.94356	6.19848	5.26071	6.80093	4.68427	6.79344	6.89079	6.70757	6.6411	6.84884
Solyc07g056110.3.1	Vacuolar cation/proton exchanger (AHRD V3.3 *** K4CGE4_SOLLC)	8.19504	8.32193	7.02417	8.43207	6.03862	6.72991	7.90295	6.60676	8.16995	6.36872	7.27145	7.52455	6.91276	7.54452	6.20509
Solyc08g077060.3.1	Zinc finger, LSD1-type (AHRD V3.3 *** A0A2U1LIJ4_ARTAN)	6.31478	3.70146	0	2.68414	0	4.16108	3.81198	3.33655	3.80519	2.48063	5.60731	5.81162	3.74906	2.69021	4.53
Solyc12g017850.2.1	DUF5.1	3.59164	4.52081	4.16233	4.90772	4.30243	5.44758	6.09755	4.25566	5.88206	2.0339	4.77933	4.16484	4.84877	3.56885	4.91544
Solyc04g076470.1.1	Tetratricopeptide repeat (TPR)-like superfamily protein (AHRD V3.3 *** A0A2U1N5R2_ARTAN)	6.46919	6.52455	6.75567	6.20076	6.45334	5.72816	7.39711	5.49582	6.70149	5.63645	6.30204	6.28956	7.22557	6.19867	7.27662
Solyc07g042100.3.1	hypothetical protein (AHRD V3.3 *** AT1G72490.2)	0	2.34603	1.52821	2.82399	2.17526	3.04303	4.19785	2.13624	1.76966	2.49853	4.22583	3.39347	5.15262	2.46506	4.73957
Solyc02g081900.4.1	Pentatricopeptide repeat (AHRD V3.3 *** A0A200QB05_9MAGN)	2.38551	0	3.10899	1.99719	1.74796	0	3.48455	3.33484	3.16073	0	1.99803	2.84152	0.974708	2.20165	4.47067
Solyc01g100000.3.1	F-box domain, Phloem protein 2-like protein (AHRD V3.3 *** A0A2U1MNC1_ARTAN)	7.83101	6.88261	7.26484	7.20437	6.41692	5.87849	7.95456	5.76085	7.36366	7.00211	7.37962	6.04999	6.96507	7.40198	7.43398
Solyc01g087020.2.1	Unknown protein	8.3156	8.10323	6.15227	7.636	8.54632	7.10921	8.99905	7.71013	8.49563	7.31741	8.41696	7.62503	7.08653	6.09783	8.0539
Solyc03g025720.3.1	Oxalate--CoA ligase (AHRD V3.3 *** A0A2G2X724_CAPBA)	9.44568	11.706	8.8193	11.0315	9.70336	9.11953	10.4752	9.54692	11.1402	8.95105	9.31804	8.68664	7.94751	9.98157	6.90245
Solyc07g054790.1.1	Wound-responsive family protein (AHRD V3.3 *** A0A2K3L288_TRIPR)	6.37198	2.85407	4.79676	2.7061	5.09313	4.55941	2.55957	0	4.72067	0.798786	4.71466	2.67294	2.94954	2.6927	2.16219
Solyc05g050870.4.1	NA	7.34758	6.93303	5.737	8.1531	5.26424	5.73786	6.5308	5.60133	7.20943	5.96888	7.24349	5.17429	5.06893	6.88313	4.11369
Solyc07g051950.3.1	S-type anion channel SLA.1	7.49036	7.65774	5.05363	7.23953	5.78332	6.07945	7.00146	5.90608	7.98134	6.22496	6.63041	7.50579	5.99027	6.80712	6.22605
Solyc08g007375.1.1	Unknown protein	0.892565	4.20807	0	3.66588	1.12009	2.65647	2.53199	3.88217	4.88142	0	3.6422	1.22906	3.40281	2.21389	1.11242
Solyc12g096090.2.1	Cadmium-induced protein AS8 (AHRD V3.3 *** A0A2G2YAB2_CAPAN)	1.43539	4.74567	5.32996	4.3389	3.52715	4.06386	4.61377	3.15826	4.34997	3.35574	5.22868	3.38502	5.39861	4.25918	5.21368
Solyc08g069060.4.1	Hexosyltransferase (AHRD V3.3 *** A0A2G2XN19_CAPBA)	10.3973	9.99152	7.21877	9.94695	8.43308	8.42946	9.90354	8.4621	10.0162	8.59997	9.24453	8.8972	7.83469	8.15987	7.46719
Solyc06g051930.3.1	Pyruvate kinase (AHRD V3.3 *** A0A1S5VK12_DIOKA)	7.21013	6.73454	6.1214	7.76863	6.53873	6.70776	8.08695	7.05295	8.24675	6.58448	7.76809	6.33035	7.22514	7.50728	5.95766
Solyc04g074390.3.1	Glycosyltransferase (AHRD V3.3 *** A0A2G3CNS7_CAPCH)	7.73187	6.47043	6.64137	7.70826	6.42242	6.07236	7.92875	5.76413	6.9875	6.14951	6.45112	5.29577	5.97009	6.46627	5.6862
Solyc08g074630.2.1	Polyphenol oxidase (AHRD V3.3 *** O49912_TOBAC)	10.3491	7.05303	6.58748	9.4786	6.38334	6.81907	8.34364	5.82382	7.34454	6.59544	7.20362	6.58682	4.47368	6.76928	6.41962
Solyc11g012710.2.1	SNF1-related protein kinase regulatory subunit beta-2 (AHRD V3.3 *** A0A1U8F370_CAPAN)	0.886788	2.75012	4.56301	2.01276	0	1.0233	0	2.73599	4.02194	2.99639	4.2278	4.11395	2.27595	3.45191	0
Solyc01g109600.4.1	BTB/POZ domain-containing protein (AHRD V3.3 *-* A0A2I0VL56_9ASPA)	7.05882	7.12016	7.55952	6.78184	7.5921	5.85472	7.31627	5.70309	7.31243	6.40053	7.19154	6.84293	7.55205	7.52757	7.01149
Solyc10g008280.3.1	Protein kinase domain (AHRD V3.3 *** A0A200QBC6_9MAGN)	9.77391	10.181	7.88905	10.033	8.72401	8.37316	10.1204	9.24386	10.5711	9.11634	9.86399	9.77428	7.83077	9.13004	7.70739
Solyc03g031430.1.1	urease accessory protein F	4.23624	5.07121	5.27205	5.1401	5.54512	3.50666	4.66357	3.86594	5.8196	5.13293	5.94081	4.50548	5.74932	5.14491	2.17142
Solyc08g042120.1.1	PX domain-containing protein ERE.1	4.44799	4.85436	6.18655	4.6859	4.7748	5.03559	6.55225	4.43281	5.31475	3.94571	4.81529	4.16444	5.08747	4.4579	5.66425
Solyc04g079830.2.1	NA	8.65298	7.94205	4.88666	9.09311	5.65866	6.65134	8.41459	7.55792	7.93208	6.85071	8.5564	7.23181	6.44093	7.43425	7.80231
Solyc09g008320.4.1	NA	6.68291	7.93293	7.78502	6.40692	8.6069	7.36888	7.74442	6.24443	8.27501	4.60267	6.71262	9.42761	6.13495	4.03082	6.39553
Solyc04g080100.3.1	Cytochrome P450 (AHRD V3.3 *** A0A200R7I2_9MAGN)	8.21109	9.00093	7.63447	8.61043	8.2349	7.97022	8.48156	7.45787	9.05191	6.38263	8.32965	7.96899	7.57667	8.06951	8.30784
Solyc12g035470.2.1	Beta-1,4-N-acetylglucosaminyltransferase family protein (AHRD V3.3 *** Q9LT58_ARATH)	3.36714	3.74078	3.83549	3.86418	1.7451	2.83606	0	3.16028	4.01521	1.73606	4.6323	4.42463	4.90157	1.88983	3.91403
Solyc11g009030.1.1	glycine-rich protein (AHRD V3.3 *** AT4G10330.1)	3.59964	3.16537	0	3.25657	5.02912	3.6607	4.63419	2.74624	3.31293	3.10383	4.82568	4.2079	5.33105	3.33616	4.11095
Solyc01g009690.3.1	SC0A (AHRD V3.3 *** Q9ZS79_SOLLC)	3.94158	4.33061	0	4.1255	1.124	3.01755	5.79052	2.47123	3.39645	4.24088	3.08536	2.69666	0	3.76548	0
Solyc06g076750.3.1	Major facilitator superfamily protein (AHRD V3.3 *** A0A1P8AP16_ARATH)	9.99772	10.5048	9.18466	9.84248	9.41421	9.64529	9.51779	8.50511	11.064	8.11919	9.12972	9.058	9.24751	8.74083	9.02067
Solyc06g007930.3.1	Cytochrome b5 (AHRD V3.3 *** A0A1U8GY41_CAPAN)	9.76362	9.84459	9.08692	9.98447	9.22843	8.69978	9.66646	8.57315	9.7183	8.11416	9.81021	9.43087	9.01943	9.23431	9.13018
Solyc10g078920.3.1	NA	5.72674	5.84782	5.78737	5.46018	5.43008	3.64545	4.30365	4.41787	5.47905	3.9676	5.62223	5.17466	5.82171	5.0728	5.07164
Solyc08g065940.4.1	NA	9.57728	9.48992	11.1904	8.75765	11.0479	9.11564	10.3641	8.94748	10.0148	8.90346	10.3293	9.20125	11.0644	10.6715	10.5451
Solyc04g008940.4.1	GRAM domain-containing protein (AHRD V3.3 *** A0A1Q3B313_CEPFO)	6.39781	8.23145	7.7626	7.99019	7.2705	6.41178	7.14557	6.46142	7.77555	4.17246	6.4564	7.01253	7.26251	8.62502	6.00097
Solyc12g014200.3.1	Protein trichome birefringence-like .1	5.01506	5.05242	6.91345	3.93598	6.01183	4.03013	6.18925	3.75268	4.01451	4.23851	4.54397	6.50985	4.59199	4.55731	4.97744
Solyc05g046290.3.1	Xyloglucan endotransglucosylase/hydrolase (AHRD V3.3 *** A0A2I4GLN4_9ROSI)	7.24856	8.66177	6.71237	9.28344	7.79192	7.62095	8.29645	6.86472	8.84904	5.74846	6.51214	7.88505	7.51309	7.91488	7.65183
Solyc12g099960.1.1	ribosomal protein-like protein (AHRD V3.3 *** AT1G16790.1)	4.48171	5.71163	6.60928	5.33742	7.11999	4.39269	6.01797	4.56713	6.075	4.71605	4.977	5.70544	6.83241	6.20298	6.65946
Solyc07g052530.3.1	Peroxidase (AHRD V3.3 *** K4CFF2_SOLLC)	3.36839	3.90438	5.85231	2.8166	4.61444	4.12383	4.71442	5.30522	7.21146	5.79064	6.46824	3.30136	5.96748	5.52785	5.26639
Solyc12g056250.2.1	Glutathione S-transferase (AHRD V3.3 *** A0A200QUC6_9MAGN)	11.9271	12.595	10.8881	12.3788	11.7309	11.5932	12.4798	11.2295	12.4313	10.6705	12.4721	11.5895	11.2971	10.8124	11.1685
Solyc03g113130.3.1	plant cysteine oxidase 2-like (AHRD V3.3 *** A0A2G3A1M0_CAPAN)	10.0375	6.56051	5.47325	6.84183	5.35381	7.32019	6.75756	5.3042	7.36255	5.66253	8.31109	6.57816	5.40354	6.24791	5.469
Solyc12g099340.3.1	Calmodulin-binding transcription activator (AHRD V3.3 *** A0A1I9LRY7_ARATH)	10.2509	9.58291	7.65322	10.0475	7.93076	8.42034	9.18679	8.24447	9.34892	6.79167	9.11305	8.5597	7.68414	8.67153	7.68441
Solyc09g090330.3.1	harpin binding protein 1	6.62397	7.37096	5.59019	6.9792	6.41716	6.89068	7.51803	6.10751	8.06677	6.23768	7.38022	6.356	6.05184	6.26526	6.86798
Solyc12g097090.3.1	Dirigent protein (AHRD V3.3 *** K4DHI2_SOLLC)	2.60823	2.91284	6.65572	2.66085	5.43272	4.13462	4.28702	4.87274	7.25612	5.16495	4.22515	4.11228	6.19004	3.45272	3.37142
Solyc09g008550.4.1	NC.1	2.60187	4.55062	0	1.31989	0	2.82522	0	1.09503	3.16095	0	3.31928	3.80931	3.75992	3.03573	3.20676
Solyc11g042440.1.1	hypothetical protein (AHRD V3.3 *-* AT1G55365.1)	5.14363	5.15432	4.99354	5.74438	5.93212	4.67587	6.1279	5.3354	6.03374	4.87826	6.43017	5.7015	6.49453	5.72537	5.73291
Solyc10g055800.2.1	Chitinase (AHRD V3.3 *** B9VRK7_CAPAN)	12.9429	13.212	11.4792	12.3743	12.384	12.2198	12.8672	12.1122	13.2434	11.2623	13.3499	12.8231	11.9003	12.2506	11.5457
Solyc11g068460.2.1	Calcium-binding EF-hand family protein (AHRD V3.3 *** A0A2U1NS17_ARTAN)	9.65547	9.72685	8.69802	9.7	9.27834	8.76803	9.65839	8.54888	10.1827	8.35086	9.47852	9.22661	8.4571	9.1638	8.36353
Solyc07g009430.1.1	F-box protein (AHRD V3.3 *-* A0A2G2VJL6_CAPBA)	5.91432	4.89928	3.10145	4.92609	1.74487	4.11992	6.32123	4.69772	5.56456	4.81731	5.25434	4.27963	2.95227	0	4.3878
Solyc01g066880.3.1	heavy metal-associated isoprenylated plant protein 3-like (AHRD V3.3 *** A0A2G3ALM1_CAPAN)	6.17489	6.24271	3.38619	5.8699	5.03154	5.03907	5.81162	5.0326	7.2584	5.74924	6.11256	5.45638	5.11531	4.25247	3.20128
Solyc06g053340.3.1	F-box protein SKIP16 (AHRD V3.3 *** A0A2G3C6E4_CAPCH)	7.03758	6.88655	7.36038	6.83059	7.24455	5.91234	7.48351	6.32974	7.64634	6.64004	7.54876	6.63491	7.81702	7.08983	6.55032
Solyc02g087890.4.1	Unknown protein	4.37158	5.10271	4.52643	5.3492	4.74538	2.88127	5.67953	4.18483	4.30122	3.53422	3.64173	2.67278	3.40296	3.68117	1.11234
Solyc09g011223.1.1	CASP-like protein (AHRD V3.3 *** A0A1Q3D8R0_CEPFO)	1.44214	4.7109	4.72416	2.29989	5.27332	1.64853	5.51434	4.00416	5.10756	4.64051	4.38538	3.55401	4.84801	4.72788	5.4565
Solyc01g097240.3.1	Pathogenesis-related protein 4 (AHRD V3.3 *** I6VW44_CAPAN)	4.10735	1.76577	5.1011	2.99638	0	4.46728	5.097	3.16473	4.35571	2.82868	4.97108	0.742153	4.18843	4.67493	1.73411
Solyc12g055855.2.1	NA	8.6596	8.72986	8.00205	8.35088	8.45445	7.4799	8.4881	7.02492	8.53706	7.13748	8.34759	8.16742	7.93192	7.49799	8.24658
Solyc06g083590.4.1	NA	4.62537	1.80183	0	2.95407	0	1.60161	3.1626	2.47047	0	3.25678	4.87695	0	0	0	0
Solyc10g074826.1.1	Unknown protein	2.63233	3.72058	7.42235	4.21204	8.54928	5.12204	8.21525	6.6581	6.21684	5.96693	6.5323	1.88818	8.35787	6.40782	8.00443
Solyc01g101120.4.1	Carbohydrate-binding X8 domain superfamily protein (AHRD V3.3 *-* F4I0Z2_ARATH)	9.97503	10.8136	10.1166	10.0817	9.60164	9.50567	9.58833	8.60171	10.6789	8.61524	10.1566	9.54103	10.122	9.65593	9.96004
Solyc12g027850.3.1	Cyclin-dependent kinase E.1	5.3456	3.82573	3.30463	5.89516	5.36822	4.68935	6.52386	3.53829	5.64863	5.18293	4.85365	4.61749	3.40787	5.22641	4.1993
Solyc06g069470.3.1	Glycerophosphodiester phosphodiesterase GDPD5 (AHRD V3.3 *** A0A2G2WM22_CAPBA)	10.906	10.7381	9.37682	10.7944	9.94803	9.93865	10.8849	9.46463	10.8539	9.00312	10.4884	10.5087	10.1757	10.2154	10.0785
Solyc07g006650.4.1	Xylose isomerase (AHRD V3.3 *** A0A1U8H8G3_CAPAN)	9.95796	11.7475	11.2296	10.7312	11.0404	10.1278	11.481	10.2647	11.3532	9.80622	11.08	11.8846	12.2046	12.2147	10.8239
Solyc03g095980.3.1	bHLH transcription factor 021	5.62924	5.5122	5.5819	5.45428	5.95078	5.81332	7.06543	4.16749	6.2318	4.84937	4.85216	5.49166	5.66836	5.83744	4.20924
Solyc05g015640.3.1	transmembrane protein (AHRD V3.3 *-* AT1G27300.1)	6.27781	6.85947	5.03837	6.0299	6.43325	6.77508	7.55344	6.24172	7.47268	5.88083	7.67801	6.27482	4.94087	4.56441	5.0726
Solyc02g083290.4.1	Protein kinase domain (AHRD V3.3 *** A0A200QZU4_9MAGN)	10.043	11.7213	10.1291	10.4381	10.6059	10.2411	10.7793	9.84841	11.2698	9.01127	10.9684	11.2151	10.5915	11.2724	8.82443
Solyc01g087660.2.1	Unknown protein	0	2.50805	0	4.25744	2.78836	2.67018	4.4419	1.73811	2.34757	3.41258	4.16155	3.98035	2.27516	2.69246	3.18805
Solyc12g013580.3.1	Peptidyl-prolyl cis-trans isomerase CYP37, chloroplastic (AHRD V3.3 *** A0A1U8GBH5_CAPAN)	8.6151	7.96908	7.29234	8.21564	6.97457	6.74376	7.54607	6.82462	8.25527	6.16494	7.56048	7.0315	7.43065	7.35895	5.2691
Solyc03g078520.4.1	LRR receptor-like kinase (AHRD V3.3 *** A0A072TVB6_MEDTR)	10.2311	10.3996	9.78224	10.5359	10.1208	9.85088	10.8194	9.36313	10.9008	9.3562	10.5874	10.0176	9.25636	10.1217	9.49935
Solyc01g087820.2.1	Subtilisin-like protease (AHRD V3.3 *** O82777_SOLLC)	8.15043	8.78019	7.89108	8.3075	7.30228	7.41335	7.33912	6.91041	8.54548	5.98361	8.17922	7.79636	6.32443	7.29207	6.23054
Solyc03g063357.1.1	Unknown protein	6.59841	6.08393	6.67532	6.66487	7.71285	5.3677	7.16073	6.02382	7.21914	6.4114	7.28763	6.0633	6.39759	6.35719	7.29231
Solyc04g076520.3.1	F-box protein (AHRD V3.3 *** A0A2I0XAX9_9ASPA)	8.68341	9.13145	7.76867	8.75975	8.32364	8.17352	9.45448	7.81209	8.94178	7.47283	8.72789	8.37646	7.3407	7.68876	7.47004
Solyc02g069370.3.1	Ras-related protein Rab-5A (AHRD V3.3 *** A0A1U8FSC3_CAPAN)	10.9468	10.6983	10.0417	11.2344	10.1288	10	10.7252	9.35032	10.935	9.09728	10.6132	10.0369	9.94309	9.85571	10.2129
Solyc12g014190.2.1	tRNA dimethylallyltransferase 9 (AHRD V3.3 *** A0A2G2VFT1_CAPBA)	5.31983	6.20396	4.97221	6.29381	6.70839	4.83619	6.77281	5.5001	6.41806	5.68752	6.59052	5.91754	6.4549	6.00227	6.33659
Solyc03g080030.4.1	NA	0	0.834609	0	0	3.01438	1.05024	4.51489	4.2056	2.74908	1.99176	4.56193	3.46982	4.89621	1.49646	0
Solyc09g090100.3.1	cryptochrome 2	8.14682	7.72579	5.81312	7.56306	7.23532	6.96602	7.91024	6.81125	8.75246	7.44736	8.18482	7.5326	6.72995	7.32545	6.31741
Solyc04g051190.3.1	CYP97A29	7.67219	7.25483	6.77495	7.51714	6.60922	6.7521	7.1132	6.42916	8.322	6.06906	7.18926	7.21097	6.42425	6.67058	5.31402
Solyc09g010050.1.1	Cullin (AHRD V3.3 *** A0A2U1Q0J3_ARTAN)	1.82205	4.06853	2.26652	4.80483	0	0	1.0934	2.73988	3.60006	1.73776	2.80423	2.14568	2.95512	3.03594	3.00991
Solyc05g053250.4.1	DNL-type zinc finger (AHRD V3.3 *-* A0A2K3L0X2_TRIPR)	8.28602	8.23807	7.62253	7.97251	8.25887	7.335	8.64543	6.97258	8.27094	7.33829	8.41361	8.10993	7.58181	7.58863	8.08948
Solyc02g079440.3.1	FAD-binding Berberine family protein (AHRD V3.3 *** A0A2U1MQE5_ARTAN)	9.40111	9.79703	10.1064	10.8353	10.1444	9.43991	11.636	9.83398	9.91698	9.1985	9.94584	9.63511	10.4582	11.5744	9.87588
Solyc11g066090.1.1	FYD (AHRD V3.3 *** AT3G12570.4)	7.00863	5.31835	4.57394	5.74317	5.43949	4.98058	7.03086	5.60523	5.84669	4.81876	5.92328	6.19941	5.07801	5.85215	6.20587
Solyc02g065070.3.1	CDPK-related protein kinase (AHRD V3.3 *** A0A2G3D8R0_CAPCH)	7.08188	7.56353	6.91786	7.39421	7.48319	6.57909	8.20596	6.85417	8.02452	6.88858	7.72555	7.04127	6.66258	7.52933	6.41966
Solyc01g058400.3.1	NA	2.1609	0.810492	1.43652	2.31941	2.80686	0	3.76122	3.04969	2.1056	1.2867	2.3413	1.89139	1.96864	3.57863	4.28488
Solyc02g080780.3.1	orotidine 5'-phosphate decarboxylase (AHRD V3.3 *** AT1G62250.3)	5.67494	6.38673	6.10708	6.51211	6.00774	5.08861	6.78932	5.26203	6.45345	5.49863	6.19867	6.26964	6.75034	6.75017	5.74522
Solyc12g043060.1.1	protein SY.1	3.27498	2.81362	3.87316	4.01497	3.94432	2.10149	5.12558	3.57537	0	1.65971	2.3413	1.60049	1.55712	2.47546	0
Solyc05g025820.4.1	NA	9.22212	8.98082	8.43616	8.79833	8.7846	7.93881	9.64707	8.82187	9.71092	8.22247	9.41838	8.42244	6.82905	8.21324	7.34789
Solyc05g007020.4.1	LOV/LOV protein (AHRD V3.3 *** E3WH16_SOLLC)	8.9728	10.1212	8.68878	9.49851	9.68509	8.64376	9.72395	8.66121	9.94075	8.54402	9.85105	9.76716	9.11326	9.54294	8.24064
Solyc10g006030.3.1	30S ribosomal protein S10, chloroplastic (AHRD V3.3 *** A0A2G2VQX8_CAPBA)	5.32828	5.86839	6.79918	4.98724	8.3651	6.29327	8.21583	6.13023	6.90298	6.38369	6.93562	6.99988	7.98271	7.08912	6.877
Solyc01g060070.3.1	Outer envelope pore protein 16-2, chloroplastic (AHRD V3.3 *** A0A2G2XR36_CAPBA),Pfam:PF02466	5.3896	5.18891	6.16839	5.3042	6.31052	5.46017	5.78353	4.92863	6.55395	4.72145	6.34347	5.03128	5.8455	4.03827	6.12331
Solyc04g071160.3.1	Basic-leucine zipper (BZIP) transcription factor family protein (AHRD V3.3 *-* Q8H1F0_ARATH)	10.1369	9.59817	9.01123	10.0109	9.30114	8.38601	9.70124	8.79899	9.95269	8.371	9.5804	9.34723	9.22077	9.69304	9.36285
Solyc12g100260.1.1	Fatty acid desaturase (AHRD V3.3 *-* A0A200QRI1_9MAGN)	5.32705	6.87729	7.24862	5.32643	7.3301	7.12385	8.04721	7.07516	8.45593	7.14446	8.46105	7.37899	6.59335	6.81688	5.59766
Solyc03g113240.3.1	Transmembrane protein, putative (DUF1118) (AHRD V3.3 *** Q94F10_ARATH)	5.50086	3.88288	4.86136	4.22157	5.61354	4.52133	4.12035	1.70647	4.3486	2.03038	4.84813	2.33722	2.75447	3.57091	4.20815
Solyc02g086930.4.1	Homeobox-leucine zipper protein HAT5 (AHRD V3.3 *** A0A2G2XIE8_CAPBA)	10.3076	10.516	9.60537	9.59352	10.8174	9.6005	10.6012	8.81601	10.8594	9.6704	10.4071	9.92039	9.2581	8.61226	8.61838
Solyc02g038805.1.1	RING/U-box superfamily protein (AHRD V3.3 *** A0A2U1LB75_ARTAN)	2.79984	4.03132	0	2.2761	1.11753	3.22937	3.20292	0	2.73417	2.02917	3.82308	0.74431	0	2.46895	3.19471
Solyc06g066770.1.1	F-box/kelch-repeat protein (AHRD V3.3 *** A0A1J3DG12_NOCCA)	7.83351	6.40977	5.75665	5.459	6.93185	5.86737	6.12296	4.63314	7.0706	6.25473	7.37487	5.89885	2.95213	5.17738	5.26747
Solyc02g082900.3.1	Protein STRICTOSIDINE SYNTHASE-LIKE 6 (AHRD V3.3 *** A0A2G2XFW5_CAPBA)	10.4477	11.8226	10.3009	11.2153	10.6544	10.1883	11.4284	10.5597	11.4998	9.53111	11.1744	10.6248	10.8195	11.2135	9.6908
Solyc12g016210.2.1	tRNA dimethylallyltransferase (AHRD V3.3 *** AT3G23255.2)	3.86805	4.57335	3.61862	4.48186	4.74232	3.63427	5.49551	3.15715	4.9052	4.29172	4.10396	4.27122	5.19	4.50602	4.53522
Solyc09g075650.3.1	DUF35.1	4.48017	3.51987	6.30927	4.22772	6.02994	4.23675	4.39349	4.81781	3.95951	2.67311	6.39276	4.36117	5.96067	4.51036	6.14699
Solyc01g106110.2.1	F-box protein PP2-B10 (AHRD V3.3 *** A0A2G3BV22_CAPCH)	3.95978	3.16132	2.70352	4.24247	4.92316	0	3.69591	3.17281	4.71264	3.43747	2.40793	3.7112	3.7495	3.46047	0
Solyc08g078140.3.1	Ubiquitin carboxyl-terminal hydrolase (AHRD V3.3 *** A0A2G3DC30_CAPCH)	3.11279	4.17855	5.69431	4.37975	4.67781	2.85332	2.16418	3.86576	4.74118	2.84711	4.9965	4.2713	4.11381	2.87486	6.54309
Solyc01g007950.4.1	NA	4.29181	4.2705	5.60581	3.9263	4.39612	2.33725	4.97963	3.97943	3.50087	0	1.3209	4.06765	4.5364	5.4657	3.80136
Solyc01g111820.2.1	cell wall integrity and stress response component 2-like (AHRD V3.3 *-* XP_023735371.1)	8.31117	8.31364	7.13989	7.97475	8.25663	7.47469	9.64117	7.71462	8.16106	7.52352	7.92371	7.37836	7.0874	7.97814	6.81529
Solyc04g024960.1.1	Unknown protein	4.38273	4.33798	4.67532	3.93408	5.24183	3.10279	4.09825	2.79824	4.63344	3.39195	3.89019	3.18333	3.53585	4.5157	5.29276
Solyc07g066460.3.1	Protein Iojap/ribosomal silencing factor RsfS (AHRD V3.3 *** A0A200R040_9MAGN)	4.72807	5.06963	5.27093	4.79081	4.74232	3.75009	5.3388	4.49178	6.31919	4.99892	5.06139	5.40481	6.15075	5.64024	5.57618
Solyc01g109470.3.1	BURP domain-containing protein (AHRD V3.3 *** A0A1Q3C0F5_CEPFO)	0	2.7491	1.52877	2.26225	0	1.61687	3.18407	1.70687	0	4.23527	5.50179	3.79808	0.971262	0	4.21243
Solyc04g007015.1.1	NA	8.10042	8.11782	7.50317	7.48582	7.73367	7.29674	8.07186	6.71973	8.23652	6.76906	8.17275	7.86601	7.6332	7.7028	7.1241
Solyc07g017610.3.1	Saccharopine dehydrogenase / Homospermidine synthase (AHRD V3.3 *** A0A200PV89_9MAGN)	7.94235	10.4382	7.93839	8.96835	8.08949	8.47774	9.75089	8.75784	9.98314	8.55302	9.69668	9.95204	9.1517	10.0126	7.15187
Solyc02g076800.1.1	Phosphatidylinositol 4-phosphate 5-kinase MSS4-like protein (AHRD V3.3 *** A0A2P5EP15_TREOI)	5.57997	5.22531	7.00294	5.69077	6.99255	5.55494	6.29027	4.33911	5.88545	3.24573	5.11524	4.58323	4.26324	5.32186	4.60358
Solyc12g099970.2.1	SN.1	9.26745	10.0816	10.2449	9.34176	10.4904	8.74394	10.2995	9.32425	10.3641	9.07955	10.176	9.89813	10.8986	10.9823	9.67775
Solyc05g051570.3.1	Rab family GTPase (AHRD V3.3 *** A0A1Y1IFP9_KLENI)	7.93784	7.78711	6.72823	7.96422	7.11983	6.74601	8.11018	6.76124	7.84519	6.66481	7.81679	7.69149	7.74684	7.8753	7.51534
Solyc03g044830.4.1	NA	5.37924	4.06335	2.26352	2.2498	0	4.11389	4.93611	2.13923	4.81188	2.8523	1.99388	2.53248	0	3.66848	0
Solyc03g044160.3.1	Kinase family protein (AHRD V3.3 *** S8C376_9LAMI)	4.01896	5.16606	4.32679	3.77806	3.53781	2.60217	2.96286	3.16244	5.16799	4.11678	4.80466	5.34854	4.95053	4.55466	3.67374
Solyc02g080590.3.1	NA	7.00058	6.9758	7.35081	6.62804	7.3437	6.78417	7.29965	5.76202	7.55925	5.64899	7.16769	6.91098	6.93787	6.76872	6.90416
Solyc01g008780.3.1	Phospholipase A2 family protein (AHRD V3.3 *** AT4G29070.2)	4.41936	4.71554	4.00483	5.04385	3.3746	4.44215	5.29522	4.8724	5.52457	2.99498	5.49843	4.91518	6.4806	5.41354	5.30552
Solyc06g082700.1.1	Protein phosphatase 2C family protein (AHRD V3.3 *-* A0A2U1QFD7_ARTAN)	3.59814	2.32167	2.71204	1.73436	3.52882	1.63807	1.12895	2.14261	3.05372	2.01831	3.65123	3.07019	0.968924	3.95855	1.73404
Solyc11g022530.3.1	Late embryogenesis abundant domain-containing protein / LEA domain-containing protein (AHRD V3.3 *-* Q9C7H3_ARATH)	3.36685	1.40618	2.26151	2.95917	3.01049	1.60654	4.35209	1.09388	3.16675	3.57059	2.79778	0	1.54912	1.88962	3.00703
Solyc06g072840.3.1	hypothetical protein (AHRD V3.3 *** AT3G03150.1)	5.53842	4.71438	5.07828	4.61543	3.80079	3.8931	5.30658	2.49003	3.31809	4.00057	5.01517	2.94799	4.11213	5.19066	3.18902
Solyc09g009520.3.1	Alpha/beta-Hydrolases superfamily protein (AHRD V3.3 *** Q9SJM9_ARATH)	6.50479	8.14385	5.21022	8.20829	5.27154	6.35589	6.89316	6.3691	7.86679	5.52559	6.993	7.45675	5.85316	7.27015	5.50969
Solyc08g006860.3.1	Patatin (AHRD V3.3 *** PAT0_SOLTU)	8.50283	9.98134	12.7754	9.19434	12.551	9.5691	13.1907	9.67933	9.74186	11.6547	9.78857	9.5683	12.6287	13.761	11.7617
Solyc02g063430.4.1	NA	9.68524	8.25842	4.96793	8.3134	7.21981	7.81182	8.36172	7.43735	8.52047	6.95084	8.97823	7.4272	6.48437	7.23669	7.98943
Solyc11g012620.2.1	Agenet-like domain-containing protein (AHRD V3.3 *** A0A118K161_CYNCS)	2.959	3.74149	3.63032	4.1349	3.0104	3.02853	4.43094	3.48669	4.49502	3.36823	4.3467	2.96847	3.41026	2.87044	0
Solyc01g087420.4.1	Zinc finger, FYVE/PHD-type (AHRD V3.3 *** A0A2U1NX02_ARTAN)	7.99686	8.14195	5.86213	8.14992	7.05577	6.84208	7.97508	7.02793	7.95992	6.28646	7.89097	7.42248	5.85629	7.58389	6.20747
Solyc09g020000.3.1	DUF3755 domain-containing protein (AHRD V3.3 *** A0A1Q3BKP1_CEPFO)	7.21569	7.50307	7.4652	7.17879	7.29565	6.67155	7.24613	6.34764	8.23593	6.69259	7.66095	7.32423	7.63	7.33802	7.50192
Solyc09g075570.1.1	hypothetical protein (AHRD V3.3 *** AT3G62650.2)	6.48994	6.10821	6.98705	6.45757	7.67816	6.18635	6.73664	4.76481	6.42974	4.79166	6.59101	6.39925	6.66569	6.07403	6.73957
Solyc06g008880.3.1	WD40 repeat (AHRD V3.3 *** A0A200QLR8_9MAGN)	8.48436	8.8484	7.41077	8.4619	7.78137	7.79624	8.63859	7.48548	8.93253	7.12336	8.4512	8.12183	8.36073	8.34619	7.89598
Solyc12g056360.1.1	Pathogenesis-related thaumatin family protein (AHRD V3.3 *** A0A2K3LJG6_TRIPR)	4.63255	6.4745	4.66889	3.72287	6.00529	0	5.88472	5.72919	6.37657	4.59851	5.06071	4.16576	2.27435	4.3227	3.90787
Solyc05g056480.3.1	2-oxoisovalerate dehydrogenase subunit alpha 2, mitochondrial (AHRD V3.3 *** A0A2G2Y480_CAPAN)	7.38284	7.6277	7.95421	7.8281	8.51079	7.24802	9.64798	7.72086	8.18544	7.51533	7.31311	7.37848	8.58711	8.76929	8.30745
Solyc07g008620.1.1	EIX receptor 1	8.33849	9.40942	6.23707	8.13559	8.38254	7.15791	7.93172	7.54989	8.74682	7.48652	8.95294	8.71413	6.5499	8.03298	7.43295
Solyc11g013080.3.1	Membrane insertion protein, OxaA/YidC with tetratricopeptide repeat domain-containing protein (AHRD V3.3 *-* A0A1I9LM69_ARATH)	4.36609	3.51819	5.82893	4.59497	5.54323	3.97466	3.80464	3.62548	4.65995	2.83553	5.22361	4.61958	3.84838	3.19737	4.60174
Solyc01g106090.3.1	PsbP domain-containing protein 1, chloroplastic (AHRD V3.3 *** A0A2G3BUZ8_CAPCH)	2.79514	4.96891	5.98447	2.47175	5.74968	4.28955	5.44745	3.48476	5.0119	5.22749	6.3116	5.60351	6.46709	5.6378	5.26476
Solyc03g080190.3.1	2-oxoglutarate (2OG) and Fe(II)-dependent oxygenase superfamily protein (AHRD V3.3 *** A0A2U1QGX7_ARTAN)	12.7564	12.5893	9.71036	12.496	10.4922	10.5856	11.642	10.545	11.6682	9.63564	11.1897	11.637	11.0293	11.3605	11.4209
Solyc11g045670.3.1	S-acyltransferase (AHRD V3.3 *** A0A2G2ZGM7_CAPAN)	4.02443	4.85204	3.62479	4.26117	4.80719	2.84396	6.15431	4.63179	5.51954	4.96648	4.62598	4.17108	3.4079	5.17913	3.91133
Solyc06g051020.2.1	Peptide-N4-(N-acetyl-beta-glucosaminyl)asparagine amidase A (AHRD V3.3 *** A0A200PX65_9MAGN)	5.67034	6.86847	5.28623	6.71972	6.555	5.98142	7.51716	6.20261	7.0051	5.90948	7.09546	5.93475	6.72893	6.69664	5.8422
Solyc03g118310.4.1	bHLH transcription factor 083	4.76694	5.28883	4.17943	6.19087	5.65738	5.11311	5.79715	2.47024	4.63724	3.13401	4.80062	3.94151	3.12327	3.56207	3.79923
Solyc03g082370.1.1	Avr9/Cf-9 rapidly elicited protein 65 (AHRD V3.3 *** Q9FQZ0_TOBAC)	10.0079	10.7327	9.78564	10.0228	10.7754	9.37197	10.6304	9.26502	10.8178	10.1098	11.0233	9.66704	9.45621	8.75441	9.44776
Solyc10g009000.4.1	snRNA-activating protein complex subunit (AHRD V3.3 *** A0A2G2YJG8_CAPAN)	6.12097	6.62042	6.22903	6.29541	7.10298	6.11893	6.93165	5.57032	7.06882	6.10058	7.38999	6.72075	6.61894	5.43903	6.39748
Solyc01g091520.3.1	Enoyl-CoA delta isomerase 1, peroxisomal (AHRD V3.3 *** A0A2G3DDW4_CAPCH)	7.28993	5.64283	3.82592	4.5276	4.12156	5.407	5.66676	3.74956	6.53326	4.85287	5.54588	5.89187	5.74961	5.74049	5.21814
Solyc09g083003.1.1	Endonuclease III homolog (AHRD V3.3 *** A0A2G2ZUX5_CAPAN)	4.17138	2.73934	4.1598	4.4377	3.00375	2.63561	5.61034	3.48319	5.31111	4.68505	2.77967	4.10749	2.53442	5.32089	3.52312
Solyc05g007770.3.1	NAC domain TF	9.74105	10.8016	9.76066	11.3821	9.25803	9.50812	10.9956	10.3657	11.2926	8.38954	9.82384	10.1264	10.3991	11.5148	9.13296
Solyc02g085910.4.1	NA	10.5528	7.43598	7.96778	5.89059	7.43903	8.43952	6.42991	2.96297	8.85116	7.08767	9.16474	4.88657	5.96637	4.9025	5.61432
Solyc06g060510.2.1	NA	4.29676	3.98156	0	3.33155	3.20533	3.2042	4.27534	3.48566	4.49825	2.50057	3.68598	3.30141	2.53867	4.71569	3.52909
Solyc05g051240.1.1	aspartic proteinase PC.1	10.8904	9.95501	8.22489	9.67413	8.39418	8.80801	9.47029	8.53507	10.61	8.98401	9.56882	9.04568	8.3687	6.9176	8.79662
Solyc01g087850.2.1	serine protease SBT3	10.5745	11.8477	10.3517	11.3245	10.5391	10.418	11.3809	10.4934	11.5681	9.17642	10.9991	11.9126	10.5524	11.2829	10.4443
Solyc03g118410.3.1	Acyl carrier protein (AHRD V3.3 *** A0A1U8G884_CAPAN)	5.84471	5.65648	7.50578	5.10609	8.54146	5.12408	7.64316	5.85987	6.8924	6.88314	7.3555	5.87825	7.48445	7.49378	7.03604
Solyc07g064060.3.1	WD-40 repeat containing protein (AHRD V3.3 *** A0A0K0XR28_TOBAC)	10.3457	10.5147	9.60258	10.4057	9.93506	9.42456	10.7521	9.76164	10.6468	8.85163	10.3189	9.30926	9.0073	9.78017	9.32946
Solyc02g079870.4.1	NA	4.59237	4.01005	3.58948	3.25828	4.74465	3.5366	3.69453	3.76431	5.32324	4.07941	5.31465	4.83563	4.18874	4.4547	3.19142
Solyc03g120430.3.1	D-glycerate 3-kinase (AHRD V3.3 *** A0A2K3PBX9_TRIPR)	5.97263	6.94615	6.74644	5.98666	6.06423	5.64386	6.86023	5.22168	7.18289	5.73043	5.77214	6.3389	5.53264	6.74642	4.97816
Solyc11g150122.1.1	Unknown protein	2.14234	2.32654	5.25422	3.3615	3.20044	1.03767	3.38573	2.47015	1.77813	2.27225	3.48086	2.67524	3.11411	2.47035	0
Solyc09g010430.1.1	Unknown protein	5.76624	6.22452	9.02073	5.44848	9.23543	6.23475	8.23756	6.31923	6.94272	6.60914	7.24855	8.1567	9.24672	7.614	8.76215
Solyc01g080170.3.1	Hydroxymethylglutaryl-CoA lyase, mitochondrial (AHRD V3.3 *** A0A1U8E166_CAPAN)	8.85335	9.03455	8.21482	8.87389	7.96831	8.16577	8.88092	8.11811	9.43603	7.44575	9.01593	8.42558	8.90911	8.98795	7.88783
Solyc09g089790.3.1	2-oxoglutarate (2OG) and Fe(II)-dependent oxygenase superfamily protein (AHRD V3.3 *** O80850_ARATH)	8.12406	9.62518	6.58081	9.70523	7.82453	7.86241	9.43191	8.33552	8.61108	7.18471	9.00851	7.8676	7.32029	7.77722	7.63737
Solyc10g006150.3.1	NA	6.6618	0.861063	2.73346	3.71911	5.12881	3.95366	2.76301	3.1576	5.47217	3.90212	5.12638	3.79703	1.95622	3.56723	0
Solyc10g076610.2.1	lysyl-tRNA synthetase	9.14889	9.16224	5.54476	8.21898	6.94884	7.58696	9.16699	8.42603	9.28362	7.66188	8.91302	7.78579	6.37469	7.50809	5.81323
Solyc02g085430.4.1	Proline-rich receptor-like protein kinase PERK7 (AHRD V3.3 *** A0A2G3AAH0_CAPAN)	2.79072	4.13616	4.9755	3.99941	5.03638	3.60724	5.67176	4.76129	5.26263	3.90747	4.87738	4.47369	4.70481	4.31561	5.31405
Solyc00g500227.1.1	RNA-dependent RNA polymerase (AHRD V3.3 *** A0A2Z6JIR4_9VIRU)	3.77448	0	0	2.45876	0	0	5.73441	3.16186	3.28538	4.29831	0	1.2443	1.55052	3.85882	0
Solyc04g007520.3.1	CDP-diacylglycerol--serine O-phosphatidyltransferase.1	7.78892	8.44558	6.79579	8.37874	7.25542	6.25952	8.01038	7.05113	8.2895	7.17024	7.85696	7.89899	7.12648	7.87911	6.65456
Solyc08g008270.4.1	NA	2.9658	0	3.3724	2.98347	3.66649	1.62847	3.201	2.73531	2.73347	0	1.97328	2.95522	3.74998	3.0454	4.53266
Solyc00g244290.1.1	NADH dehydrogenase subunit 2 (AHRD V3.3 *-* A0A0C5B2A9_HYONI)	3.11725	0	0	3.82016	4.38473	0	0	2.73778	4.40816	3.55387	4.20621	0	4.18849	0	4.66938
Solyc07g052320.3.1	Hexosyltransferase (AHRD V3.3 *** A0A2G2WDG1_CAPBA)	8.13613	8.54686	7.14381	8.84878	7.19844	7.5398	8.83553	7.45705	8.47295	6.92445	8.14878	7.75541	7.44606	7.91753	6.51311
Solyc01g067380.4.1	Alpha/beta-Hydrolases superfamily protein (AHRD V3.3 *** Q6DBI3_ARATH)	6.6366	8.04655	7.07586	6.98017	6.56714	6.43851	7.46374	5.49706	7.58497	6.65877	7.32722	7.5276	7.98131	7.6364	7.04416
Solyc06g007260.1.1	PPR domain-containing protein/PPR.1	4.32449	2.48279	2.63375	3.02864	4.23872	0	1.80304	2.20072	3.54909	2.60595	2.97576	2.33561	0	1.90131	1.72916
Solyc06g068120.4.1	DUF4050 family protein (AHRD V3.3 *** Q8L920_ARATH)	4.77935	5.21536	4.42265	5.19228	5.83729	3.653	4.3146	4.42164	5.7009	3.35003	4.51021	5.14351	6.0877	5.15039	4.60154
Solyc02g085460.1.1	Unknown protein	3.37983	3.28944	0	2.28879	3.66891	1.04137	3.68939	2.74496	3.72049	2.47594	1.28792	2.81793	0	2.69108	0
Solyc01g067570.3.1	E3 ubiquitin-protein ligase RING1-like (AHRD V3.3 *** A0A2G3BK63_CAPCH)	4.72864	3.96693	0	5.68366	3.79472	3.22033	5.16599	4.07377	5.12182	3.89994	4.2204	3.92854	2.535	4.94876	2.17037
Solyc01g020353.1.1	NA	4.53072	3.42638	0	3.34624	0	2.04354	4.96711	2.46604	3.79581	3.7416	1.97752	1.89098	1.95497	3.45467	1.7371
Solyc07g065550.3.1	NAD-dependent protein deacetylase SR.1	3.47984	4.32326	5.28555	3.61745	5.13507	3.6114	4.88219	3.86985	5.14031	3.47363	3.99183	4.33185	5.1577	4.17986	5.08209
Solyc08g065330.3.1	Calcineurin B-like 10 (AHRD V3.3 *** G4XMX1_SOLLC)	4.0992	4.96472	5.74855	4.66232	6.58425	4.80199	6.33641	5.30344	5.68932	3.65858	5.45307	4.50683	6.94206	5.28466	5.12508
Solyc08g076400.3.1	Homeodomain-like superfamily protein (AHRD V3.3 *-* A0A2U1QD82_ARTAN)	4.16875	3.32081	0	2.47439	3.53015	2.36028	0	2.73578	4.50314	0	0	1.60329	0	0	0
Solyc10g007120.4.1	transmembrane protein (AHRD V3.3 *** AT3G15110.1)	4.23452	3.20034	4.16926	0	0	1.61468	4.89808	2.13687	3.51393	4.2942	4.11054	3.29905	5.9437	4.81291	3.37303
Solyc01g104780.3.1	Vacuolar iron transporter-like protein (AHRD V3.3 *** A0A2K3NGY4_TRIPR)	9.15084	8.27412	8.9167	9.96644	6.88308	7.38923	6.74232	6.10598	8.48048	6.14138	7.82721	8.04257	8.20646	9.15468	6.87848
Solyc03g026020.3.1	Heat shock transcription factor (AHRD V3.3 *** E1U3C8_CICAR)	8.6662	9.44289	8.6455	8.54432	9.60085	8.22244	9.39242	8.39473	9.28725	8.22504	9.67754	9.02723	9.51631	9.19003	8.75951
Solyc01g009000.3.1	RING/U-box superfamily protein (AHRD V3.3 *** A0A1I9LQQ9_ARATH)	8.61464	8.73355	9.25725	8.42746	8.88611	7.69786	9.07943	7.76465	8.58044	7.20685	8.52064	8.61215	9.23864	8.72029	8.86048
Solyc05g056320.3.1	Smr (Small MutS-related) domain protein (AHRD V3.3 *** A0A2K3NNB3_TRIPR)	10.4036	10.0894	8.92861	10.2604	9.48037	9.14334	10.4289	9.41345	10.6143	9.13336	10.1619	9.4527	9.07852	9.64809	8.75029
Solyc03g025560.4.1	Alkyl transferase (AHRD V3.3 *** K7WCI9_SOLLC)	3.49	5.39405	5.5146	4.28687	3.19992	3.76654	5.08732	3.486	4.65946	4.1612	5.10763	4.10232	6.31314	6.40142	6.59188
Solyc02g068660.3.1	wall-associated receptor kinase-like 10 (AHRD V3.3 *** A0A2I4G978_9ROSI)	6.44672	7.24875	3.84171	6.2458	4.02908	5.51374	8.2145	6.78202	6.975	6.10254	6.3269	6.08996	3.41264	5.13799	3.20633
Solyc12g044230.2.1	Sulfite exporter TauE/SafE family protein (AHRD V3.3 *** A0A2U1KY14_ARTAN)	10.6822	9.84223	8.929	10.7494	8.77783	8.82335	9.31255	8.43474	10.0403	7.92379	9.36946	9.36302	8.83255	9.63654	9.21971
Solyc12g010500.3.1	NA	4.36473	4.94784	3.99478	4.80382	3.66659	3.23054	3.79869	4.07511	5.25433	3.96582	5.28378	5.50893	4.52534	2.87815	2.16812
Solyc04g082420.3.1	BTB/POZ domain-containing protein (AHRD V3.3 *** A0A1U8GAB1_CAPAN)	9.56522	10.2443	8.56707	9.90735	7.91411	8.68616	9.56683	9.00581	9.97388	7.38066	9.45233	9.40915	9.15653	10.3716	8.45986
Solyc09g057870.4.1	protein FAR1-RELATED SEQUENCE 7 (AHRD V3.3 *** A0A2I4EFQ2_9ROSI)	5.77301	5.76301	5.51873	6.32566	6.3933	4.3859	5.9815	5.56741	6.05382	4.84411	6.42178	5.78141	6.31358	5.90635	6.02405
Solyc10g081500.1.1	Ankyrin repeat-containing protein (AHRD V3.3 *** A0A2U1MHZ3_ARTAN)	2.79122	4.90607	1.53709	4.30482	4.12847	0	5.08711	3.75368	3.93843	4.55816	5.08066	4.17793	2.54126	2.46065	1.12079
Solyc04g049790.3.1	Membrane steroid-binding protein 2 (AHRD V3.3 *** A0A2G2ZS37_CAPAN)	5.65766	5.21716	6.0477	6.39919	5.92296	5.07028	6.53908	5.03374	5.53367	3.55356	4.9794	4.6586	6.12792	6.05273	5.73827
Solyc03g082960.2.1	Protein phosphatase-2C (AHRD V3.3 *** O82471_MESCR)	3.94486	2.75989	0	4.77428	4.92623	4.27923	5.39758	3.97697	4.73035	3.13279	4.71662	4.7146	5.07656	4.25082	4.30507
Solyc04g078110.1.1	serine protease SBT1	5.12135	7.80493	5.71334	5.89187	7.58516	8.12453	5.90532	6.2901	9.57554	5.13961	5.89157	8.7615	6.39227	5.63251	6.20771
Solyc06g061080.3.1	NAC domain-containing protein 45 (AHRD V3.3 *** A0A2G2ZAF7_CAPAN)	7.73438	9.10209	6.91006	8.83903	7.57116	5.94406	8.12806	7.3597	8.51765	7.20727	7.58854	8.49266	5.46925	8.48557	5.89694
Solyc03g059070.4.1	Receptor-like protein kinase HERK.1	6.54307	6.95683	7.12649	6.08488	5.18269	5.78292	7.1869	5.70254	7.38152	6.59468	7.18629	7.00927	5.83041	7.01096	6.72106
Solyc01g009120.3.1	Histone deacetylase (AHRD V3.3 *** A0A2G2ZNY2_CAPAN)	5.22485	5.85909	5.94949	5.82335	5.08581	4.27554	6.33615	4.42148	5.43441	5.28913	5.77258	5.64983	4.53392	6.06171	5.58373
Solyc01g097570.2.1	Protein SUPPRESSOR OF K(+) TRANSPORT GROWTH DEFECT.1	2.61791	4.80953	3.58948	2.85431	4.61251	1.64195	4.14776	3.76431	3.80861	3.71352	5.02741	4.49222	4.52507	3.57519	3.65782
Solyc03g082670.3.1	F-box-like domain-containing protein (AHRD V3.3 *** A0A1Q3CRF0_CEPFO)	5.53125	5.30574	6.78973	6.49049	4.74134	5.2423	5.96438	4.7608	6.29928	4.58403	5.77419	5.6867	6.24164	5.79445	3.90358
Solyc05g007050.4.1	Protein kinase superfamily protein (AHRD V3.3 *** A0A2U1NYF7_ARTAN)	10.2423	10.4118	9.2551	10.5106	10.0917	9.33913	10.4828	9.17673	10.5862	9.1155	10.0208	9.65138	8.86284	9.84732	9.58661
Solyc02g082630.2.1	Phosphoinositide phosphatase family protein (AHRD V3.3 *-* A0A2U1LC37_ARTAN)	5.97483	4.93551	4.56767	5.33203	3.53283	3.20383	5.32238	4.41986	4.85775	2.99802	3.68625	3.57344	2.75981	1.89064	0
Solyc02g062950.3.1	G-box binding	8.81476	8.60461	8.13556	8.51162	8.35611	7.70255	9.20012	7.8737	9.15772	7.98088	8.65049	8.40272	8.26215	8.41093	7.79754
Solyc11g006270.2.1	3-oxo-5-alpha-steroid 4-dehydrogenase (AHRD V3.3 *** A0A200PYH0_9MAGN)	6.05285	6.75654	6.76133	6.70417	7.15876	6.31343	7.2942	6.24283	7.88378	5.99571	6.55565	7.75319	8.76234	8.0886	6.05488
Solyc12g096420.2.1	RING/U-box superfamily protein (AHRD V3.3 *-* A0A1P8BF19_ARATH)	8.61405	8.82954	7.9112	8.84615	8.68693	7.50958	8.91638	7.64985	8.95919	7.69995	8.42176	8.17159	7.94775	8.85809	7.83123
Solyc01g107910.4.1	NA	11.4978	11.4503	9.7848	11.6362	10.1443	10.9007	11.9084	10.3112	11.5649	9.72652	11.0911	10.811	9.7401	10.676	10.4305
Solyc07g065450.3.1	Two pore potassium channel a (AHRD V3.3 *** A0A1U8EC70_CAPAN)	2.95996	4.12594	0	4.31252	2.17818	3.94112	4.64791	2.46865	3.29183	0	3.30903	5.13307	4.2695	5.44012	4.54033
Solyc08g078730.3.1	Heavy metal transport/detoxification superfamily protein (AHRD V3.3 *** AT2G35730.1)	4.24936	5.15875	4.72786	4.98029	6.38064	5.17697	6.09822	4.44497	5.4935	3.32248	5.07736	4.49143	4.84771	4.3949	4.66447
Solyc07g061720.3.1	gibberellin 2-oxidase 4	11.2393	11.3828	10.9696	10.9311	10.7724	10.5843	10.4851	9.79901	11.4039	8.80324	11.1699	10.2831	10.9743	10.5641	10.8421
Solyc02g088280.3.1	F-box domain, cyclin-like protein (AHRD V3.3 --* A0A2U1P717_ARTAN)	5.16765	5.55478	6.82103	5.75738	6.15363	5.31419	6.68868	4.63125	6.08886	5.05874	5.48529	5.63182	6.83309	4.81881	5.50023
Solyc02g070180.3.1	NA	5.08727	6.69592	5.65683	6.70855	6.42297	5.45223	7.99276	7.1359	7.42787	5.50264	6.37669	6.14498	7.03522	8.20314	6.65598
Solyc08g078460.3.1	Oxidoreductase family protein (AHRD V3.3 *** A0A2U1N6F1_ARTAN)	6.08609	10.1978	8.45823	8.77812	8.79152	8.638	9.10706	8.43843	9.44106	6.71581	9.36228	9.89191	9.55272	10.198	7.69613
Solyc03g082510.1.1	Small auxin up-regulated RNA35	6.49464	5.13053	6.66613	5.60631	4.39067	5.67296	6.3911	4.09702	6.03065	3.78575	4.88636	4.25838	5.74658	5.48219	5.96594
Solyc04g082200.2.1	NA	16.8785	16.5901	15.6535	16.9074	16.6715	15.9925	17.2754	15.6307	17.0439	15.8829	16.6373	16.3764	16.083	15.7952	16.313
Solyc01g095580.3.1	Auxin-responsive GH3 family protein (AHRD V3.3 *** A0A2U1NZC8_ARTAN)	9.56286	10.222	9.71468	10.3209	10.1144	9.29197	9.89879	9.22194	10.4306	8.31834	10.127	9.43771	9.29209	9.79917	9.09636
Solyc11g027830.2.1	ATP-dependent protease La (LON) domain protein (AHRD V3.3 *** A0A2U1KRZ5_ARTAN)	4.47329	4.53247	5.53437	5.1934	5.54777	4.12748	5.69067	4.63181	5.8552	5.22782	6.07978	4.67253	5.40399	5.61105	5.54385
Solyc06g084020.4.1	histone H1	11.2886	11.0443	12.0271	10.7722	12.0304	10.5402	11.6059	9.76415	10.8823	10.4157	11.7099	10.7201	11.6483	10.6912	11.7852
Solyc01g091210.3.1	RNA 2'-phosphotransferase, Tp.1	7.1653	7.15896	7.17611	7.39501	7.9514	6.53347	7.5938	6.24372	7.26691	6.16239	7.55172	7.30596	7.67833	7.18508	7.09588
Solyc06g008870.2.1	Gibberellin receptor (AHRD V3.3 *** E3VJP7_9FABA)	10.1595	10.9373	10.0672	11.0014	10.159	9.60872	9.91985	9.40724	10.8391	8.97588	10.6387	9.81526	9.7585	10.2731	9.47412
Solyc02g068510.2.1	PLATZ transcription factor family protein (AHRD V3.3 *** A0A2U1P2G6_ARTAN)	3.78116	3.4309	5.40602	4.26874	5.02821	2.8521	0	3.48349	4.86508	2.28497	4.10521	2.52341	5.3346	3.04237	4.29943
Solyc06g005450.1.1	Unknown protein	7.53714	6.72035	6.56417	7.50779	5.71366	6.36636	7.15498	6.242	7.6107	6.00646	7.27403	6.52742	6.46265	6.0106	6.38831
Solyc04g078540.4.1	NA	12.8035	13.2221	13.4232	13.523	13.4205	12.7207	14.0323	13.1044	13.9856	12.4515	13.8171	12.3896	14.0241	14.1032	12.9932
Solyc02g092110.3.1	Phytosulfokines 3 (AHRD V3.3 *** A0A2I0WHI7_9ASPA)	9.84756	8.5062	7.7221	9.90681	8.76607	7.65811	8.12804	6.74938	8.86686	7.9	8.90867	7.99326	7.00021	9.35262	6.95125
Solyc10g050220.2.1	hypothetical protein (AHRD V3.3 *-* AT4G33980.2)	5.85642	5.83983	4.30903	6.83839	7.0722	4.57303	6.09222	4.16798	5.64506	4.81336	5.12522	5.49533	5.72338	6.00745	6.83697
Solyc02g094380.3.1	Serine/threonine-protein kinase PB.1	0	0	0	0	0	3.34996	5.61309	2.13879	2.53257	3.57081	0	0	3.12219	3.44862	3.37681
Solyc01g108350.4.1	NA	10.6341	9.98674	9.62689	12.0221	9.08063	9.357	10.2344	8.17232	10.7287	9.22021	9.08716	9.13887	9.02569	11.0988	9.59357
Solyc02g066830.4.1	Nuclear transport factor 2 (NTF2) family protein with RNA binding (RRM-RBD-RNP motifs) domain-containing protein (AHRD V3.3 *** F4K1Y4_ARATH)	4.16513	2.57276	3.63022	3.78703	5.3573	3.8378	0	2.96465	5.23713	0	3.07728	4.22876	3.94921	3.44898	0
Solyc07g066550.4.1	NA	9.50005	9.88493	7.86937	9.58436	8.25463	8.49006	9.44873	8.53283	9.8331	7.72292	8.92212	9.44645	7.40919	9.60762	7.89191
Solyc08g067610.3.1	Pleiotropic drug resistance protein (AHRD V3.3 *** C8CA13_CUCSA)	10.9698	12.5603	9.41569	11.8369	10.0767	10.6601	11.5139	10.8252	11.9701	9.84097	11.4423	10.6882	8.52003	9.79699	8.05469
Solyc01g087090.3.1	Unknown protein	7.42665	6.14779	6.43935	6.45202	6.94805	6.47382	7.07775	5.77243	7.19439	5.11122	6.78259	5.89791	6.54771	5.32874	6.54854
Solyc06g076960.2.1	Protein EARLY FLOWERING 4 (AHRD V3.3 *** A0A2G3CBN6_CAPCH)	4.68977	5.14156	5.01667	5.6876	4.30394	3.66021	3.55021	3.87708	4.56949	2.66037	5.15323	4.61665	5.6663	5.29324	1.73365
Solyc10g049425.1.1	Unknown protein	5.24181	5.31806	5.49345	5.11086	5.87099	4.66828	5.00617	4.43587	5.66245	2.25605	4.74445	4.6157	3.84881	5.74901	2.16505
Solyc11g011120.2.1	Alpha/beta-Hydrolases superfamily protein (AHRD V3.3 *** A0A2U1NG96_ARTAN)	9.02678	7.97886	6.82122	8.16335	7.24478	7.20917	8.34849	7.19244	8.69322	7.22408	7.93923	7.98002	6.95827	7.40563	7.22963
Solyc04g007900.3.1	protein PLANT CADMIUM RESISTANCE 2-like (AHRD V3.3 *** A0A2G2ZHD1_CAPAN)	6.41486	6.22054	5.39711	7.1456	6.92472	6.21471	7.23827	6.2424	6.98826	5.5384	7.28544	6.82157	7.02593	6.44586	7.02626
Solyc12g045030.2.1	NAD(P)-binding Rossmann-fold superfamily protein (AHRD V3.3 *** Q94AL3_ARATH)	10.5771	11.4436	11.066	10.7952	12.0445	10.6341	11.9766	10.9334	12.0461	10.8671	11.8977	11.0649	11.452	10.4801	10.6277
Solyc01g105300.4.1	Metacaspase.1	10.1234	10.0101	9.71168	9.95014	8.42241	8.28814	8.5171	7.52018	10.0121	7.94078	7.96947	8.84985	8.53763	8.60357	6.10841
Solyc11g072630.2.1	mitogen-activated protein kinase 4	10.4788	11.009	8.77764	10.7388	9.05011	9.17929	10.1503	9.05155	9.92768	7.37928	9.51064	9.17879	8.90827	9.18037	8.9807
Solyc08g065970.3.1	RNA polymerase sigma factor (AHRD V3.3 *** E4MW42_EUTHA)	4.02031	6.05399	6.69678	4.35818	6.5735	5.15445	6.81307	5.50084	6.15077	5.62151	6.70081	5.69	7.2425	6.13679	6.51507
Solyc02g062570.4.1	Phosphatidic acid phosphatase (AHRD V3.3 *** E5F729_9BRAS)	4.42043	4.83932	5.33718	4.7539	5.68179	4.05422	5.42373	3.62213	5.47568	4.72934	5.0583	4.77671	6.52524	5.03135	3.79026
Solyc03g117670.4.1	Sn.1	8.95063	9.07672	8.71002	9.20556	8.81283	7.79329	9.35004	7.77003	9.15556	8.45602	9.08172	8.45573	8.59563	8.89763	8.80865
Solyc03g063500.1.1	NADH dehydrogenase subunit 2 (AHRD V3.3 *-* A0A2P2CLE9_ARATH)	3.95388	2.54414	4.94621	2.67759	0	0	4.74977	0	2.33447	3.89037	1.29666	2.51584	0	0.932012	0
Solyc09g083020.1.1	inactive protein RESTRICTED TEV MOVEMENT 1-like (AHRD V3.3 *** A0A1S3ZEZ8_TOBAC)	8.53043	8.32165	6.97195	8.46884	7.57431	6.82829	7.68189	6.52051	8.35109	7.11842	7.85769	7.77169	7.16629	6.57689	6.88936
Solyc06g072750.3.1	Heat stress transcription factor A.1	0.884657	4.06308	5.85838	3.78381	3.91919	4.61218	4.70398	4.56687	6.03434	3.36902	5.0793	4.17711	4.34179	4.80923	2.17712
Solyc04g082290.4.1	inactive purple acid phosphatase-like protein (AHRD V3.3 *** AT1G42430.1)	7.09241	9.94729	9.79091	8.36849	10.2389	8.58891	10.2896	8.98608	9.44546	8.77446	9.97943	9.4138	9.84725	9.96175	8.87788
Solyc04g005200.4.1	2-succinyl-6-hydroxy-2,4-cyclohexadiene-1-carboxylate synthase (AHRD V3.3 *** A0A1V0LBF9_9ENTR)	3.59049	3.06069	4.00569	3.71973	5.26675	2.03832	3.89722	3.15748	4.73985	4.77328	5.54573	3.72442	2.94861	4.25487	2.77448
Solyc03g094060.4.1	Polyadenylate-binding protein.1	4.81522	4.37009	4.17015	4.78176	3.79816	4.12774	5.00389	2.96301	4.33856	3.7459	4.93608	1.23946	4.7526	4.71666	4.01937
Solyc12g017480.3.1	Plant intracellular Ras-group-related LRR protein (AHRD V3.3 *** A0A2R6R402_ACTCH)	8.14131	8.80544	6.58121	8.6164	8.28244	7.66452	9.3449	8.00085	9.20228	7.89919	8.25577	8.51543	7.42922	9.13957	7.47598
Solyc12g056830.1.1	ATP synthase subunit delta, chloroplastic-like (AHRD V3.3 *** A0A2I4F0A5_9ROSI)	5.19708	5.26861	8.21279	4.97392	8.08601	5.25838	7.17559	6.22058	6.18027	5.61617	7.12572	6.24185	8.84227	7.12294	8.33254
Solyc10g005880.3.1	Uridine kinase (AHRD V3.3 *** A0A2G2Z615_CAPAN)	7.14473	6.38677	6.43464	6.29314	6.36154	5.75642	7.3373	6.26756	7.15855	5.92774	6.87384	7.28041	7.96374	7.5091	5.22473
Solyc01g107825.1.1	NA	7.59215	6.14287	3.84079	6.70652	3.38237	4.4152	6.86829	4.87737	3.77893	4.77909	5.3168	4.28408	4.19873	3.56154	5.43664
Solyc04g024430.3.1	Unknown protein	6.19461	6.35204	7.64044	6.56399	7.30326	5.97982	6.86274	5.96945	7.05122	4.97803	6.51538	6.61122	5.941	5.99643	5.82388
Solyc08g080060.4.1	Expansin (AHRD V3.3 *** K4CP06_SOLLC)	4.16852	4.18411	4.56272	0.814843	3.66989	0	6.29223	5.95764	5.64253	4.55394	5.90946	1.89482	4.58838	7.26464	0
Solyc09g066340.1.1	Ethylene-responsive transcription factor (AHRD V3.3 *-* A0A2G2X5X7_CAPBA)	4.59126	1.37507	0	2.04003	0	1.04202	5.97703	3.16939	2.74167	4.47643	0	1.59305	4.52483	2.69148	0
Solyc10g085490.3.1	F-box protein PP2-A15 (AHRD V3.3 *** A0A2G3BFE3_CAPCH)	7.63439	7.11684	7.01675	7.17847	6.75251	6.01883	7.26742	6.53562	7.85632	6.71417	7.59648	7.20968	7.21048	6.8988	6.76417
Solyc11g008880.2.1	CRIB domain (AHRD V3.3 *** A0A200PTZ8_9MAGN)	5.72815	4.09724	5.39351	4.88357	5.57864	4.52665	4.61673	3.62444	5.74305	3.89088	4.84234	6.23214	1.95327	4.25979	0
Solyc01g088640.4.1	E3 ubiquitin ligase BIG BROTHER-related-like (AHRD V3.3 *-* A0A2I4HNQ7_9ROSI)	6.8696	7.37906	6.82211	6.75048	6.7411	6.00482	7.15204	6.28886	7.44194	6.21147	7.31387	6.48991	7.02422	7.0893	5.81226
Solyc05g015850.4.1	NA	10.0906	10.7093	9.84795	10.6135	9.95222	9.59603	10.6679	9.87297	10.9891	9.23172	10.5018	10.2271	10.0988	10.2906	9.4144
Solyc04g074660.3.1	folate-sensitive fragile site protein (AHRD V3.3 *** AT4G15030.3)	7.18291	6.3589	6.32695	7.11107	6.37723	5.65861	6.81825	5.53311	6.75031	5.22728	6.13995	6.27001	6.35275	6.5136	7.07013
Solyc01g107430.2.1	Zinc finger protein (AHRD V3.3 *** A0A200QZQ7_9MAGN)	5.89937	6.69187	6.80433	5.99235	5.57956	4.91379	4.11303	4.41709	7.05643	5.74413	6.30124	6.04468	5.07068	4.94913	4.73715
Solyc10g084260.3.1	Cell number regulator 8 (AHRD V3.3 *** A0A2G2VTX3_CAPBA)	6.48165	7.09242	6.62817	6.97474	7.21586	5.57314	6.68533	5.8478	6.40231	5.70447	7.31104	6.86294	7.18951	7.06575	6.26589
Solyc07g049210.3.1	PHD finger family protein / bromo-adjacent homology (BAH) domain-containing protein (AHRD V3.3 *** A0A2U1QHU8_ARTAN)	4.23738	4.6185	5.46532	4.21535	3.79448	4.91379	5.53662	2.46604	4.60646	3.82271	5.18022	4.3192	6.16928	4.18667	5.12258
Solyc02g071920.3.1	NOD26-like intrinsic protein 1.2	7.296	7.80693	6.36128	7.2458	6.87261	6.58215	8.06124	7.12106	8.09129	6.04826	6.88179	8.01229	7.05195	7.71838	6.13027
Solyc12g055950.2.1	Pleckstrin homology (PH) domain-containing protein (AHRD V3.3 *** AT4G23895.4)	4.4196	4.80155	3.82437	3.95237	3.91218	3.63388	4.72963	2.73503	5.21725	4.29188	4.22281	4.16632	4.52805	4.1855	3.79141
Solyc07g053840.1.1	Leucine-rich repeat-containing protein (AHRD V3.3 *** A0A2U1P4T2_ARTAN)	5.62339	6.04653	4.31878	5.09478	0	2.34963	4.18321	3.86884	5.46377	4.17737	4.11719	5.6862	4.70225	2.46223	4.30461
Solyc02g082150.1.1	BnaCnng18720D protein (AHRD V3.3 *** A0A078IGP5_BRANA)	4.09634	4.25591	4.31758	4.13796	4.97989	4.20455	5.92131	4.63285	4.64284	3.25459	4.71413	3.48898	3.64952	4.66483	3.00581
Solyc07g065160.4.1	Pirin-like protein (AHRD V3.3 *** A0A2G3C2M5_CAPCH)	8.50502	6.41745	5.53445	8.20724	4.38924	6.81014	9.40959	6.70184	8.03006	7.97981	6.51316	6.55837	5.4681	6.80871	5.71441
Solyc06g051740.1.1	Unknown protein	4.32842	3.71065	4.82758	2.88403	4.77393	3.82303	3.75923	3.41739	4.90171	2.75892	4.41839	3.72058	5.93367	5.00015	4.1977
Solyc04g014740.3.1	BAG family molecular chaperone regulator 5, mitochondrial (AHRD V3.3 *** A0A2G3CDN3_CAPCH)	5.14534	4.86877	5.35007	5.12193	6.16539	5.04923	6.00236	4.37573	5.90334	4.0564	4.7266	6.00301	4.98592	4.57085	6.09225
Solyc08g067590.1.1	CW-type Zinc Finger (AHRD V3.3 *-* AT3G62900.3)	6.47996	7.00846	6.18054	7.4519	6.6385	6.84122	7.51667	6.36588	7.75435	6.39312	7.76404	6.64042	6.26042	6.0948	6.76825
Solyc07g054730.1.1	Wound-responsive family protein (AHRD V3.3 *** AT4G28240.1)	8.81687	8.78852	9.8916	7.84645	9.50829	8.16033	9.55223	8.07828	8.71883	7.81672	9.10301	8.47209	10.4552	9.23817	9.58562
Solyc09g097780.2.1	Glycine-rich protein (AHRD V3.3 *-* A0A2G2ZTB9_CAPAN)	1.83091	4.55898	3.99356	2.02916	4.86152	3.52299	5.18117	2.96318	1.77624	0	0	1.23196	4.52508	1.49337	3.90442
Solyc09g014720.3.1	Protein kinase domain (AHRD V3.3 *** A0A200PR58_9MAGN)	9.77987	7.96738	6.85042	8.73473	7.74451	6.57523	8.93794	7.40218	7.99559	7.85446	8.43791	7.57592	6.93794	8.32026	6.91841
Solyc12g014420.2.1	Glucan endo-1,3-beta-glucosidase 3 (AHRD V3.3 *** A0A1J3FSS7_NOCCA)	14.082	13.3958	12.3471	14.0355	12.6921	12.7741	13.7197	12.2508	13.4605	11.4828	12.9199	12.2339	11.5029	12.2272	12.5616
Solyc01g060280.4.1	AMSH-like ubiquitin thioesterase.1	7.20058	6.9961	6.68334	7.1299	6.60187	6.40549	7.05329	6.03411	7.41319	5.97778	7.33918	6.95364	6.11244	6.76291	6.1761
Solyc01g080210.3.1	Ribonucleoside-diphosphate reductase small chain (AHRD V3.3 *** A0A1U8FR86_CAPAN)	5.62417	5.8723	4.78169	5.38468	4.80871	3.8422	5.23655	4.6327	5.04383	4.04723	5.60007	4.7497	3.12073	4.50219	4.80489
Solyc01g010860.3.1	Sphinganine C(4)-monooxygenase.1	6.90554	6.84129	5.69803	6.92758	7.02226	5.36801	6.54562	5.56756	6.66299	5.19652	6.2544	6.75986	6.89671	6.76264	5.64706
Solyc09g064940.2.1	Phenazine biosynthesis PhzF protein (AHRD V3.3 *** A0A200Q4V2_9MAGN)	8.74095	10.2262	9.60588	9.38292	9.86188	9.33773	10.6651	9.50838	10.2649	8.85149	10.2146	9.49914	9.73593	9.25244	9.22656
Solyc10g076670.3.1	NA	12.21	11.3566	10.4373	12.6888	10.0996	11.1282	12.1941	10.9147	11.9601	8.31214	10.2397	11.4023	10.8232	11.8424	10.8096
Solyc10g078560.3.1	Chaperone protein DnaJ (AHRD V3.3 *** A0A2G2WDY8_CAPBA)	5.32274	5.98586	3.62557	5.19237	5.61881	5.0399	5.51886	4.92893	6.36956	4.50676	5.80291	6.12452	5.64512	5.83272	5.58001
Solyc05g007910.3.1	50S ribosomal protein L18, chloroplastic (AHRD V3.3 *** A0A1J3I4E4_NOCCA)	1.43573	3.30211	4.42743	0	4.01853	0	4.30942	2.4681	3.88227	3.55583	1.29703	3.38408	4.89361	3.19702	4.60229
Solyc08g081300.4.1	RING/U-box superfamily protein (AHRD V3.3 *** A0A2U1M4T4_ARTAN)	8.2868	7.85148	6.2137	8.0013	7.71782	6.96418	7.58488	6.00795	7.98831	6.70944	7.62831	7.44038	7.34939	7.27599	6.90708
Solyc10g084780.3.1	Expansin (AHRD V3.3 *** K4D3R2_SOLLC)	3.38154	3.02659	4.92573	4.30102	5.87071	3.66387	6.2775	4.64742	1.39363	3.71122	4.82114	3.18028	5.69383	4.62381	4.90925
Solyc03g113430.3.1	Protein NRT1/ PTR FAMILY 2.9 (AHRD V3.3 *** A0A2G2WRK6_CAPBA)	6.87918	6.15892	4.18029	6.68638	4.22294	5.51623	0	4.1726	6.83279	5.31839	6.78205	4.79124	4.27237	4.10539	3.533
Solyc10g076510.2.1	Pyruvate decarboxylase (AHRD V3.3 *** Q8H9C6_SOLTU)	13.396	10.4241	9.74745	9.93024	9.25318	10.9815	9.247	10.2997	10.9717	9.58534	12.6203	11.4365	8.61693	8.84931	8.7792
Solyc11g032060.3.1	GDSL esterase/lipase (AHRD V3.3 *** A0A2G2VM87_CAPBA)	4.35611	5.18913	4.01612	4.36298	4.22079	2.83504	4.99311	4.56617	4.77267	1.353	3.0776	5.58831	4.27058	5.60866	3.00703
Solyc03g098650.3.1	heavy metal-associated isoprenylated plant protein 22-like (AHRD V3.3 *** A0A1U8GHY5_CAPAN)	3.49441	3.28739	3.06481	2.6888	2.50858	3.07299	4.14533	3.34236	4.17534	2.01281	3.26805	0	1.95328	3.95965	4.29285
Solyc07g042490.1.1	Auxin responsive SAUR protein (AHRD V3.3 *** A0A2U1PXP1_ARTAN)	5.75653	4.38659	5.37579	4.55883	5.84014	4.88758	5.37667	3.87911	6.37656	4.66023	4.58632	5.48215	5.2244	3.19995	4.20464
Solyc06g007300.2.1	Pentatricopeptide repeat-containing protein (AHRD V3.3 *** A0A2U1LV08_ARTAN)	5.08679	3.74785	2.26511	5.05502	1.747	2.60561	4.17338	4.56753	4.2098	2.28992	5.14414	4.06528	2.95446	4.17893	4.0247
Solyc11g066740.2.1	protein RETICULATA, chloroplastic-like (AHRD V3.3 *** A0A2I4ELL8_9ROSI)	5.15926	5.12096	5.47937	5.40771	4.39174	3.61604	5.43706	4.69783	5.48927	3.97853	4.63201	6.14175	6.3037	5.43948	5.86951
Solyc06g009510.1.1	transcription factor UPBEA.1	3.12399	2.70857	6.13803	2.29646	5.62018	3.66791	5.38861	4.09773	3.96987	3.42971	4.81426	3.17983	6.50882	3.78095	5.66938
Solyc08g062610.4.1	Cyclopropane-fatty-acyl-phospholipid synthase (AHRD V3.3 *** A0A2P6VLP6_9CHLO),Pfam:PF02353	6.94305	6.98819	7.48441	6.36622	7.20873	6.8302	7.62149	6.40783	7.954	6.17919	7.16605	7.19235	7.73305	7.18367	7.06023
Solyc06g063370.3.1	Chlorophyll a-b binding protein, chloroplastic (AHRD V3.3 *** A0A2G2V937_CAPBA)	6.69623	5.17915	5.89565	3.94491	5.8703	5.17209	5.62653	4.81689	6.43934	5.22745	6.38996	5.68201	5.15389	4.03214	3.20022
Solyc10g006270.4.1	NA	7.80958	8.31655	7.83779	7.69042	7.82504	7.09076	8.33527	7.04871	8.44505	7.40509	8.17197	7.70119	8.42164	7.68727	7.81134
Solyc04g009200.3.1	glutamate 1-semialdehyde 2,1-aminomutase	9.67544	9.9088	8.89523	9.92336	9.66362	8.98543	9.91241	8.80802	10.1714	8.74385	9.83788	9.69969	9.39818	9.47403	9.30806
Solyc03g093400.2.1	Sugar transporter protein 15	3.94217	4.13776	0	3.20752	0	3.34207	3.62553	3.16215	5.13673	2.68892	1.99696	3.4044	3.41265	2.20202	0
Solyc02g062670.3.1	Tubby-like F-box protein (AHRD V3.3 *** A0A2G3D7T8_CAPCH)	7.41252	7.97218	7.44053	7.61442	7.68451	6.99723	8.65053	7.75108	8.19482	6.62844	8.0634	7.51293	7.85916	8.04603	7.9778
Solyc03g116340.3.1	bHLH transcription factor 025	9.95536	9.73514	8.47845	9.44505	9.20814	8.7593	10.1425	8.25464	10.2828	9.74715	10.1438	9.26292	8.40454	8.27819	7.91672
Solyc03g119140.4.1	MAP kinase kinase kinase 30	9.76389	11.1733	9.27014	10.4442	9.50743	9.90722	10.5676	9.619	11.026	8.92531	10.3313	10.0736	8.98847	9.85614	8.64775
Solyc07g065290.3.1	Zinc finger transcription factor 51	5.22415	3.91432	4.68522	3.08843	3.91976	4.61032	4.702	2.47023	5.53553	4.65042	5.51671	4.33287	3.27467	5.73481	3.79922
Solyc03g034450.4.1	NA	7.4129	7.47164	6.95759	6.86119	6.13739	5.81386	6.95962	6.15642	7.38409	6.44726	7.47612	6.99186	7.27694	6.81811	7.0863
Solyc01g102680.4.1	Protein kinase-like domain-containing protein (AHRD V3.3 *** A0A2U1P0D3_ARTAN)	7.7062	8.11895	6.77816	8.2071	7.30293	6.3226	7.69299	7.08996	8.53813	7.24116	7.79924	6.80819	5.44231	6.07865	6.36076
Solyc03g116480.1.1	F-box/kelch-repeat protein At5g15710-like (AHRD V3.3 *** A0A2I4DW48_9ROSI)	4.67659	6.54325	5.05396	5.5776	6.90382	5.64902	7.53386	6.79446	7.00028	4.77688	6.5644	7.10977	7.59651	8.19186	6.05871
Solyc02g094260.1.1	Protein SMG9-like (AHRD V3.3 *** A0A2K3P1Q2_TRIPR)	6.60813	6.79097	7.00136	6.90667	6.84681	5.91453	6.91862	4.98322	7.103	6.21055	6.69615	6.78447	7.28604	6.84083	6.29327
Solyc06g073320.3.1	GDP-L-galactose phosphorylase.1	13.2117	13.2793	11.9644	13.3544	12.5332	12.7157	13.0532	12.171	13.8869	11.8024	13.1367	12.1706	11.4768	11.2768	11.5307
Solyc02g067390.3.1	Binding partner of ACD.1	8.34651	8.73925	8.19495	8.4384	8.82485	7.67106	8.70963	7.36758	8.65913	7.49232	8.55402	8.51984	8.59988	8.57295	7.83869
Solyc12g010130.1.1	Non-specific serine/threonine protein kinase (AHRD V3.3 *** G4XMX2_SOLLC)	8.75196	8.20064	8.20598	8.65109	8.29471	7.84443	8.60375	6.57257	8.69119	7.35291	8.03976	7.50251	7.86536	7.44379	8.05012
Solyc00g500187.1.1	NADH-ubiquinone oxidoreductase chain 4 (AHRD V3.3 *-* A0A290WL40_SOLLC)	3.36912	1.40099	4.96527	4.65666	0	1.61297	3.50525	3.33119	4.21899	4.1126	5.06996	0.749102	0	3.45093	0
Solyc01g102895.1.1	Germin-like protein subfamily.1	7.96152	8.08777	7.24194	6.15344	6.41464	6.35798	8.25463	7.83555	8.71813	6.92802	7.74389	6.80954	5.29924	5.28626	6.96291
Solyc08g076670.3.1	SNARE associated Golgi protein (AHRD V3.3 *** A0A200PXG4_9MAGN)	10.4213	10.0502	10.3308	10.2491	10.1369	9.47387	10.622	8.93404	10.192	9.14777	10.1296	9.26599	10.9119	10.3816	9.52966
Solyc11g065340.2.1	NA	5.56893	4.78726	2.26766	5.54249	2.78623	4.18829	4.69484	3.16264	5.55616	3.83159	3.69865	4.60331	1.96208	4.55439	1.12199
Solyc07g032380.4.1	Pentatricopeptide repeat-containing protein (AHRD V3.3 *** A0A2G2Z1L2_CAPAN)	7.95931	6.01715	5.54385	5.57087	4.87131	5.02557	8.09814	6.39026	6.94967	6.92565	6.91196	6.80492	5.07823	4.37991	4.12479
Solyc03g120900.3.1	WD40 repeat (AHRD V3.3 *** A0A200QDT5_9MAGN)	5.76688	7.16733	6.66051	5.92611	6.82906	6.01857	6.69221	6.08425	7.06586	4.73399	6.70996	6.3814	6.6988	6.98356	6.61717
Solyc09g018830.2.1	MLO-like protein (AHRD V3.3 *** M1BT43_SOLTU)	3.37017	3.73022	0	4.52432	1.74227	3.36391	3.6492	3.86678	4.39656	0	4.22755	4.32425	5.07317	3.95076	0
Solyc07g053360.4.1	NA	4.02032	8.34375	7.74199	6.81768	7.86458	6.99155	8.83974	6.60747	6.27464	6.48677	7.21739	7.65424	7.46351	9.85514	6.4964
Solyc03g019770.4.1	testis-expressed sequence 2 protein-like (AHRD V3.3 *** A0A2I4FFJ2_9ROSI)	4.97385	5.3534	4.02254	5.26357	0	4.97446	5.53361	3.97911	5.88253	4.77971	5.77839	4.2338	3.12452	4.17806	4.74813
Solyc02g088620.3.1	Membrane-anchored ubiquitin-fold protein (AHRD V3.3 *** A0A1U8FQ33_CAPAN)	8.72943	8.87456	8.72171	8.90018	9.40397	8.88897	9.6114	8.03881	9.59629	8.29752	9.52988	8.45015	8.66251	8.04452	8.2643
Solyc04g054340.1.1	hypothetical protein (AHRD V3.3 -** AT5G65207.1)	10.0312	8.32477	10.0892	8.35696	10.1931	8.4899	9.41724	8.0741	8.76111	7.97462	9.6514	9.33347	10.1643	9.58579	9.02165
Solyc07g007120.3.1	class II knotted-like homeodomain protein	9.91499	9.91532	8.421	9.69589	8.63505	9.12089	9.91841	8.88924	10.2942	8.89239	10.0519	9.89664	8.69458	9.77847	8.46856
Solyc10g038190.2.1	Protein kinase G11A (AHRD V3.3 *** A0A2G2XSC6_CAPBA)	9.43219	8.46339	7.90184	8.86209	7.66241	7.72278	8.08195	6.79682	8.93161	6.93566	7.6859	7.53848	7.45651	6.93715	7.51753
Solyc11g045440.1.1	30S ribosomal protein S12-B, chloroplastic (AHRD V3.3 *-* A0A2G3D2S1_CAPCH)	5.54902	5.11369	8.33181	5.58344	5.2245	5.36336	6.80099	5.63567	5.01116	5.25739	7.0849	5.01381	4.58942	4.18294	5.57961
Solyc06g073170.1.1	transmembrane protein (AHRD V3.3 *** AT2G43540.1)	6.4591	6.13478	6.43893	5.27742	7.0949	5.59273	6.01309	4.49417	6.10714	4.16208	5.77858	5.57043	6.74525	5.79379	6.30406
Solyc11g011580.2.1	GRAM domain (AHRD V3.3 *** A0A200Q501_9MAGN)	5.7472	8.17974	6.48128	6.91608	5.64906	5.41112	5.9406	5.98252	6.86912	3.65679	6.22057	7.39021	5.82388	7.65159	3.66387
Solyc02g091910.2.1	EPIDERMAL PATTERNING FACTOR-like protein 2 (AHRD V3.3 *** A0A2I4HW41_9ROSI),Pfam:PF17181	0	1.7613	2.70613	2.04019	2.77889	2.87889	2.79966	1.09952	4.88	3.22467	0	2.81774	2.27204	0	1.73341
Solyc11g013850.2.1	PyrD (AHRD V3.3 *** AT1G71865.1)	3.12732	3.4841	6.23171	2.70176	4.47458	2.07419	5.48181	4.00993	3.81541	4.0564	4.27792	4.40252	6.38331	4.45582	6.14046
Solyc01g109610.4.1	NA	2.38975	2.56754	6.07035	1.32904	6.13528	3.73736	4.65127	4.25799	4.01869	4.23695	6.11282	2.34676	6.15412	2.20532	5.71514
Solyc04g056630.3.1	CBS domain-containing protein CBSX6 (AHRD V3.3 *** A0A2G2Y846_CAPAN)	8.00415	8.40016	7.56157	8.24943	8.13458	6.79936	8.24597	7.07555	7.59443	6.83904	8.17182	7.63701	7.94631	8.00098	7.28435
Solyc11g069460.2.1	Double-stranded RNA-binding protein 2 (AHRD V3.3 *** A0A2G2VQC6_CAPBA)	8.45432	8.81117	7.30851	8.28843	8.56922	7.27953	8.6383	7.79594	8.68899	7.7465	8.90354	7.97113	7.20375	8.1274	8.45385
Solyc10g080810.2.1	UBA domain-containing protein/Rhomboid domain-containing protein (AHRD V3.3 *** A0A1Q3DCK9_CEPFO)	8.8877	8.56893	7.81883	8.52504	7.58727	7.23257	8.38785	7.16735	8.45292	7.22121	8.11042	7.9019	7.99317	7.95203	7.67703
Solyc02g079750.4.1	Quinone reductase (AHRD V3.3 *** F8WQS4_NICBE)	10.6279	10.4108	9.58611	10.571	10.1103	10.1838	11.4818	9.72014	10.9436	9.78785	10.5227	10.1625	9.70061	10.0131	10.0216
Solyc04g026250.1.1	Unknown protein	3.95876	3.8623	5.31033	3.90771	3.3759	3.39695	3.39786	4.64382	5.56458	2.82198	4.89619	4.93454	4.98369	3.78019	4.20464
Solyc05g051950.1.1	Major facilitator superfamily (AHRD V3.3 *** A0A200QUR2_9MAGN)	1.43202	3.43509	0	0	4.7442	2.35944	1.10754	2.46715	0.850018	1.35106	4.43878	4.94983	4.94401	3.95079	4.11872
Solyc12g096570.1.1	auxin-regulated gene involved in organ size (AHRD V3.3 -** AT3G59900.1)	5.48244	3.59692	5.60403	3.75494	6.27301	5.03909	3.94407	4.3593	5.10418	2.00616	6.15267	4.93376	5.63956	4.57	6.11897
Solyc02g070610.3.1	GDSL esterase/lipase (AHRD V3.3 *** A0A1J3J8D5_NOCCA)	3.24367	3.55043	0	3.70695	0	2.83649	3.49765	2.73792	4.44377	2.68688	2.79673	4.92333	3.27293	3.18878	0
Solyc06g083350.3.1	FHA domain-containing protein (AHRD V3.3 *** A0A1Q3BS28_CEPFO)	6.71791	6.76526	6.42983	6.89214	7.01225	5.32157	7.13837	5.82154	7.30116	6.49693	6.73366	6.94288	6.96744	5.71269	6.41581
Solyc07g007050.1.1	hypothetical protein (AHRD V3.3 *-* AT2G46490.1)	7.29437	7.12728	6.50507	7.12121	5.58408	5.47759	7.56376	6.24077	7.14846	6.50457	6.98928	6.86493	6.79627	6.24091	6.42237
Solyc12g098510.1.1	Rapid ALkalinization Factor (AHRD V3.3 *-* A0A2U1NZS8_ARTAN)	3.49142	3.2964	5.4498	1.73189	4.53842	2.64833	4.69158	3.48854	3.42276	3.45242	4.50823	3.28538	5.10886	4.32796	5.73803
Solyc06g053230.4.1	plasminogen activator inhibitor (AHRD V3.3 *-* AT1G57680.3)	8.38341	7.91734	6.86638	8.21137	7.67563	6.40829	8.19298	6.67171	7.4971	6.55838	7.07536	7.50665	5.9464	7.68478	7.12301
Solyc12g006670.3.1	binding protein (AHRD V3.3 *** AT2G25570.3)	6.58562	6.65835	6.51832	6.29038	5.9273	5.97322	6.87434	5.82044	7.22177	5.25723	6.11053	5.9598	6.28364	6.64927	6.39398
Solyc02g088650.1.1	Pentatricopeptide repeat-containing protein (AHRD V3.3 *** A0A2G3D998_CAPCH)	3.24098	3.83584	4.32555	4.72615	5.36034	4.1089	4.34253	4.26109	5.58217	3.9807	5.37079	4.68103	4.41017	4.55516	4.46995
Solyc04g050040.3.1	Mitochondrial substrate carrier family protein (AHRD V3.3 *** Q8VZP7_ARATH)	8.70615	9.25675	8.41901	8.87928	8.67608	7.93963	9.08665	8.5412	9.15636	7.79502	9.46973	8.90263	9.12884	9.56942	8.72125
Solyc12g007250.1.1	Xyloglucan endotransglucosylase/hydrolase (AHRD V3.3 *** A0A2G2YUJ1_CAPAN)	1.82614	1.79037	4.67548	2.01093	0	1.61398	5.40824	4.56418	5.61735	4.60158	3.98207	0	3.8538	5.71414	0
Solyc08g065420.3.1	bell-like homeodomain protein 4	5.01338	2.109	0	0.807554	3.2089	2.34249	3.16332	3.16159	4.14689	2.85273	3.99396	2.69452	1.55024	2.46049	0
Solyc03g025330.4.1	Transmembrane protein, putative (DUF677) (AHRD V3.3 *** A0A1I9LNT4_ARATH)	8.14538	8.16885	6.26361	8.11722	7.30892	6.64875	8.62439	6.65543	8.38395	8.01223	8.07744	7.53845	6.24983	6.8526	6.0333
Solyc07g065890.3.1	Uridine kinase (AHRD V3.3 *** A0A2G3C2E2_CAPCH)	10.5187	10.2928	9.68934	10.5869	10.2323	9.79549	10.7063	8.89647	10.2784	9.14146	10.3221	10.3724	9.87753	9.75414	10.0158
Solyc08g079730.2.1	Protein DETOXIFICATION (AHRD V3.3 *** A0A2I4HQ16_9ROSI)	3.10867	5.18704	3.83478	3.09422	0	2.61393	4.35456	2.13826	5.2382	4.29621	1.9903	5.13392	2.2783	4.18118	0
Solyc04g049970.4.1	complex.1	6.43245	5.91735	6.81376	5.28116	6.03053	4.87915	5.62768	4.42187	6.10925	5.50578	6.48506	6.20419	6.56706	5.25711	5.67366
Solyc06g068450.3.1	Non-specific serine/threonine protein kinase (AHRD V3.3 *** A0A2G2WLA4_CAPBA)	9.09785	6.93588	6.89159	7.00984	6.38163	6.78502	6.8178	5.67041	7.81431	5.59762	6.81678	5.16355	6.15656	3.94713	6.70433
Solyc07g005640.3.1	26S proteasome non-ATPase regulatory subunit 9 (AHRD V3.3 *** A0A2I4DUP1_9ROSI)	8.00538	7.69794	7.36167	7.36056	7.93391	6.75575	7.6676	6.34572	7.94565	6.93675	7.82027	7.40709	7.30667	7.10565	7.40162
Solyc03g114100.1.1	hypothetical protein (AHRD V3.3 *** AT1G52720.1)	9.8238	10.5006	10.1655	9.79907	10.6473	8.94582	10.2288	9.12255	10.1075	8.71533	9.78852	10.3158	10.9198	10.4289	10.1968
Solyc07g006610.3.1	PTI1-like tyrosine-protein kinase (AHRD V3.3 *** A0A1U8H7H2_CAPAN)	4.52519	6.168	4.57024	5.88323	3.91766	5.70542	6.40069	5.03383	6.20282	4.89488	6.44738	4.78746	3.75685	4.18095	4.86531
Solyc01g008300.2.1	HXXXD-type acyl-transferase family protein (AHRD V3.3 *** F4JBC7_ARATH)	2.13621	3.32229	0	4.20562	0	2.35877	5.55955	4.25698	1.38104	0	0	3.79882	4.19339	4.03257	4.01843
Solyc08g006460.3.1	RING/U-box superfamily protein (AHRD V3.3 *** A0A1P8BF19_ARATH)	9.91637	9.99714	9.085	9.88228	9.07172	8.73729	9.53903	8.85864	10.288	8.6882	9.69597	9.12351	9.19063	9.30506	7.65723
Solyc02g092970.3.1	ADP-ribosylation factor (AHRD V3.3 *** A0A2U1LV56_ARTAN)	3.78377	4.35178	4.95158	2.48666	4.86174	0	1.74042	3.74944	5.99905	4.28643	1.30072	4.73735	4.46446	1.49255	3.52234
Solyc08g014440.4.1	BTB/POZ and TAZ domain-containing protein 3 (AHRD V3.3 *** A0A1U8ET19_CAPAN)	7.01992	8.18139	7.00032	7.11832	4.30848	6.77531	6.49571	6.48327	8.14015	5.39852	7.18229	7.35229	6.23151	6.58072	6.08413
Solyc09g064920.3.1	transcription factor UNE12-like (AHRD V3.3 *** A0A2I4DEZ5_9ROSI)	4.94056	4.18584	4.8736	4.08082	5.54712	4.21213	5.0567	4.34021	4.93877	3.97632	5.68073	4.88586	6.19141	4.50382	5.30779
Solyc07g009510.1.1	Chitinase 12 (AHRD V3.3 *** A0A2G2VG15_CAPBA)	4.25521	5.00288	0	4.2003	0	0	3.97583	3.2076	3.06526	1.6838	0	3.7116	0	4.95676	0
Solyc06g051750.3.1	Cytochrome P450 (AHRD V3.3 *** A0A200PWT8_9MAGN)	7.64298	8.51165	6.61377	8.03175	7.05389	7.08325	7.72609	6.37026	7.85833	5.57472	6.98049	7.80208	7.97506	7.23455	6.67218
Solyc08g061890.4.1	DWNN domain, a CCHC-type zinc finger (AHRD V3.3 *-* A0A2U1LZ01_ARTAN)	6.20396	5.09512	3.84102	5.54575	2.78512	3.19093	4.82	2.47067	5.37714	4.55872	3.31747	3.87698	4.19883	2.67875	3.91693
Solyc10g081630.2.1	F-box protein (AHRD V3.3 *** A0A1U8F6X6_CAPAN)	8.4566	6.54992	5.95057	5.42801	6.5908	6.71356	4.98805	5.60522	7.36697	5.07324	7.6824	6.91491	6.37406	5.46763	5.87154
Solyc07g051880.1.1	MAP kinase kinase kinase 52	1.82536	2.56828	0	1.32856	3.91612	2.61748	3.88535	4.3412	4.33652	1.35215	4.53929	3.48804	4.8041	3.45031	5.71546
Solyc01g094460.3.1	AT-hook motif nuclear-localized protein 9-like (AHRD V3.3 *** A0A2I4E613_9ROSI)	6.50564	5.63016	3.62753	4.56413	5.68724	5.32204	6.32451	4.92957	6.83994	5.59615	5.88005	5.45757	4.33952	5.47002	5.58112
Solyc01g079930.3.1	NA	4.16462	5.37402	4.01698	5.09183	4.87	4.1164	5.61269	4.25966	4.3881	2.99937	4.4498	5.58897	4.59233	4.76264	4.38892
Solyc01g010215.1.1	UBN2 domain-containing protein (AHRD V3.3 *-* A0A1Q3DGW3_CEPFO)	5.92092	6.60564	5.1175	5.66772	7.23608	4.30754	4.97257	4.33892	6.15348	5.24995	5.99988	5.86944	6.0892	5.41631	5.38557
Solyc12g013540.2.1	Unknown protein	8.98869	9.10382	8.57108	9.00757	9.17423	8.65205	9.37485	8.06104	9.52693	8.19784	9.40387	8.79162	8.83878	8.59139	8.51432
Solyc04g074520.1.1	VQ motif-containing protein 9 (AHRD V3.3 *** A0A2I4DH74_9ROSI)	9.0247	8.31363	8.40791	8.52499	8.20861	8.16841	8.54337	7.08615	8.69601	6.71481	8.4494	7.76585	7.50661	8.33275	6.73367
Solyc04g007530.3.1	Protein DETOXIFICATION (AHRD V3.3 *** A0A328D6Y5_9ASTE)	8.82318	9.14229	7.92103	9.86647	7.36329	7.41197	8.36246	7.78177	8.59493	5.79273	7.90449	8.88887	7.84193	9.00758	7.79273
Solyc03g114270.1.1	hypothetical protein (AHRD V3.3 *** AT1G09520.1)	4.30139	4.10729	5.52444	4.02669	5.02669	2.36951	1.11497	2.96122	4.86829	2.99234	3.29373	4.81124	3.64453	0	5.91868
Solyc03g026280.3.1	C-repeat binding factor 1	11.6618	11.5506	10.448	11.3393	11.3948	10.1664	12.0056	10.1276	11.9883	11.5022	11.5491	10.737	9.9181	9.66041	10.5862
Solyc12g005970.1.1	NBS-LRR protein (AHRD V3.3 *-* Q9SM52_SOLAC)	4.29546	3.82718	5.417	4.25418	0	2.34868	3.4971	2.13846	3.16732	2.03856	2.44963	1.89923	2.53978	0	0
Solyc07g063710.2.1	G-type lectin S-receptor-like serine/threonine-protein kinase (AHRD V3.3 *** A0A2G3C305_CAPCH)	5.15578	6.77962	4.97766	5.31845	6.18865	5.34202	7.24468	6.11212	7.07094	5.37445	5.14704	5.82032	3.65334	4.17799	5.1813
Solyc03g119690.3.1	Eukaryotic aspartyl protease family protein (AHRD V3.3 *** Q9C6M0_ARATH)	7.21968	7.9088	7.108	7.26787	6.77299	6.95697	6.61028	5.76449	8.13168	5.73111	6.85724	6.83977	5.85518	6.24368	5.71933
Solyc01g079220.4.1	NifU-like protein 1, chloroplastic (AHRD V3.3 *** A0A1U8E004_CAPAN)	5.74972	5.67619	5.52001	5.45988	5.61362	5.45636	6.37507	5.031	5.7409	4.16671	5.96412	5.53147	6.47786	5.61695	6.14815
Solyc12g008620.2.1	Dual specificity phosphatase (AHRD V3.3 *** A0A200QPW3_9MAGN)	7.72455	8.01221	7.35177	7.6738	7.55113	7.01009	8.11143	6.93303	8.23703	7.30108	8.24206	7.79029	8.08758	8.25516	7.24726
Solyc01g098340.3.1	DnaJ domain (AHRD V3.3 *** A0A200QQ07_9MAGN)	5.66853	5.59584	5.14235	5.08417	5.81831	5.77533	6.53557	5.50178	6.70425	5.04082	6.40648	6.03143	6.83193	5.57906	5.55054
Solyc07g007960.3.1	Ubiquitin system component Cue protein (AHRD V3.3 *** Q8H1Q3_ARATH)	8.922	9.08943	8.51883	9.43317	8.72498	7.97205	8.99581	7.82945	9.16932	7.86805	8.7949	8.69166	8.71031	8.70348	9.00976
Solyc11g012780.3.1	Calcium-dependent lipid-binding (CaLB domain) family protein (AHRD V3.3 *** A0A2U1LMA8_ARTAN)	7.04483	6.67058	4.23157	7.31362	6.68525	5.80642	6.84904	6.32115	6.96251	5.24164	7.01707	6.30408	6.81383	6.84374	5.93581
Solyc03g121250.3.1	3'-5' exonuclease domain (AHRD V3.3 *** A0A200QLJ1_9MAGN)	5.99573	4.80893	4.96373	5.96366	5.87017	5.21321	5.32898	2.96274	5.81578	4.11198	5.06806	3.93392	4.89883	4.85859	5.83698
Solyc07g009070.4.1	NA	4.83356	5.56211	6.26602	5.12193	5.23137	3.25745	7.76968	6.2363	7.01493	6.68676	5.77564	5.29584	5.15078	4.67737	6.38014
Solyc00g500042.1.1	NA	3.6812	3.66059	0	3.61029	0	3.92468	4.16768	3.33507	4.32573	3.90848	5.52194	3.49618	0	0	2.51254
Solyc11g005190.3.1	WD40 repeat (AHRD V3.3 *** A0A200QUE5_9MAGN)	5.19353	6.67645	7.10247	5.21766	6.45924	5.86794	6.25919	5.90607	6.61016	4.35197	6.90533	5.04685	6.46918	3.44961	5.74828
Solyc01g073660.3.1	Major facilitator superfamily protein (AHRD V3.3 *** A0A2U1LP11_ARTAN),Pfam:PF13347	6.77287	7.10194	6.98153	6.85844	6.44171	5.72948	5.27163	5.57075	7.95031	6.49848	6.92743	6.66463	6.32227	6.70958	4.21784
Solyc01g087160.2.1	Unknown protein	2.81335	3.37094	1.47837	3.15277	3.68185	2.07913	4.27482	2.50905	2.09531	1.68657	0	0.741711	0.971381	2.47362	4.10611
Solyc04g078920.3.1	Sterol carrier protein 2 (AHRD V3.3 *** Q9FMN0_ARATH)	8.84568	8.85955	8.48276	8.92847	8.76535	8.38843	9.66653	8.0892	9.17015	8.55037	9.50742	8.7155	8.77999	7.9727	8.71214
Solyc09g075630.1.1	Unknown protein	4.59996	3.66602	4.70181	3.15221	2.78976	4.74379	2.55876	2.50744	5.80266	1.98599	3.61304	3.28362	3.53183	1.49668	0
Solyc04g008970.3.1	GEM-like protein 6 (AHRD V3.3 *** A0A2G3CEM1_CAPCH)	4.36018	8.79089	6.92592	6.88341	6.53034	5.53986	6.65082	6.13041	6.96231	5.10151	6.57682	6.92141	8.06071	8.47364	5.26316
Solyc06g051720.3.1	GDSL esterase/lipase CPRD49 (AHRD V3.3 *** A0A2G2XS51_CAPBA)	7.81541	8.33467	7.77857	8.55364	8.0292	7.50001	8.38936	7.34769	8.67896	6.86421	7.88966	7.74779	7.93048	7.67572	7.92454
Solyc06g076900.4.1	Pentatricopeptide repeat (AHRD V3.3 *** A0A200Q7P3_9MAGN)	5.89006	5.92741	6.16128	6.40535	4.87325	5.01934	6.76236	5.73525	6.21066	4.93483	5.96351	5.48753	5.2723	6.38879	5.81475
Solyc01g080200.3.1	mediator of RNA polymerase II transcription subunit 33A-like (AHRD V3.3 *** A0A2I4F330_9ROSI)	10.1281	9.69668	8.33026	10.1776	8.29364	8.72065	9.26825	8.78068	9.83842	7.40304	9.40086	8.03559	8.24468	8.90273	8.38935
Solyc04g078850.4.1	defective chloroplasts and leaves	6.24472	6.06386	5.46649	5.97328	6.10662	6.16356	6.69101	5.60049	6.68985	4.81188	6.73997	5.65726	6.64101	6.31787	5.7422
Solyc03g006470.3.1	NA	4.29449	5.56332	2.74391	5.96929	4.12756	4.42048	6.01912	4.93105	5.53727	3.25591	3.99133	3.87449	2.54059	5.6604	0
Solyc03g007070.3.1	1-aminocyclopropane-1-carboxylate synthase (AHRD V3.3 *** Q6U5H3_ROSHC)	7.01786	7.44355	7.81666	7.56521	8.13614	6.90884	8.25145	7.11245	8.23058	7.17898	8.00985	7.72105	8.45535	8.04477	7.16124
Solyc04g064440.1.1	F-box protein (AHRD V3.3 *** A0A2K3NSW3_TRIPR)	3.94466	3.98669	0	2.95917	0	0	3.76208	2.46933	3.50771	3.47299	3.31187	3.20058	5.03498	3.7682	0
Solyc11g012385.1.1	NA	6.65808	4.01762	0	3.82661	3.66827	3.39317	4.99376	2.96924	4.23672	4.70993	5.42356	5.2477	4.93917	4.11812	4.91085
Solyc02g077890.4.1	RING 1B (AHRD V3.3 *** F4I2H5_ARATH)	7.53589	6.4818	7.27419	6.41384	5.81528	5.58467	7.73652	6.01219	6.18545	6.42182	7.10892	6.21123	6.59069	7.11831	6.20479
Solyc07g056310.3.1	Carbohydrate-binding X8 domain superfamily protein (AHRD V3.3 *-* Q1G3P4_ARATH)	4.29963	5.49385	6.35693	4.37742	4.67857	4.3703	3.65342	2.96179	6.08133	3.82509	2.78625	5.42908	3.53108	3.45292	0
Solyc02g068290.2.1	hypothetical protein (AHRD V3.3 *-* AT3G51500.1)	5.68389	6.37006	4.752	5.86653	6.3745	5.43304	6.73419	4.42421	6.24041	5.26435	5.15994	5.54693	5.79618	5.84185	4.96583
Solyc03g095290.3.1	Alpha/beta-Hydrolases superfamily protein (AHRD V3.3 *** A0A1I9LRX3_ARATH)	5.49212	5.77518	5.0579	5.15225	5.55208	4.19667	5.70774	5.46376	6.16819	4.73676	5.95757	5.05006	4.80676	5.82971	4.68133
Solyc04g063245.1.1	Cytochrome (AHRD V3.3 *** A0A1U8F0H8_CAPAN)	2.60649	0.86437	4.01087	0	0	1.6128	3.64424	2.7367	3.40755	2.84986	3.30587	3.08557	7.17269	3.3265	3.00445
Solyc07g041000.4.1	Cleavage and polyadenylation specificity factor subunit 5-like protein (AHRD V3.3 *** A0A2K3PRX7_TRIPR)	3.69087	2.33729	0	3.45384	3.66687	2.63631	3.90821	2.13562	2.33128	0	0	1.88966	2.27328	2.87675	0
Solyc06g073090.3.1	chloroplast-specific ribosomal protein chloroplast-specific ribosomal protein	6.03269	7.27933	8.68407	6.31604	8.76644	7.02904	8.36034	6.82258	7.54502	6.83712	7.96583	7.75617	9.10116	8.49712	8.1927
Solyc02g070080.4.1	NA	2.60542	4.12601	0	1.32741	0	4.62001	1.10174	4.17052	6.53806	2.03806	0	4.46843	2.9518	0	0
Solyc04g016000.3.1	Heat shock transcription factor protein 8 (AHRD V3.3 *** A0A1W6LWG5_FRAAN)	10.9567	10.3889	9.88473	11.0425	9.81097	9.67121	10.7562	9.43784	11.1059	9.56558	9.84341	10.3555	9.58458	10.3961	9.579
Solyc06g051980.4.1	E3 ubiquitin-protein ligase (AHRD V3.3 *** A0A1U8H5R9_CAPAN)	7.47093	7.66578	7.84466	7.5175	7.48799	6.18903	7.65861	6.76376	7.35301	6.16288	7.42227	7.10762	7.37052	7.34539	7.38641
Solyc06g074170.3.1	NAC domain-containing protein 40 (AHRD V3.3 *** A0A2G2ZDN9_CAPAN)	6.69316	5.56112	5.54045	3.70562	2.17928	4.03013	4.08691	4.17131	5.76726	4.40654	5.46489	5.60869	2.76113	3.94752	2.1762
Solyc04g079410.3.1	Protein OSB1, mitochondrial (AHRD V3.3 *** A0A1J3HEF5_NOCCA)	7.43793	7.63555	7.17283	7.43797	7.29417	6.78863	7.3261	6.4438	7.91789	6.06411	7.28622	7.65427	7.21845	7.23918	6.43217
Solyc03g096300.3.1	WUSCHEL-related homeobox protein (AHRD V3.3 *** A0A097I3L1_ROSCN)	1.83207	4.94167	6.33897	4.17026	3.5276	4.92921	4.3974	3.33325	5.28751	4.21966	5.98816	3.98345	5.18676	4.32719	5.06994
Solyc03g025980.3.1	Protein phosphatase inhibitor 2-like (AHRD V3.3 *** A0A2K3NNM1_TRIPR)	6.56676	6.48571	6.93322	6.34302	7.26908	6.87732	7.81901	6.01051	7.31005	6.50627	7.62704	6.17931	7.69921	6.43201	7.82592
Solyc01g110000.3.1	Beta-galactosidase (AHRD V3.3 *** A0A2G3BW46_CAPCH)	9.0911	9.70511	9.44809	8.22029	8.35574	8.67651	9.70066	8.07806	9.91803	8.47233	8.66692	9.10599	8.66293	8.1063	8.33618
Solyc06g083260.3.1	cyclin1_1	7.41002	7.71961	8.15677	7.71027	7.5037	7.13736	8.61594	6.82091	8.08215	7.54089	8.11288	7.8527	8.44129	7.56325	8.04403
Solyc05g016060.4.1	NA	12.0707	12.1602	11.4891	11.586	11.8066	11.564	12.5637	11.3469	12.69	11.4879	12.4252	11.5742	11.5984	11.0942	11.4198
Solyc01g058390.3.1	Galactokinase (AHRD V3.3 *** A0A2G3AJ57_CAPAN)	8.15219	9.65931	9.99972	8.78751	10.2028	8.79579	10.4184	9.28324	9.70704	8.60107	9.8147	9.5827	11.2209	10.6296	9.44096
Solyc03g114580.4.1	Uridine kinase (AHRD V3.3 *** A0A200QPY2_9MAGN)	8.18066	8.63238	6.33991	8.31576	7.70362	6.83015	8.10054	7.17109	8.69508	7.3817	7.72682	7.7319	7.21542	7.66314	7.01273
Solyc12g010640.3.1	hypothetical protein (AHRD V3.3 --* AT5G57790.4)	5.09798	5.39618	6.58752	5.33239	6.12945	4.38828	5.68847	5.46128	6.62675	4.98909	5.66014	5.39713	5.26098	4.51004	6.30421
Solyc09g065940.4.1	U6 snRNA-associated Sm-like protein LSm4 (AHRD V3.3 *-* A0A328E599_9ASTE)	4.3091	4.2128	3.35357	5.03942	3.52982	4.07711	5.4554	3.63404	5.40712	4.08408	3.03598	4.04122	3.74915	3.46052	4.8534
Solyc09g007390.3.1	Mitochondrial import inner membrane translocase subunit TIM14 (AHRD V3.3 *** A0A2G2YLL8_CAPAN)	5.71308	5.31227	5.84793	6.04373	6.81596	5.4459	6.19394	5.19842	6.08415	3.93354	5.8243	6.39746	6.83397	6.05649	5.82524
Solyc05g053790.1.1	UDP-glucuronate 4-epimerase 4 (AHRD V3.3 *** A0A1J3F7T2_NOCCA)	3.94428	3.82933	5.05648	4.5589	4.3095	2.61061	4.88414	4.34269	4.77183	3.57088	4.34796	2.83751	4.80616	1.88936	4.38892
Solyc11g062280.2.1	Lactoylglutathione lyase / glyoxalase I family protein (AHRD V3.3 *** A0A2U1N9W4_ARTAN)	4.87236	4.9952	5.00539	4.24641	5.43564	3.40215	5.42689	4.8374	5.35462	4.56108	5.54736	3.78299	5.84587	4.77578	5.67006
Solyc08g005320.3.1	Histidinol-phosphate aminotransferase, chloroplastic (AHRD V3.3 *** A0A2G2XLG4_CAPBA)	3.86243	3.65186	1.53576	4.46302	0	2.34582	4.17845	2.46971	3.94022	2.99954	1.31628	2.83787	2.76165	4.85521	2.50975
Solyc06g064490.2.1	Exostosin-like protein (AHRD V3.3 *** A0A2U1NB73_ARTAN)	5.66971	5.79941	5.05967	6.08231	4.61843	5.31004	4.17393	3.48795	5.86542	3.98021	5.95972	5.86981	5.15859	6.08014	6.73805
Solyc01g107100.3.1	NA	13.144	12.1144	11.7203	12.4025	11.9352	11.5072	12.5215	11.3489	12.4714	11.5604	12.6914	11.6888	10.8722	11.4364	11.2254
Solyc07g064680.3.1	Autophagy-related protein (AHRD V3.3 *** A0A2G3C2V6_CAPCH)	8.64823	8.56737	8.95943	8.55094	9.22002	8.11487	9.11585	8.11729	9.44379	8.18745	9.09095	8.29502	9.35146	8.26545	8.40476
Solyc12g096950.2.1	TLD-domain containing nucleolar protein (AHRD V3.3 *** A0A2U1NM40_ARTAN)	6.60973	5.047	4.44742	5.33235	0	2.84042	3.50208	2.96369	5.43962	4.3514	4.11451	3.48821	4.4703	4.55876	4.97548
Solyc08g067290.3.1	RING U-box superfamily protein (AHRD V3.3 *-* A0A0U9HLC9_KLENI)	7.04031	7.2641	6.66132	7.34763	7.10032	6.6251	7.6998	6.50025	7.82516	6.50856	7.29131	7.1425	7.36193	7.78421	6.08214
Solyc12g006840.2.1	Lectin protein kinase family protein (AHRD V3.3 *** A0A1I9LPL5_ARATH)	9.8396	9.07987	5.14242	8.94855	7.42628	7.49634	9.49486	7.97132	9.06935	8.31222	8.37435	8.08569	6.6076	8.01858	6.0883
Solyc11g008220.3.1	Unknown protein	2.62018	2.51975	0	3.14362	0	0	1.14112	1.72637	4.6709	3.42682	0	1.88232	1.54441	0.934176	0
Solyc01g022740.3.1	F-box/kelch-repeat protein (AHRD V3.3 *** A0A2G3DG30_CAPCH)	4.09479	5.05379	5.85712	4.73209	4.54596	3.61296	5.50782	4.98357	4.93106	3.57092	5.25711	4.33113	5.75467	5.37744	4.12356
Solyc02g021140.3.1	Superoxide dismutase (AHRD V3.3 *** A0A1U8EWU2_CAPAN)	6.74409	6.68732	8.24024	6.45445	6.85627	6.49224	7.32847	6.0829	7.23309	5.8858	7.18572	6.8464	7.50393	6.72673	7.71557
Solyc02g069440.3.1	LOB domain-containing protein 3 (AHRD V3.3 *** A0A1U8G035_CAPAN)	0	0	3.60477	2.03193	0	2.64587	4.54933	2.96458	3.05043	3.45576	4.20567	0	2.94523	3.19747	1.73466
Solyc08g077090.3.1	Eyes absent-like protein (AHRD V3.3 *** A0A2K3PED3_TRIPR)	5.19525	5.94677	6.22271	5.03592	6.65493	4.43293	5.84323	4.5643	5.83516	5.25736	5.94746	6.41602	6.81407	5.98483	6.4912
Solyc03g077920.1.1	C2 calcium/lipid-binding plant phosphoribosyltransferase family protein (AHRD V3.3 *** A0A061EXN6_THECC)	9.05232	8.16814	6.85034	8.32767	6.86502	6.77569	7.32881	6.75218	8.69116	7.31317	7.78811	7.54972	6.78215	7.31667	5.03359
Solyc05g023995.1.1	Unknown protein	8.13418	8.72598	7.02096	8.25576	6.6596	7.25396	8.88462	7.58561	8.20452	6.52689	7.25738	7.68527	6.62639	7.19675	6.49652
Solyc10g076460.2.1	Homeodomain-like superfamily protein (AHRD V3.3 *-* Q9SIZ5_ARATH)	6.9245	7.19193	6.88479	6.80112	7.03684	5.99534	7.09556	6.1548	7.05713	5.9251	7.14699	6.52701	6.54392	6.26435	7.1682
Solyc10g081390.1.1	Unknown protein	3.88895	4.72251	5.64899	4.26643	6.47409	4.91933	5.3002	5.41424	5.50262	4.09475	6.673	3.55789	4.99193	5.2623	4.52389
Solyc12g100320.2.1	hypothetical protein (AHRD V3.3 *** AT3G63390.1)	7.64729	7.44128	7.6785	7.32402	8.20118	6.82575	8.05642	6.63719	7.49051	6.72419	7.83786	7.82957	8.37747	7.65546	8.28096
Solyc02g069970.4.1	Receptor-like protein kinase (AHRD V3.3 *** A0A2K3PS49_TRIPR)	5.34827	5.40911	3.10758	5.29301	4.98401	5.02229	6.50217	4.87756	5.6973	4.40835	4.87828	6.21466	4.19898	5.40663	6.11232
Solyc09g007080.3.1	Protein phosphatase 2C family protein (AHRD V3.3 *** A0A2U1Q2B2_ARTAN)	7.86509	7.49062	6.55303	7.61088	7.01314	6.16303	6.86495	5.34682	7.44549	6.03321	6.3451	6.643	6.87657	6.93996	7.37804
Solyc03g120450.4.1	Aminotransferase (AHRD V3.3 *** A0A200PN75_9MAGN)	10.4064	10.7494	10.1916	10.8495	10.5147	9.66423	10.9752	9.98418	11.1351	9.98083	10.7675	10.3661	10.3762	10.7006	10.3161
Solyc01g105680.4.1	Phototropic-responsive NPH3 family protein (AHRD V3.3 *** A0A2U1PJR6_ARTAN)	8.36213	8.33529	7.53739	8.06846	6.11619	7.76434	8.22611	6.60803	8.794	7.08362	7.69596	7.47301	6.3583	5.89545	6.87504
Solyc02g080400.3.1	binding / calmodulin binding protein (AHRD V3.3 *-* AT4G21820.3)	3.95418	4.69807	7.05872	4.39633	5.54297	3.06249	5.72353	4.34151	4.03303	4.80103	5.61603	5.1987	4.11081	5.14982	5.60679
Solyc11g017200.2.1	Tetratricopeptide repeat (TPR)-like superfamily protein (AHRD V3.3 *** F4I2Z0_ARATH)	4.97872	5.8704	5.89816	5.73254	6.43859	4.99265	5.84024	5.17528	6.02304	3.97739	5.59851	6.37056	6.15418	6.55458	6.51075
Solyc08g005890.3.1	HXXXD-type acyl-transferase family protein (AHRD V3.3 *** A0A2K3L8P7_TRIPR)	4.768	4.64127	4.17709	4.99288	3.53499	4.72979	4.93862	4.07777	4.85358	1.73649	5.14009	4.59853	1.95995	2.20356	4.12356
Solyc08g065500.2.1	Protein phosphatase 2C family protein (AHRD V3.3 *** A0A2U1LRS6_ARTAN)	5.09022	4.68204	2.73963	4.8925	5.68715	3.94229	3.99226	3.62483	6.09135	5.03738	5.36018	3.93669	4.59055	4.50228	4.4654
Solyc09g015160.2.1	Unknown protein	2.82671	1.68143	0	2.53783	3.8333	1.07081	4.62151	3.04632	4.06189	3.55362	1.22833	0.754362	1.5651	2.48549	0
Solyc10g055810.2.1	chitinase Z15140	8.69349	10.2732	10.9919	9.41864	11.3805	9.86111	11.194	10.1748	10.4568	9.77865	11.2963	11.369	11.4066	11.0922	10.3234
Solyc03g078710.3.1	Glycosyltransferase (AHRD V3.3 *-* A0A328E199_9ASTE)	6.19712	7.43287	6.57741	6.97516	8.14986	6.67478	7.00644	6.20734	7.40632	5.57008	7.40117	6.78859	6.68469	7.07582	7.59468
Solyc07g044730.4.1	3-hydroxyisobutyryl-CoA hydrolase-like protein 5 (AHRD V3.3 *** A0A2G2XQ26_CAPBA)	0	1.79797	0	0.809398	3.38039	3.83622	5.2299	3.16068	3.60491	1.35315	0	1.60837	4.11917	7.45131	2.17647
Solyc01g005530.3.1	nuclear polyadenylated RNA-binding protein (AHRD V3.3 *** AT3G13480.2)	5.48153	4.14533	3.97369	5.42888	3.53111	4.66643	4.04789	3.49871	4.92045	0	4.82229	4.65502	3.74941	3.46049	4.59954
Solyc05g051200.1.1	ethylene-responsive factor 1	8.22629	7.68659	8.33226	8.14287	8.1809	7.85	8.64322	7.44382	7.60146	6.09451	8.64755	8.00643	9.25749	8.77292	8.42701
Solyc03g083270.4.1	NA	6.88088	6.93512	7.82585	7.0683	7.34162	6.29767	6.45563	6.03723	7.22281	5.07243	7.04487	6.71167	6.75399	6.9179	7.22906
Solyc03g112830.4.1	PX domain-containing protein/DUF4206 domain-containing protein (AHRD V3.3 *** A0A1Q3AS02_CEPFO)	8.69982	9.21857	8.29421	9.09458	8.42259	7.73324	8.98199	8.36382	9.3077	7.40257	8.46389	8.21515	7.98292	8.78172	7.19862
Solyc08g008520.3.1	Protein yippee-like (AHRD V3.3 *** A0A1Q3BL11_CEPFO)	5.27729	5.12385	5.64618	5.33014	5.22823	4.84539	5.91115	4.00355	5.38577	4.35512	5.01282	4.53354	5.49466	4.19411	1.73105
Solyc04g077230.1.1	Unknown protein	8.47675	8.84853	9.28467	7.78385	9.26481	8.1689	8.75575	7.73213	9.16545	8.61514	9.77412	8.66861	9.05214	7.82689	8.64123
Solyc01g097330.3.1	Light-inducible protein CPRF2 (AHRD V3.3 *** A0A2G2W7C8_CAPBA)	9.50644	9.78872	9.17132	9.79236	9.24038	9.02395	9.76475	9.18499	10.2422	8.52958	9.98221	9.52407	8.89212	9.78115	8.65268
Solyc06g071530.4.1	NA	5.70767	6.07279	6.58813	5.8689	5.16505	5.08688	6.54577	5.44296	6.11733	4.99139	5.98211	5.93383	5.45867	5.57921	6.49746
Solyc01g068180.3.1	Pentatricopeptide repeat-containing protein (AHRD V3.3 *** A0A2G2XRW7_CAPBA)	6.50118	6.60567	6.16074	7.23505	5.65908	5.87847	6.48173	5.85321	7.45758	5.40123	5.96287	6.2933	6.71751	6.79194	6.58893
Solyc04g076670.3.1	TRAF-type zinc finger domain-containing protein.1	8.41246	8.39266	7.16262	8.44837	7.54702	7.47294	8.15055	7.34722	8.7601	7.11211	8.14749	8.0802	8.53091	8.27722	7.59495
Solyc04g009050.4.1	agglutinin-like protein (AHRD V3.3 *-* AT3G54500.7)	9.15835	9.68812	8.07148	9.82978	8.3063	8.29951	9.36246	8.71371	9.75465	7.55781	8.68876	9.02206	8.12207	9.11927	7.75411
Solyc02g069470.4.1	NA	9.02715	7.78262	6.23489	8.22768	6.36367	6.32564	8.51185	7.00258	7.51584	7.11653	7.49598	7.66572	6.89145	8.06814	6.80119
Solyc05g052650.2.1	NA	3.49566	3.59889	0	5.17381	3.67122	1.64308	3.82447	3.88311	3.6315	2.81675	4.49295	2.51197	1.9536	0	2.9948
Solyc10g084440.3.1	Dirigent protein 17 (AHRD V3.3 *** A0A2G3BG42_CAPCH)	5.29976	3.61608	4.15001	4.64035	3.20011	3.65155	5.23121	3.33249	3.42118	3.88856	4.83982	5.22439	5.63889	5.67087	5.21277
Solyc06g053290.1.1	SAUR-like auxin-responsive family protein (AHRD V3.3 *** A0A2K3LI44_TRIPR)	7.04625	6.89451	7.5088	6.94239	6.63922	6.19653	7.82535	5.87058	7.39953	6.78378	6.81387	6.36263	6.63903	6.17003	6.23434
Solyc12g099200.2.1	Invertase inhibitor (AHRD V3.3 *** O49908_TOBAC)	4.68501	5.90296	5.11193	4.44666	6.49018	5.49471	6.29722	4.75826	6.88552	5.8743	6.23522	4.49696	4.89365	3.57206	3.78767
Solyc07g006190.3.1	5'-nucleotidase domain-containing protein (AHRD V3.3 *** A0A1J3EQC8_NOCCA)	8.1344	7.31498	6.0376	7.50038	5.58862	7.16512	7.87096	6.48485	7.21967	5.55148	7.65174	6.78745	6.23366	7.05007	7.544
Solyc01g111750.4.1	protein CHAPERONE-LIKE PROTEIN OF POR1, chloroplastic-like (AHRD V3.3 *** A0A2I4EWX0_9ROSI)	7.71797	7.67603	6.5776	7.68184	7.30675	6.50039	7.75551	6.03534	7.57604	6.86604	7.37036	7.48137	7.50606	7.18492	7.08368
Solyc09g042660.4.1	Non-specific serine/threonine protein kinase (AHRD V3.3 *** A0MNK8_POPTR)	5.67101	5.08949	6.33561	4.00382	6.31928	5.93659	6.49155	4.49574	5.435	3.47337	5.95623	6.07192	5.64791	5.17624	5.17836
Solyc01g107630.4.1	NA	6.75222	7.01551	7.04094	7.42911	6.76984	6.24561	6.98962	5.85026	7.52407	6.28347	7.00814	7.16495	7.41268	6.56764	7.5223
Solyc01g095510.3.1	Mitochondrial carrier protein MT.1	5.93388	6.38395	4.17607	5.59809	3.67398	4.27855	6.35968	4.3424	6.08822	5.2595	3.31183	5.10665	5.37343	5.40881	4.97738
Solyc05g050210.4.1	NA	4.23162	4.54078	4.31996	3.86348	3.918	4.55466	4.35234	2.46929	3.40289	3.57054	5.73032	4.59768	5.15677	3.9476	3.79745
Solyc08g007980.3.1	LURP-one-like protein (AHRD V3.3 *** A0A1P8AWJ7_ARATH)	2.61	5.4597	5.26729	4.58229	4.7412	4.70133	3.52324	4.81514	5.12339	0	6.03478	3.72047	4.7488	1.89472	5.07298
Solyc03g031910.3.1	P-loop containing nucleoside triphosphate hydrolase (AHRD V3.3 *** A0A2U1N274_ARTAN)	9.7296	7.72549	5.54906	8.46268	4.87395	6.28416	7.73036	6.72208	8.30732	6.99067	6.88204	7.01417	5.47436	7.34009	6.13831
Solyc07g063600.3.1	Chlorophyll a-b binding protein, chloroplastic (AHRD V3.3 *** A0A2G3C388_CAPCH)	4.16878	4.92724	0	0	2.5084	1.61711	0	2.96222	3.17457	0	3.50302	2.68601	0	0	0
Solyc00g500095.1.1	Phenylalanine ammonia-lyase (AHRD V3.3 *** A0A2G2VZP0_CAPBA)	2.79332	8.65121	0	6.00824	0	3.94013	5.40024	3.97651	7.93026	6.74722	0	8.59382	6.94547	8.61358	7.29387
Solyc07g055460.3.1	Cytochrome (AHRD V3.3 *** A0A2G2WEL3_CAPBA)	2.13278	3.74445	3.3924	1.32376	0	2.3451	3.87543	1.09421	3.16507	3.13355	2.79983	3.40173	0.973625	2.20326	4.12404
Solyc01g091280.3.1	S-acyltransferase (AHRD V3.3 *** A0A1U8GVQ8_CAPAN)	7.75231	7.64723	7.90219	7.7641	7.75407	6.61034	7.69219	6.30724	7.62341	7.0799	7.98266	7.83562	7.98278	7.49756	7.75793
Solyc07g055190.3.1	Peroxidase (AHRD V3.3 *** K4CG58_SOLLC)	2.96066	3.98058	0	0.812363	1.12068	2.35379	4.1884	2.73698	0	0	1.98762	2.34685	2.95108	1.89092	3.00495
Solyc04g071083.1.1	Unknown protein	14.2615	14.198	11.208	14.2237	11.7212	13.8672	14.8119	13.6206	14.5643	11.4984	13.3905	14.2771	11.0168	13.5871	11.7471
Solyc10g079770.3.1	triacylglycerol lipase SDP1-like (AHRD V3.3 *** A0A2I4ECT5_9ROSI)	10.1005	11.2696	9.49933	10.7158	9.92256	9.16242	10.8125	10.1585	10.6001	8.77145	10.1667	10.7434	10.0988	11.5996	9.52384
Solyc07g054760.1.1	Wound-responsive family protein (AHRD V3.3 *** A0A2K3L288_TRIPR)	5.79019	5.8454	5.60822	3.68613	6.22008	5.75257	0	1.12617	6.34594	3.67303	5.85979	1.2303	5.23076	1.49718	2.49355
Solyc03g006400.3.1	MAP kinase kinase kinase 25	8.68169	8.48166	7.04584	8.92156	7.45325	7.67939	8.62648	7.40075	8.07432	6.11754	7.99999	7.67741	7.62662	8.17239	7.41004
Solyc09g014900.3.1	Cytochrome P450 (AHRD V3.3 *** A0A2U1NKI2_ARTAN)	8.52793	9.8523	8.83678	9.21896	9.51616	8.46657	9.74764	8.8442	9.44061	8.56593	9.8708	8.84476	8.23261	9.14928	8.53033
Solyc10g081220.3.1	Chaperone protein DnaJ (AHRD V3.3 *** A0A2G3BH88_CAPCH)	3.48812	4.2924	3.08406	4.95244	4.86175	2.864	4.54	4.87278	4.16643	2.67704	5.48765	4.16059	5.33182	4.72243	5.86049
Solyc02g071830.3.1	NA	3.24421	2.75753	0	2.81494	4.21962	2.02723	3.63903	2.73756	2.88638	0.829259	1.31354	2.52946	0	3.94842	3.91322
Solyc02g093140.4.1	CBS domain-containing protein CBSX1, chloroplastic (AHRD V3.3 *** A0A1U8FZ99_CAPAN)	4.17002	4.24204	0	3.63615	0	3.63407	4.29066	3.15716	4.2857	2.03484	3.29793	2.68376	2.27454	2.87486	0
Solyc05g043360.3.1	Laccase (AHRD V3.3 *** K4C0L8_SOLLC)	0.885926	0	6.02988	4.25822	0	1.61089	6.05384	3.86809	3.94497	5.31558	5.13437	0	3.75563	6.60873	0
Solyc07g049150.2.1	Dicer-like 3 (AHRD V3.3 *-* B3SRQ0_PHYPA)	6.7773	5.41662	7.38338	4.78509	6.53095	5.77396	6.27099	5.63492	6.61635	4.45534	6.38789	5.89361	6.41852	4.32076	5.26383
Solyc05g053100.3.1	Dihydrolipoyl dehydrogenase-like protein (AHRD V3.3 *** A0A2K3PDU3_TRIPR)	6.1539	5.9807	6.33853	5.11912	4.68601	4.54778	6.11273	4.82029	5.55945	5.03992	5.8519	6.7049	7.0249	7.19004	6.45856
Solyc07g008140.3.1	Umecyanin (AHRD V3.3 *-* A0A2G2WBI2_CAPBA)	9.34134	8.84003	7.81305	9.53427	8.554	8.16627	9.43529	8.19456	9.41747	8.27642	8.89734	8.14909	8.28517	8.94623	7.9304
Solyc05g008820.4.1	Lipid phosphate phosphatase (AHRD V3.3 *** A0A2P5ENE9_TREOI)	8.48585	8.59888	6.12594	8.47411	6.15408	7.0725	8.46693	6.93532	7.40413	6.62055	7.74627	7.45521	6.61027	7.13818	5.4992
Solyc12g150113.1.1	hypothetical protein (AHRD V3.3 *-* AT1G68585.1)	3.70753	3.36726	4.9674	3.59238	3.54363	4.18833	4.36776	1.74578	4.30997	0.797077	1.92505	4.09884	3.40757	3.05069	3.18708
Solyc03g031920.3.1	Metal-nicotianamine transporter YSL (AHRD V3.3 *** A0A1S6YG52_PHAEQ)	10.3153	10.4449	8.92166	10.5087	9.14084	9.43606	9.3664	8.65099	10.3945	8.16702	9.75991	9.79868	8.88811	9.2979	8.63801
Solyc11g005900.2.1	Guanylate kinase-like (AHRD V3.3 *** A0A200PUL8_9MAGN)	8.53154	7.95887	8.43047	8.19919	8.69848	7.02991	8.27817	7.09772	8.31369	7.41768	8.14208	7.94702	7.71853	7.73025	6.99373
Solyc10g080960.1.1	Two-component response regulator AR.1	3.37032	4.71973	6.21997	3.44245	4.92201	4.21459	4.84425	4.69547	6.04477	4.50539	5.35356	4.85113	5.15309	4.98812	4.5371
Solyc05g007580.1.1	Zinc-finger homeodomain protein .1	6.55972	4.12117	5.34616	3.33442	4.97815	4.56422	5.65816	4.07565	4.15592	2.99718	4.86475	2.96459	3.85399	4.6139	0
Solyc05g010130.1.1	Transmembrane protein (AHRD V3.3 --* Q9LI85_ARATH)	2.14263	1.38078	0	3.74252	3.20062	0	3.54218	2.74007	3.30964	2.27037	0	2.51383	3.11418	0	2.76956
Solyc04g015040.3.1	Peptidylprolyl isomerase (AHRD V3.3 *** A0A2G2XYE0_CAPAN)	2.96353	1.39481	4.16413	3.87954	4.02027	3.04673	5.60233	2.13574	0.851564	3.74328	0	3.29523	5.29959	2.87482	4.0163
Solyc03g044430.3.1	Nicotinate phosphoribosyltransferase (AHRD V3.3 *** A0A1U8GGJ3_CAPAN)	5.8285	5.02176	0	5.32222	4.98327	4.27206	5.35009	3.75385	4.76894	4.23982	5.20333	5.16572	5.44069	4.98306	3.79951
Solyc07g042830.4.1	Starch synthase, chloroplastic/amyloplastic (AHRD V3.3 *** B2ZGM9_SOLLC)	7.01726	5.94331	5.99613	6.24723	5.62399	4.27085	5.46462	5.50116	6.24366	5.3464	6.59459	5.52908	5.94881	5.8057	5.72003
Solyc03g097650.3.1	NAC domain (AHRD V3.3 *** A0A200R3X5_9MAGN)	3.11187	3.72822	2.73397	2.66016	0	4.04606	2.98927	2.46681	5.41848	3.9753	4.62147	4.88388	4.11479	1.48985	3.66546
Solyc03g006890.3.1	NA	1.43044	2.56987	0	0	3.00926	3.35503	4.58048	1.70823	3.40508	3.74711	4.23429	3.19878	0.97263	1.48796	0
Solyc09g091670.3.1	Pleiotropic drug resistance protein (AHRD V3.3 *** C8CA13_CUCSA)	7.33483	4.87431	5.42709	6.04297	0	5.06022	7.50519	5.46597	5.16559	5.34799	4.64416	5.73198	3.95319	7.19675	0
Solyc03g113120.4.1	NA	9.51399	9.6168	7.41173	9.48451	8.70312	8.20142	10.4517	9.48432	9.78535	8.91668	9.67502	9.1619	7.35707	8.95309	8.31888
Solyc08g082470.1.1	Late embryogenesis abundant (LEA) hydroxyproline-rich glycoprotein family (AHRD V3.3 *** Q9T0A8_ARATH)	5.94105	5.22683	5.63518	5.08606	5.54316	4.58374	5.12535	4.63013	6.51336	4.68382	4.52198	5.20279	5.52484	5.07203	6.30579
Solyc08g068770.3.1	Tyramine n-hydroxycinnamoyl transferase (AHRD V3.3 *** Q5D8C0_CAPAN)	11.2627	11.0798	10.8687	11.0765	10.9849	10.2342	10.9545	10.1164	11.5442	10.5992	11.5803	10.8093	9.87906	10.1743	9.5414
Solyc12g019100.2.1	Valine--tRNA ligase (AHRD V3.3 *-* A0A2G3CUT8_CAPCH)	1.82526	3.32813	0	4.19985	0	2.61703	4.43686	3.15944	1.37847	0	2.44668	2.34732	2.95138	3.45019	2.77779
Solyc01g104500.2.1	DUF1644 domain-containing protein (AHRD V3.3 *-* A0A1Q3BHE3_CEPFO)	9.01569	8.92406	8.385	9.12593	9.00644	8.00466	9.53343	8.3329	9.23593	8.47226	9.21752	8.45923	8.8055	8.67578	8.69167
Solyc09g090380.1.1	Embryo sac development arrest 6 (AHRD V3.3 *** Q9LW53_ARATH)	5.84266	6.52868	6.12043	6.53047	6.85495	5.43304	6.78158	6.11336	6.8086	5.0482	6.1977	6.52089	5.58224	6.46368	6.32405
Solyc08g067390.4.1	EG45-like domain containing protein (AHRD V3.3 *** A0A2I4GVG0_9ROSI)	5.75453	5.29981	6.07958	5.80941	7.05919	3.77346	7.17619	6.41366	5.37764	5.78547	7.03447	4.73116	6.53774	6.27372	5.11834
Solyc01g073810.2.1	Cysteine/Histidine-rich .1	8.7878	9.15449	7.98498	8.70174	8.9631	7.35393	9.53995	8.65801	9.06883	8.72042	9.59039	9.09669	7.2454	8.82131	7.55434
Solyc02g070660.3.1	Cytochrome b5.1	5.0908	4.53436	4.9662	5.33366	5.71898	4.94576	5.7201	3.62443	5.38636	4.55541	5.35857	4.42174	1.95808	2.87201	3.66805
Solyc05g054530.1.1	transmembrane protein (AHRD V3.3 *-* AT5G59350.1)	4.35852	4.76825	4.56547	3.79383	3.37733	2.84338	5.05391	3.33117	2.07187	2.68545	3.07148	3.65217	4.26819	3.67152	3.79468
Solyc09g061440.4.1	hypothetical protein (AHRD V3.3 *-* AT4G13200.1)	6.73703	6.72725	8.16395	6.28413	7.48233	6.42449	6.72079	6.10734	7.69369	6.60336	7.70291	6.99862	7.7518	6.83828	7.58523
Solyc06g053980.3.1	Chlorophyllase 2 (AHRD V3.3 *** A0A2U1KJW6_ARTAN)	6.28889	5.30702	4.67705	5.38706	5.95566	3.35847	5.14913	3.3314	5.59209	5.64113	5.91388	5.10306	5.69969	4.94485	1.74075
Solyc03g044720.2.1	Isoflavone reductase-like protein (AHRD V3.3 *** A0A2I0XGC2_9ASPA)	4.93969	5.96727	6.5779	6.06227	7.35942	5.82154	6.34848	4.81744	6.1592	5.47474	6.82824	6.94119	7.14371	6.31412	7.14481
Solyc12g005240.1.1	plant/protein (DUF1995) (AHRD V3.3 *** AT3G20680.1)	3.24498	2.09971	0	2.00861	4.21865	0	0	1.70786	2.53651	1.35208	1.98774	2.83413	0	3.45043	4.80427
Solyc10g076240.3.1	Peroxidase (AHRD V3.3 *** K4D1W6_SOLLC)	11.5014	11.891	9.15558	10.4774	10.2004	10.4683	12.0008	10.785	12.0152	10.8049	10.9994	12.4431	10.3201	10.2874	9.71754
Solyc03g114020.3.1	D-ribose-binding periplasmic protein (AHRD V3.3 *** A0A2P5CJ45_PARAD)	9.82939	10.1315	9.77527	10.1165	10.2091	9.65981	10.1866	9.08837	10.3053	8.60847	10.1936	9.36382	9.89083	9.69554	9.60417
Solyc09g074890.1.1	Rapid ALkalinization Factor (AHRD V3.3 *** A0A200QWN9_9MAGN)	10.5012	10.0086	9.34751	9.94	9.13228	9.19077	10.3521	9.60465	10.6621	9.49755	10.4345	10.3403	9.3346	9.29475	9.52344
Solyc05g052450.3.1	Protein trichome birefringence-like 32 (AHRD V3.3 *** A0A1U8GQI0_CAPAN)	7.27716	6.64508	6.89113	7.52839	5.6892	6.57	7.18966	5.73316	6.73192	5.37231	7.09296	7.17423	4.3411	6.74675	6.79837
Solyc12g007180.2.1	Protein tesmin/TSO1-like CXC 5 (AHRD V3.3 *** A0A2G3BNP4_CAPCH)	8.57668	8.48563	5.21413	8.88934	7.97622	7.49519	7.96798	6.59024	7.76075	5.81297	7.76359	7.11301	6.34002	6.85103	7.33881
Solyc02g092060.1.1	Short-chain dehydrogenase/reductase SDR (AHRD V3.3 *** A0A200PSI1_9MAGN)	4.9799	0	0	2.26031	0	2.03362	0	1.70722	3.7036	2.6849	3.50522	0	0	0	0
Solyc12g042840.2.1	Lactoylglutathione lyase / glyoxalase I family protein (AHRD V3.3 *** A0A2U1MV65_ARTAN)	1.83088	1.77352	0	2.84033	0	2.64309	3.67323	1.70744	3.18323	1.7257	0	5.06074	1.54363	4.39015	0
Solyc02g070130.1.1	FAD-binding Berberine family protein (AHRD V3.3 *** A0A2U1LDC6_ARTAN)	6.31615	8.15076	5.85952	8.22753	6.38284	6.59606	9.3632	8.73724	8.316	5.45228	7.55143	6.95559	7.50991	8.35772	7.23056
Solyc01g105630.4.1	NA	7.65826	6.8658	7.04352	7.88289	7.60875	6.19394	8.42726	6.86369	7.64106	7.4657	7.72526	7.55528	7.23305	6.81471	7.37921
Solyc12g013690.2.1	Monooxygenase (AHRD V3.3 *** Q8H9C4_SOLTU)	11.1709	9.18058	7.47139	9.03429	8.64312	8.25614	9.62865	8.40061	8.83249	8.25215	9.46457	9.75948	9.15056	9.20866	8.54263
Solyc05g013390.1.1	Unknown protein	2.40473	2.70109	4.11451	3.67587	2.51401	2.88954	3.24362	2.16238	5.32935	4.24254	3.45098	3.37881	3.75125	0.934072	2.49524
Solyc12g010170.2.1	bHLH transcription factor 070	5.62314	6.51878	8.23186	6.1816	6.90426	6.37302	8.42183	7.29948	8.16412	7.26026	7.47577	7.41735	7.88241	7.40661	7.61243
Solyc09g005090.1.1	verticillium wilt disease resistance	4.57335	6.19776	3.39821	5.73618	4.62051	4.18724	4.87143	4.9858	6.0461	5.34758	6.48269	5.16884	3.76052	5.89435	4.12718
Solyc12g005380.3.1	Diacylglycerol kinase (AHRD V3.3 *** A0A1U8FQ95_CAPAN)	6.46208	6.34446	4.17865	7.35749	4.39355	6.4869	6.81504	5.03491	6.31949	4.29758	6.59203	4.82522	5.11847	5.5807	4.21838
Solyc12g096330.3.1	Ribosomal RNA large subunit methyltransferase H (AHRD V3.3 *** A0A328X0K2_9FLAO)	0.895576	2.50931	0	3.76548	3.38472	3.25915	3.96403	1.11482	2.09461	1.99022	3.24279	0.741508	2.75643	3.20109	2.49481
Solyc02g083980.3.1	Endoglucanase (AHRD V3.3 *** A0A2G3D7Z9_CAPCH)	2.60321	3.45093	0	2.95533	0	1.01342	3.62978	3.75363	5.03788	3.36933	1.9946	2.14396	2.76233	1.88866	3.53249
Solyc04g009360.3.1	Transducin/WD40 repeat-like superfamily protein (AHRD V3.3 *** A0A2U1KCL2_ARTAN)	5.87218	5.43051	6.55522	4.36171	6.98777	4.61427	5.61252	5.131	5.53783	4.17815	5.92093	5.96536	6.81716	6.68474	6.03449
Solyc03g033850.3.1	Syntaxin-.1	5.67476	5.21065	4.7774	5.49129	5.65174	4.85072	6.06034	3.62365	5.01246	4.60122	5.06775	4.78256	4.85147	5.24988	4.46327
Solyc03g093410.3.1	Sugar transporter protein 16	7.4113	8.66449	6.49781	7.30997	7.65254	6.48627	8.72158	7.87564	8.61486	7.52184	7.83173	8.01959	5.59215	6.79345	6.35825
Solyc01g067370.3.1	TSB	5.05751	4.75877	4.00423	4.94124	4.86345	3.50795	6.67193	6.12978	6.19773	5.0336	5.79413	2.52291	3.64566	4.66877	1.73797
Solyc02g093490.3.1	SGF29 tudor-like domain-containing protein (AHRD V3.3 *** A0A2U1MEF8_ARTAN)	7.24933	6.96006	7.35041	7.36617	7.64647	6.48932	7.13694	6.58673	7.94596	6.5907	7.55955	7.15349	7.96472	6.96402	7.34322
Solyc02g090010.3.1	Molybdopterin synthase sulfur carrier subunit (AHRD V3.3 *** A0A2G3ABB3_CAPAN)	5.15827	5.8292	6.89499	4.59354	6.52536	4.12498	4.95943	4.58623	6.21868	5.72445	6.45769	5.30758	6.1073	4.57293	6.41607
Solyc09g059040.3.1	Oxidoreductase, zinc-binding dehydrogenase family protein (AHRD V3.3 *** A0A2U1PT68_ARTAN)	11.0693	11.8382	10.4211	11.3093	10.7221	10.8459	11.892	10.7189	12.1097	10.6528	11.1873	11.5322	10.3852	11.2138	9.95097
Solyc07g042190.3.1	DUF5.1	6.42633	5.26602	5.69442	3.80283	5.22145	6.71097	4.0078	4.33887	7.24254	4.40168	7.0126	5.33399	4.69769	5.31889	5.02376
Solyc10g086220.2.1	12-oxophytodienoate reductase	7.56941	7.24612	8.24946	7.57723	8.61676	7.06755	7.67727	7.21373	8.24654	6.47246	7.95312	7.40542	8.09019	6.63416	8.3375
Solyc05g055950.1.1	Ankyrin repeat (AHRD V3.3 *-* A0A200Q4C7_9MAGN)	2.80067	2.33097	4.54824	0	3.00327	0	0	3.62399	4.03196	0	3.05159	2.67717	3.26585	2.46944	1.11409
Solyc02g068360.4.1	Tafazzin family protein (AHRD V3.3 *** A0A1U8FTW9_CAPAN)	6.78777	7.206	7.97794	7.20253	8.01761	6.40122	7.81121	7.12092	7.43778	6.78647	8.16269	7.57581	8.53169	7.66819	7.10751
Solyc11g017380.2.1	magnesium transporter NIPA (DUF803) (AHRD V3.3 *** AT4G13800.8)	4.62847	5.45245	5.28078	4.46843	5.08345	4.79046	5.47783	4.34157	5.68281	3.8282	4.79334	3.99992	5.07558	4.66489	0
Solyc01g110550.3.1	Ribosome-binding factor A (AHRD V3.3 *** A0A200QQX5_9MAGN)	4.63298	5.43583	6.31999	5.11266	7.14452	5.05485	5.38263	5.45919	6.23037	4.92616	6.65771	5.63742	6.88285	5.92521	5.46545
Solyc03g006820.3.1	2-oxoglutarate (2OG) and Fe(II)-dependent oxygenase superfamily protein (AHRD V3.3 *** A0A2U1M9G2_ARTAN)	7.35933	7.24558	7.59144	7.44907	6.85533	6.40999	8.10245	6.12981	7.26523	6.83391	6.92805	7.50853	7.51078	7.55713	6.32941
Solyc04g076780.4.1	NA	8.21341	8.23714	5.35869	8.45325	7.68778	7.62098	7.41773	7.29139	8.56378	6.67525	8.57424	8.36872	7.05766	8.41087	7.33037
Solyc10g007020.1.1	Unknown protein	4.25132	5.05354	4.99145	5.35997	5.78677	4.2611	5.31293	4.10718	5.6205	5.01585	5.66233	5.32009	5.61301	5.35982	4.59645
Solyc11g006830.2.1	Hemerythrin-like protein (AHRD V3.3 *** A0A2U1NY74_ARTAN)	5.29128	5.76604	5.2796	5.66903	4.46887	4.89559	5.78038	4.81779	5.94977	4.4571	5.41066	6.24696	4.94594	5.52793	6.39529
Solyc10g083880.2.1	tonoplast intrinsic protein 1.3	5.99719	10.5957	7.18977	7.99505	8.06081	8.2889	9.62515	8.59181	9.10518	7.11023	8.5359	10.3064	9.10871	8.41409	4.86017
Solyc09g074310.3.1	Aldo-keto reductase (AHRD V3.3 *** A0A2U1PVJ5_ARTAN)	0	2.57058	2.74072	3.43398	2.78188	0	4.7115	4.42028	4.44476	3.56992	4.23495	2.96722	4.70195	3.44962	4.02144
Solyc04g076810.4.1	Non-specific serine/threonine protein kinase (AHRD V3.3 *** A0A2G3CPB2_CAPCH)	8.50852	8.90765	8.14969	9.01374	7.95514	7.91861	8.52911	7.90956	9.37063	7.50899	8.32809	8.48243	8.79209	8.79902	8.12505
Solyc05g050330.3.1	WRKY transcription factor 60	5.32517	5.03612	5.34091	5.6576	3.66871	4.80449	6.73412	4.9272	6.09862	5.42085	4.85841	5.69761	5.40177	4.71872	3.19823
Solyc10g052470.1.1	Protein RADIALIS-like 6 (AHRD V3.3 *** A0A1U8FNU6_CAPAN)	5.282	2.85172	3.75285	1.36734	4.55457	3.09317	0	4.12594	5.3029	0	3.43322	1.59278	5.82631	3.05093	0
Solyc06g009050.3.1	Adenine nucleotide alpha hydrolases-like superfamily protein (AHRD V3.3 *** O82240_ARATH)	5.68185	5.49926	6.12631	5.76272	5.17411	4.77049	5.87789	3.33266	6.43956	5.92676	5.73755	5.48522	6.993	4.67358	3.19346
Solyc11g018800.3.1	NA	8.96737	9.26142	7.62719	8.81917	8.35532	8.59827	10.2253	8.79483	9.20294	8.49365	9.34198	8.37222	7.45991	8.1841	7.40643
Solyc04g058200.3.1	Tetratricopeptide repeat protein 33-like (AHRD V3.3 *-* A0A2K3P2F8_TRIPR)	0.893403	3.15537	4.26828	2.69544	4.61503	3.07928	4.05617	0	2.74518	2.00285	0	3.55451	3.11522	1.89968	5.01471
Solyc02g080970.4.1	Core-2 i-branching beta-n-acetylglucosaminyltransferase family protein (AHRD V3.3 *-* A0A2K3MVY8_TRIPR)	8.2082	7.39652	7.45577	7.98454	6.97375	7.05455	8.20851	6.38912	7.71492	7.23095	7.9371	7.27889	7.45394	7.60653	7.54191
Solyc07g055215.1.1	RING/FYVE/PHD zinc finger superfamily protein (AHRD V3.3 *-* B6SN54_MAIZE)	3.37336	3.30904	2.2469	1.34088	0	3.37832	0	3.7492	3.87907	0	4.98955	4.26714	2.94647	3.19523	0
Solyc08g067100.2.1	Eukaryotic aspartyl protease family protein (AHRD V3.3 *** A0A2U1P524_ARTAN)	11.7926	12.2979	10.795	12.6925	11.1061	11.324	11.2694	10.2728	11.8083	10.0268	11.9078	11.5803	10.8734	11.632	11.89
Solyc01g099800.4.1	Unknown protein	4.66091	3.78988	4.64067	3.94155	3.03444	3.28868	5.22443	2.8193	3.74238	3.94571	3.72459	3.86249	2.54917	2.21665	3.1847
Solyc12g011023.1.1	Xyloglucan endotransglucosylase/hydrolase (AHRD V3.3 *** Q6RHX7_SOLLC)	7.63469	5.11287	5.04907	5.651	5.92722	5.87559	8.29084	6.71726	7.26014	6.94039	6.86357	7.94617	7.41906	5.31646	6.65071
Solyc01g010060.2.1	Unknown protein	4.53144	6.25565	5.83882	5.01783	6.66716	5.14683	6.05278	5.42162	6.15299	4.76887	6.21561	5.03532	5.07003	3.33113	6.57683
Solyc06g036420.3.1	NA	6.63546	6.71667	5.4119	7.26612	6.72079	5.53301	6.64337	5.70004	6.22309	5.68499	7.02083	5.73912	5.87503	6.10316	5.77742
Solyc06g064500.3.1	Myricetin O-methyltransferase 2 (AHRD V3.3 *** F2YTN5_SOLHA)	5.83129	6.68772	5.70462	6.40521	5.92948	5.91806	6.88092	5.70115	6.81877	5.70786	6.67275	6.34824	6.85228	7.22775	7.08538
Solyc06g064430.1.1	Longin domain-containing protein (AHRD V3.3 *** A0A1Q3BVJ4_CEPFO)	4.36086	3.4309	1.527	4.62098	3.37468	2.03922	5.49371	3.48349	3.51767	4.40207	3.97607	4.81452	3.85176	4.25521	2.17136
Solyc05g050360.3.1	Cyclic nucleotide-gated ion channel.1	6.20355	6.24275	5.06157	6.59753	4.92953	4.10824	5.90609	5.53728	6.04821	5.64491	6.70355	6.30531	4.65098	5.10055	3.00984
Solyc06g011440.1.1	Unknown protein	3.37234	3.72163	2.24965	3.11094	0	3.22093	2.99721	2.46608	4.45549	2.68149	3.29529	1.89115	1.95502	0.930322	0
Solyc11g069360.2.1	Threonylcarbamoyl-AMP synthase (AHRD V3.3 *** A0A2V5CV63_9RHIZ)	6.53409	6.63335	7.52432	6.8422	6.2934	6.04411	6.81825	5.84879	7.74899	6.3924	6.51139	5.92717	7.01992	6.72555	6.59897
Solyc01g095610.4.1	Protein trichome birefringence-like 25 (AHRD V3.3 *** A0A2G2W6P1_CAPBA)	6.85915	6.56193	6.64155	6.01918	7.09177	6.05004	6.56071	5.57103	7.37435	5.66595	6.1212	6.51163	5.53306	5.71058	5.8713
Solyc10g081790.1.1	RING/U-box superfamily protein (AHRD V3.3 *** A0A2U1MY73_ARTAN)	6.19738	7.09704	5.83633	7.14446	6.96573	5.19226	7.44532	7.31698	6.92214	5.53934	7.60107	6.12734	6.20572	7.10803	6.0247
Solyc12g010220.3.1	ABC transporter ATP-binding protein (AHRD V3.3 *** A0A365X934_9ACTN)	5.60317	5.51653	6.06164	5.95463	6.00529	5.09741	5.88472	4.62997	5.12105	4.10924	5.86772	5.9545	6.59909	5.74162	6.80625
Solyc02g021480.4.1	Magnesium transporter CorA-like family protein (AHRD V3.3 *-* A0A2K3P294_TRIPR)	4.86655	5.08421	2.23748	5.90139	6.26826	4.87944	6.09525	4.49657	5.98572	5.08459	5.32902	5.0289	3.64239	4.86606	5.60638
Solyc01g081040.4.1	RING/U-box superfamily protein (AHRD V3.3 *** A0A2U1LC40_ARTAN)	4.72517	4.85324	3.62557	4.01202	4.97853	3.84562	3.77084	2.46795	4.15522	0	2.7923	4.32659	3.64844	1.89117	3.52832
Solyc03g116160.1.1	protein PHYTOCHROME KINASE SUBSTRATE 3-like (AHRD V3.3 *** A0A2I4F4L3_9ROSI)	3.94407	5.01798	0	4.69019	2.78345	3.93481	3.49375	3.16088	4.27333	1.73658	4.45037	4.67795	0.9735	3.32401	0
Solyc01g107900.3.1	O-acyltransferase WSD1-like protein (AHRD V3.3 *** A0A2K3ND41_TRIPR)	8.20322	9.03419	5.05733	8.32751	5.68978	6.887	8.40276	7.76665	8.4648	6.62894	7.5379	7.94852	5.50241	7.65177	5.87093
Solyc04g064860.1.1	MADS-box transcription factor 23 (AHRD V3.3 *** A0A2G2Y5S9_CAPAN)	4.17008	3.9692	5.97861	3.34308	6.0823	4.69546	3.90022	3.48332	5.64614	2.84703	4.33201	4.27122	5.43368	4.71932	3.66416
Solyc11g006505.1.1	NA	5.26578	5.86839	6.79918	5.81488	7.06996	5.42129	6.76487	5.17348	6.10464	5.24827	5.8224	5.70973	5.84602	4.95112	5.70811
Solyc09g065660.4.1	Heat shock transcription factor (AHRD V3.3 *-* A0A1Y1I763_KLENI)	2.95948	3.44464	0	1.32649	3.20641	4.4253	0	2.13827	4.97055	0	4.23572	2.96766	0	1.89003	3.20288
Solyc06g082420.4.1	Peroxidase (AHRD V3.3 *** K4CAA1_SOLLC)	5.72088	7.72237	6.71424	9.28259	5.31293	6.08434	5.86974	4.56466	7.12423	4.40485	4.71143	6.76288	5.07466	7.58149	6.78014
Solyc04g079660.2.1	Cytochrome P450 (AHRD V3.3 *** A0A2U1M7T5_ARTAN)	10.7945	10.8484	9.46847	10.5867	9.70942	9.8818	11.0684	9.48653	10.5612	9.23421	9.85991	9.98369	10.4501	9.91449	10.0536
Solyc06g068590.4.1	Serine/threonine-protein kinase fray2 (AHRD V3.3 *** A0A2G2ZC59_CAPAN)	5.05006	4.54851	3.10742	5.11757	0	3.02042	0	2.13993	4.76775	3.90766	4.6393	3.09279	3.41243	3.85866	0
Solyc02g076830.1.1	Cell attachment protein in somatic embryogenesis (AHRD V3.3 *** Q6I6Y6_DAUCA)	9.34893	7.84945	7.2202	8.14135	8.56514	7.66704	9.4709	8.1873	7.47609	7.89548	9.22126	8.10653	8.71794	7.20016	7.74548
Solyc07g041660.4.1	NA	9.01739	9.02107	7.55346	9.39422	8.71712	7.97485	8.90068	8.3077	9.3266	7.9069	9.00275	8.66523	8.23444	8.89553	8.25559
Solyc07g064020.4.1	NA	7.54308	6.11105	7.51448	6.06286	6.26784	5.41692	5.77346	4.49164	7.21495	6.23195	6.29877	7.27839	6.56904	4.38816	4.91437
Solyc01g094340.3.1	Acetyl-coenzyme A carboxylase carboxyl transferase subunit alpha (AHRD V3.3 *** B5LAS6_CAPAN)	5.76167	8.18386	6.56038	6.52892	5.58977	6.15094	7.20234	6.26889	6.80057	5.753	7.20571	6.55697	6.54901	6.41994	3.53386
Solyc03g113810.1.1	CDP-diacylglycerol-glycerol-3-phosphate 3-phosphatidyltransferase (AHRD V3.3 -** AT3G48180.1)	2.9829	5.77964	5.37319	4.07526	5.451	4.69512	6.2099	3.93141	4.67926	4.73461	5.15573	4.10143	6.46987	4.72967	5.20561
Solyc03g043870.3.1	zinc ion binding protein (AHRD V3.3 *** AT5G65740.2)	2.13584	2.56461	4.44429	3.71444	5.26863	3.20915	3.77368	3.33083	4.15672	2.84934	4.2293	3.08457	5.07381	3.45142	5.34996
Solyc01g065690.3.1	Heavy metal-associated isoprenylated plant protein (AHRD V3.3 *-* A0A2R6PJM0_ACTCH)	8.81614	8.88804	8.19568	8.78638	7.6509	8.06573	8.00538	7.74332	9.45311	7.72533	8.78637	7.82211	6.91207	8.18679	6.58532
Solyc02g077610.3.1	NAC domain protein (AHRD V3.3 *** S5R952_9ROSA)	5.78948	4.25054	5.34577	5.75563	3.00751	4.21074	1.10549	1.09279	5.08149	3.13086	4.33946	4.46559	4.70011	3.04043	3.00401
Solyc03g116830.4.1	NA	4.62636	5.22439	6.61344	5.42911	6.36164	4.61251	6.01825	4.87651	5.58551	4.5577	5.31349	4.78959	5.67575	5.60784	5.68609
Solyc02g085930.3.1	Peroxidase (AHRD V3.3 *** K4BBA2_SOLLC)	2.60538	3.54849	4.87838	2.96203	4.30783	1.0183	4.58011	3.86851	3.40489	2.68645	3.07499	3.73055	5.23167	4.10797	4.38723
Solyc02g083380.3.1	Bi.1	6.42282	6.24729	6.80825	5.88457	6.90922	5.02463	7.45342	6.36692	6.74456	6.41472	6.92901	5.61167	6.77044	5.11845	5.56397
Solyc06g065190.1.1	TCP transcription factor 13	5.46754	5.36692	5.27953	5.4866	6.13556	5.79322	5.78049	4.25816	6.25202	4.5072	5.94998	5.43438	5.46893	4.94451	5.92464
Solyc12g056530.2.1	Fructose-1,6-bisphosphatase (AHRD V3.3 *** A6N9A0_FLALI)	8.95199	9.25969	8.14518	9.06311	8.52206	8.16148	9.23633	8.11696	9.09798	7.88932	8.86313	8.52518	8.78071	8.67583	7.19286
Solyc06g034370.1.1	Plant invertase/pectin methylesterase inhibitor superfamily protein (AHRD V3.3 *** A0A061G797_THECC)	12.7856	12.6518	11.2669	12.5338	11.7828	12.0001	13.254	11.4417	12.5955	11.9784	12.5785	13.0023	12.4974	12.1554	12.6507
Solyc12g014080.2.1	RAB GTPase (AHRD V3.3 *** A0A2U1Q460_ARTAN)	8.45703	8.89119	8.57092	9.18786	8.71042	8.22722	9.53661	8.04766	8.76266	7.80097	8.68277	8.78317	8.46734	8.60571	8.2331
Solyc02g081500.3.1	Receptor kinase LRK10	5.0872	3.55655	2.74558	2.8082	3.0121	2.34302	4.98702	3.16148	3.02952	4.40769	4.87596	3.73472	0.973955	0.926687	3.67208
Solyc08g075770.3.1	exopolysaccharide production negative regulator (AHRD V3.3 *** AT4G19140.1)	5.29201	5.47504	4.96519	5.60562	6.67184	4.68415	6.1301	5.03232	5.83479	5.47451	6.31301	6.03712	6.01033	5.47103	4.80353
Solyc01g111380.3.1	Actin-depolymerizing factor-like protein (AHRD V3.3 *** A0A2K3P088_TRIPR)	8.98549	8.82369	9.17641	8.60854	8.99916	8.4447	8.73005	8.15765	9.40971	7.45725	9.03859	8.64832	8.97616	7.90737	7.83933
Solyc01g111220.3.1	Amidase (AHRD V3.3 *** A0A200RAW3_9MAGN)	2.79139	2.10796	3.6333	3.32346	2.51366	1.60316	4.42553	2.47012	2.71701	3.00001	1.3174	2.14379	4.12011	1.4865	0
Solyc01g106560.4.1	NA	8.91798	8.55162	8.06359	8.79096	8.24195	7.72058	8.81969	7.68717	8.86514	7.94413	8.71538	8.01326	8.70855	8.86734	8.66158
Solyc01g007920.2.1	Isochorismatase-like (AHRD V3.3 *** A0A200QJT4_9MAGN)	4.86202	5.95005	4.95397	5.50495	6.08099	4.75897	5.50337	4.92678	5.92294	4.64087	5.82599	5.17706	6.10985	5.61578	6.14922
Solyc01g108490.3.1	Carboxypeptidase (AHRD V3.3 *** A0A1U8E723_CAPAN)	7.69082	8.41428	7.66209	8.42072	6.18657	7.11462	8.8905	8.13645	9.10271	7.53396	7.58483	7.59869	7.23291	8.2165	6.94416
Solyc12g009620.2.1	Ubiquitin system component Cue protein (AHRD V3.3 *** F4KED5_ARATH)	7.51294	7.91261	7.52432	7.82146	7.55109	7.05568	7.90502	6.76289	8.11723	6.45752	7.12968	7.95349	7.57232	7.87127	7.96695
Solyc04g079240.3.1	Patatin (AHRD V3.3 *** A0A2G2X0P5_CAPBA)	4.76837	1.79742	2.74269	4.13443	2.7829	2.34753	4.94008	3.62587	2.53296	2.68723	3.0778	2.34966	3.2734	2.87031	3.79762
Solyc01g098020.2.1	N-acetyltransferase (AHRD V3.3 *** A0A2N9Z4V7_PAEPO)	5.96372	6.87941	6.46907	6.78856	7.63444	6.21997	7.45423	5.90578	6.39788	6.01655	7.13717	6.26995	6.90362	6.88416	6.52053
Solyc07g045340.4.1	NA	6.57506	5.95019	6.27824	6.25124	5.92989	6.2395	7.55198	5.40967	6.60311	6.31959	6.82868	6.52924	6.16823	5.45292	6.70417
Solyc10g081620.2.1	Myosin-binding protein 7 (AHRD V3.3 *** A0A1U8FFJ8_CAPAN)	9.43344	8.71089	8.44705	9.20187	8.7823	7.94582	9.03807	8.00242	8.94827	7.47217	8.43344	8.57454	8.43924	9.0739	8.68677
Solyc04g007050.4.1	Disease resistance protein (AHRD V3.3 *** A0A2U1N8H9_ARTAN)	6.18653	8.12184	6.34131	7.35845	7.59419	4.60478	7.51872	7.62616	8.05702	7.49855	8.49303	7.42887	6.44132	7.92549	7.15115
Solyc01g094010.3.1	Alpha/beta-hydrolases superfamily protein (AHRD V3.3 *** A0A2U1LX98_ARTAN)	8.73668	7.79071	6.60814	7.89103	6.67317	6.99149	8.10399	6.38815	7.35879	6.25421	7.08838	7.51568	6.35456	7.04303	7.53118
Solyc05g054890.4.1	ABC transporter G family member (AHRD V3.3 *** A0A2K3PJ14_TRIPR)	8.70634	7.24157	4.02219	7.80295	4.61954	6.70786	7.66373	6.72134	7.14623	4.35476	6.84204	6.91748	4.95029	6.70766	5.27163
Solyc01g009160.2.1	Late embryogenesis abundant (LEA) hydroxyproline-rich glycoprotein family (AHRD V3.3 *** Q84VP8_ARATH)	12.1742	11.5411	10.5568	11.0996	11.4647	10.5512	12.1283	11.1019	11.974	11.2481	11.9132	11.5834	10.5524	10.3711	10.958
Solyc10g019175.1.1	NA	7.08688	5.44654	4.77802	6.08091	5.35393	3.94791	6.05923	4.34034	5.95249	6.08159	6.3116	4.919	5.19236	5.06726	5.64811
Solyc07g008520.3.1	Protein NRT1/ PTR FAMILY 8.1	3.36508	3.91555	2.26501	5.23831	0	4.34564	5.38922	3.9784	4.54104	3.36967	4.63817	2.97145	1.55036	2.20251	3.00904
Solyc04g005580.1.1	GCK domain protein (AHRD V3.3 *-* A0A2K3PGF3_TRIPR)	5.13643	4.97415	6.71081	4.89134	6.52893	3.39206	6.07441	5.35095	4.79521	4.75321	5.9152	5.41652	6.36409	5.90888	6.21518
Solyc07g037960.1.1	ectonucleotide pyrophosphatase/phosphodiesterase family member 3 (AHRD V3.3 *** A0A2I4GPP6_9ROSI)	7.27638	7.29009	6.72158	7.11366	6.78788	5.93469	6.99375	6.01265	6.85468	6.0849	7.1865	7.2291	6.90156	6.67149	7.24124
Solyc01g014230.4.1	NA	9.51905	9.65806	7.84427	9.61946	8.78042	8.27799	9.67554	8.84912	9.67248	8.22483	9.0028	9.3502	8.04184	9.526	8.51878
Solyc07g061935.1.1	C2 domain-containing protein (AHRD V3.3 *-* A0A2G2Z4M9_CAPAN)	7.35808	7.37869	6.92791	7.33159	7.87705	7.07411	8.09813	6.78141	8.04133	7.28975	8.07453	7.0911	7.6168	7.27177	7.5214
Solyc03g093210.3.1	Nucleic acid-binding, OB-fold protein (AHRD V3.3 *** A0A2U1P2W4_ARTAN)	4.0946	3.6519	3.10397	5.02597	4.22152	2.6098	3.4936	3.62626	4.4415	3.97934	5.07835	3.57687	3.12251	4.10648	4.54241
Solyc04g075000.1.1	Serine/threonine-protein kinase-like protein (AHRD V3.3 *** A0A2G3CNY7_CAPCH)	8.21931	8.66095	7.98773	9.02247	8.47343	7.73505	8.67485	7.79669	9.2328	7.83348	8.30944	7.92502	7.74818	8.20344	7.8961
Solyc07g047850.3.1	Chlorophyll a-b binding protein, chloroplastic (AHRD V3.3 *** A0A1U8HAX7_CAPAN)	4.86075	3.89141	4.00347	4.32684	5.64913	5.44569	6.44237	3.97351	3.70838	3.97362	5.58771	5.03836	5.36796	3.86583	5.30481
Solyc11g006760.3.1	multiple myeloma tumor-associated protein 2 homolog (AHRD V3.3 *-* A0A2I4E2S4_9ROSI)	9.2528	9.07276	9.19724	9.39113	10.0104	8.94984	9.80606	8.46841	9.7849	8.68324	9.55224	9.15175	9.48467	9.18602	9.37448
Solyc12g008950.2.1	DEAD-box ATP-dependent RNA helicase (AHRD V3.3 *** AT5G57000.1)	6.42867	6.96386	6.05572	6.6323	6.00394	6.0402	6.24574	5.78974	6.72673	4.72588	6.77264	7.15899	6.63934	6.28692	7.26399
Solyc06g073200.4.1	NA	6.79111	6.64461	6.77914	7.23017	7.31282	5.48387	7.02673	6.40456	7.36278	6.63211	7.34409	6.33769	6.82254	6.75371	7.86507
Solyc06g066210.1.1	Unknown protein	2.97461	3.68532	0	0.833902	1.1212	2.39458	3.23557	1.7238	1.39502	2.46254	3.79214	1.5924	2.53373	2.47305	4.10803
Solyc08g082690.2.1	Ribosomal protein S6 (AHRD V3.3 *** A0A200QWA6_9MAGN)	6.64023	7.14055	7.78213	6.32159	7.53802	6.29108	7.11876	6.22024	7.39924	6.43763	7.41713	7.13183	7.75255	7.40635	7.44877
Solyc03g098750.3.1	NA	9.56009	9.33469	9.49616	9.89635	9.68436	8.92702	9.24402	8.34974	9.9932	8.00075	8.99795	9.41359	9.22917	8.79606	8.88575
Solyc10g047670.2.1	HVA22-like protein (AHRD V3.3 *-* A0A1J3KAV2_NOCCA)	9.06275	9.2969	7.29483	9.08195	7.9903	8.26398	8.73549	7.97691	9.22775	7.86795	9.128	9.03074	7.17677	8.657	7.20807
Solyc03g097200.3.1	carboxypeptidase (AHRD V3.3 *** AT5G38060.1)	5.97572	5.80202	5.46803	6.49091	5.51885	5.30627	6.36579	4.60226	6.13965	5.25508	5.61534	5.32091	6.31607	5.51179	4.96068
Solyc00g022100.1.1	Ribosomal protein L10 (AHRD V3.3 *** E0D3E6_SOLLC)	3.95482	3.17595	4.94291	3.97105	0	3.23531	3.53904	3.62603	4.23364	3.81093	5.27751	3.78648	0.968927	3.95711	4.29444
Solyc01g060030.3.1	Zinc finger CCHC domain-containing protein 10 (AHRD V3.3 *** A0A2G3ART8_CAPCH)	9.40838	9.40344	10.0456	9.6368	10.7174	9.25192	10.4537	8.97975	10.0018	9.31303	10.0779	9.69938	9.99053	9.65397	9.90659
Solyc12g150122.1.1	Zinc finger BED domain-containing protein RICESLEEPER 2 (AHRD V3.3 *** A0A2U1N0B2_ARTAN)	0	2.54309	1.51731	3.65277	2.1731	1.03635	1.74748	1.09354	3.42089	3.35213	3.66015	4.36063	4.64013	4.99417	3.19365
Solyc03g121200.4.1	Unknown protein	1.8463	3.88453	1.45178	3.50371	3.93577	0	3.27998	3.23162	3.54909	2.21233	2.35615	3.28834	3.1254	2.47488	4.37019
Solyc06g036640.4.1	alpha-(1%2C6)-fucosyltransferase (AHRD V3.3 *** AT5G28910.2)	7.70846	6.31508	5.4205	6.82841	5.95968	6.21689	5.54036	4.49624	6.86411	3.97979	5.85039	4.3806	4.27176	4.98352	4.46854
Solyc11g012720.2.1	Trihelix transcription factor (AHRD V3.3 *-* B0EW03_SOYBN)	6.10344	6.08388	6.89037	6.57185	7.0653	5.03143	6.58257	6.22378	6.41949	5.39888	6.83427	6.68268	7.36402	7.25272	8.0173
Solyc07g150103.1.1	early nodulin-like protein.1	14.0799	13.3226	12.8432	13.9529	13.4804	13.3783	14.3224	13.1184	14.1749	13.4914	14.4979	13.0733	12.944	13.197	13.266
Solyc11g071230.2.1	Glycosyltransferases (AHRD V3.3 *** K4DAI0_SOLLC)	5.25741	5.4851	5.4189	5.21338	4.61698	3.72829	5.13841	4.69851	4.93085	4.35306	5.69095	5.52646	5.72879	5.63459	6.15831
Solyc12g038520.3.1	NA	5.87204	5.70678	5.65477	5.72498	5.39894	4.98328	5.61198	4.34281	5.38073	3.4734	4.94491	4.92502	4.94817	4.25015	3.671
Solyc06g068780.3.1	Protein kish (AHRD V3.3 *** A0A2G2XZR9_CAPAN)	6.60162	6.60298	7.32254	6.9313	8.41927	6.90383	8.14309	6.06857	7.28444	6.65949	7.07946	6.5673	7.7257	5.95658	7.50473
Solyc03g096790.3.1	Autophagy-related protein 13 (AHRD V3.3 *** A0A200PMJ6_9MAGN)	7.80906	8.04345	7.10922	8.21502	6.69375	6.99002	8.27073	7.29077	7.975	6.36981	7.35642	7.72194	7.0144	8.09269	6.97234
Solyc06g075190.1.1	Methyltransferase-related protein (AHRD V3.3 *** A0A2K3LQ98_TRIPR)	10.3353	10.2359	10.9113	10.007	10.8693	10.1286	11.1412	9.78281	10.7787	9.67607	10.6496	10.0417	10.4418	9.58114	10.2736
Solyc06g007620.3.1	DUF538 domain-containing protein (AHRD V3.3 *** A0A1Q3BSI7_CEPFO)	7.14579	5.99933	7.40193	5.98446	6.96582	6.55886	7.54285	6.24294	7.92711	6.56867	6.56157	6.93639	6.89245	6.05168	6.48428
Solyc10g005010.4.1	NA	3.94738	1.79029	2.2562	0	0	3.3611	2.75697	1.09276	2.0725	0	3.68269	3.99718	4.46909	0.928625	3.00393
Solyc03g120155.1.1	BnaC03g69280D protein (AHRD V3.3 --* A0A078IDV4_BRANA)	1.44872	3.95903	4.66432	1.37313	0	3.56941	3.74838	2.19882	4.19246	1.29604	1.24829	4.10291	3.53841	2.47477	3.77959
Solyc12g006680.2.1	Early nodulin-93 (AHRD V3.3 *** A0A2G2VER8_CAPBA)	4.54697	2.69446	4.37639	4.1961	3.80647	4.62013	0	4.11582	3.19816	1.98955	6.29498	6.25292	3.646	3.46172	4.37193
Solyc06g060820.2.1	hydroxyproline-rich glycoprotein family protein (AHRD V3.3 *-* AT4G16790.1)	5.80909	5.3127	4.87984	5.38187	4.47038	5.35496	5.68173	4.07717	5.26795	4.60354	6.17765	4.06142	4.64805	3.44922	3.66989
Solyc06g054130.1.1	DUF1677 domain-containing protein (AHRD V3.3 *** A0A1Q3CNW8_CEPFO)	2.80805	2.70781	3.05361	3.00807	2.78185	2.66076	4.42352	1.72439	4.62292	4.00282	1.2793	5.16721	0.969639	2.47313	4.00765
Solyc04g007090.1.1	Disease resistance protein (AHRD V3.3 *-* A0A2U1Q881_ARTAN)	3.68356	4.38195	3.6326	5.35137	5.62268	3.61108	5.61035	5.26514	5.23475	4.73672	6.02508	4.82492	3.53634	5.17584	4.97855
Solyc06g030590.3.1	NA	2.3879	2.5738	0	3.09186	2.5126	0	3.63429	3.62598	0.846184	1.35312	3.84818	3.49115	2.7613	2.87019	2.50935
Solyc01g081060.4.1	NA	10.7368	10.7184	9.61326	10.496	9.63142	9.75599	10.6785	9.31273	10.5575	9.38415	10.1921	9.69835	9.3307	9.50853	8.93933
Solyc01g105560.3.1	GTP cyclohydrolase II/3,4-dihydroxy-2-butanone 4-phosphate synthase	12.2983	12.6897	10.4486	12.3153	11.0825	11.1305	12.2325	11.64	12.6048	10.851	11.7518	11.0892	10.5896	11.1313	10.7421
Solyc01g100210.3.1	Hexosyltransferase (AHRD V3.3 *** A0A2G2V7U8_CAPBA)	5.9148	4.89774	4.01383	5.70919	5.54965	4.6787	6.49793	4.42018	6.10727	5.83104	5.50979	4.32867	2.53915	2.68131	5.02892
Solyc07g063950.3.1	Receptor-like protein kinase (AHRD V3.3 *** A0A2K3NSY3_TRIPR)	8.54519	8.73856	7.8381	8.7827	8.46289	7.70317	8.79021	7.83964	8.69681	7.82297	8.854	8.23297	7.94646	7.89006	7.45824
Solyc07g063750.3.1	S receptor kinase (AHRD V3.3 *** A4UWL8_BRANA)	4.57397	2.36597	0	4.18653	2.18205	0	2.96294	2.74005	3.28366	1.73792	0	0	3.65332	0	0
Solyc01g014105.1.1	IRK-interacting protein (AHRD V3.3 *** A0A2I4FH54_9ROSI)	3.86112	4.3852	4.32451	3.32157	2.78486	3.1918	4.76181	2.13974	3.60152	3.36974	2.4548	3.65934	4.65036	4.3795	3.00914
Solyc10g086690.3.1	Phosphatidylinositol:ceramide inositolphosphotransferase (AHRD V3.3 *-* A0A2G3BFT1_CAPCH)	10.8672	9.41073	7.75719	10.1426	9.07918	9.20535	10.5004	9.05308	10.2564	9.6884	10.2308	9.63381	8.55796	9.06559	8.5927
Solyc02g071470.4.1	NA	8.32359	10.037	7.3584	8.81163	8.25551	8.1983	9.44827	8.47125	9.22068	8.13313	9.10298	8.85929	7.40531	8.47362	7.56856
Solyc02g079230.3.1	vesicle-associated protein 4-1-like (AHRD V3.3 *** A0A2I4H6S4_9ROSI)	10.6801	10.5326	9.55734	10.7431	10.2394	10.1064	10.976	9.57992	10.8678	9.80964	10.6567	10.0889	9.56421	10.3514	10.0584
Solyc02g093525.1.1	hypothetical protein (AHRD V3.3 *** AT5G14410.1)	3.87627	3.0333	4.64481	3.13234	3.20179	3.53314	5.24285	3.75922	5.09968	4.08618	3.03822	2.33191	3.64244	2.21357	4.2933
Solyc11g011533.1.1	NA	5.74039	6.03482	5.60105	6.17655	5.13558	4.61098	5.991	4.8768	6.11877	5.07327	5.20215	5.86899	4.53442	5.49667	5.0826
Solyc09g065440.4.1	Bifunctional inhibitor/lipid-transfer protein/seed storage 2S albumin superfamily protein (AHRD V3.3 *-* A0A2U1NA97_ARTAN)	2.13684	3.43294	4.31031	0.815837	0	1.61811	0	2.962	0	0	4.22558	0.747678	2.53636	4.66776	0
Solyc09g074850.4.1	Glutathione S-transferase (AHRD V3.3 *** A0A2G3CTS1_CAPCH)	7.81744	7.88611	7.06893	7.27996	6.73256	6.34288	8.34893	6.97089	7.23699	7.12343	7.71113	7.20218	6.79807	5.38418	7.05355
Solyc06g082900.3.1	Mediator of RNA polymerase II transcription subunit 19a (AHRD V3.3 *** A0A1U8H8Z5_CAPAN)	7.18565	7.00731	7.86974	7.65724	8.5486	6.74279	7.83962	6.89073	7.49003	6.51609	7.77179	7.18949	7.8104	7.08678	7.61398
Solyc03g116000.1.1	Pentatricopeptide repeat-containing protein (AHRD V3.3 *** A0A1U8G5F5_CAPAN)	4.76631	3.21617	4.78954	4.0653	4.54789	3.02104	5.90813	3.7541	3.60123	4.77909	4.54956	3.73568	3.41226	3.56154	6.18374
Solyc03g090990.1.1	Bifunctional inhibitor/lipid-transfer protein/seed storage 2S albumin superfamily protein (AHRD V3.3 *** A0A2U1PU47_ARTAN)	0	3.92643	8.02032	4.82939	7.71655	3.08093	8.00997	6.0866	3.31809	6.46003	5.82157	4.99534	8.62188	8.93693	7.82042
Solyc03g007410.4.1	NA	4.2322	3.82604	0	4.3649	0	3.35326	4.35464	3.97666	2.88569	2.50121	5.00977	4.22791	0	4.03006	2.77876
Solyc07g062870.3.1	30S ribosomal protein S20, chloroplastic (AHRD V3.3 *** A0A2G3C1Q1_CAPCH)	4.68387	4.7474	7.37075	3.24097	6.52734	5.52442	6.60185	5.34417	5.86649	5.5138	6.73129	5.48831	7.30463	5.41723	6.96015
Solyc01g109680.3.1	hypothetical protein (AHRD V3.3 *** AT4G39235.2)	5.31263	5.93348	6.03307	4.25833	6.57853	4.55764	6.41344	5.50559	5.47139	4.97231	6.06838	5.34509	6.64256	5.29483	6.56825
Solyc09g075910.1.1	Receptor-like protein kinase (AHRD V3.3 *** A0A2U1PPA0_ARTAN)	6.51463	7.75611	5.54701	6.83286	6.93619	5.74858	7.20138	6.95074	7.57054	6.61925	7.69735	6.90951	5.23553	6.84943	5.03357
Solyc05g007570.4.1	hypothetical protein (DUF1666) (AHRD V3.3 *-* AT5G39785.5)	6.02772	5.32301	5.76452	4.40692	3.01333	5.30668	4.17047	4.26126	5.94017	1.35432	5.26321	4.51852	4.27313	4.31505	2.17873
Solyc10g012430.3.1	Signal peptide peptidase-like 4 (AHRD V3.3 *** A0A1U8EFB2_CAPAN)	10.2397	10.1185	8.38328	10.2586	8.08706	8.66998	9.69134	9.27825	10.0913	8.20859	9.45365	9.24086	8.10247	9.52909	8.3243
Solyc02g032650.3.1	Disease resistance protein (TIR-NBS-LRR class) (AHRD V3.3 *** A0A2K3NUH8_TRIPR)	3.77277	4.20849	0	4.94818	0	2.01298	3.32769	3.62842	5.10093	3.832	3.70009	3.30999	2.95614	4.17722	2.17985
Solyc08g080910.3.1	Glutathione S-transferase (AHRD V3.3 *** A0A200QUC6_9MAGN)	7.84265	8.01649	7.38141	8.40077	7.23852	7.39869	7.7417	6.95857	8.46993	6.55457	7.59064	7.80093	7.29919	7.57013	6.45081
Solyc02g082950.3.1	Protein trichome birefringence-like 34 (AHRD V3.3 *** A0A2G3D7E9_CAPCH)	6.477	7.12562	6.15405	5.88198	5.62158	5.24065	6.98479	6.44662	7.25374	6.28441	6.90791	6.25	6.09647	5.2122	6.18124
Solyc11g068810.2.1	aspartyl/glutamyl-tRNA (Asn/Gln) amidotransferase subunit B (AHRD V3.3 *** AT5G22210.2)	4.70276	4.22388	5.87948	4.20632	5.63585	4.01628	4.38193	4.04312	5.00956	3.57996	4.97362	4.96878	5.0354	3.87498	5.63278
Solyc07g066080.3.1	Ubiquitin-conjugating enzyme (AHRD V3.3 *** A0A200QCU7_9MAGN)	7.71624	8.31079	6.85741	8.18369	7.86307	7.88404	8.3467	7.40312	8.93878	7.32838	8.23276	7.75696	7.77032	7.68949	7.97923
Solyc02g093860.3.1	Lysine histidine transporter-like.1	12.0575	12.2433	9.69542	12.5343	10.3408	10.745	11.5104	10.6921	11.83	10.0832	11.1479	11.1486	9.723	11.3246	10.0139
Solyc05g008290.4.1	Multicopper oxidase LP.1	7.95629	8.37354	7.34167	8.37077	7.50873	7.95811	7.37212	6.40833	8.33786	4.4582	7.71934	7.0744	7.34679	7.2358	7.39849
Solyc06g061230.3.1	metallocarboxypeptidase inhibitor precursor (AHRD V3.3 -** NP_001275375.1)	10.412	10.2696	10.0992	10.551	10.2882	10.0125	10.0515	8.83041	10.8003	9.2094	10.315	10.0949	10.0904	9.38525	9.48047
Solyc02g071560.4.1	NA	10.2128	11.1137	8.26645	10.1595	8.55909	9.04894	10.7774	10.8206	11.5573	10.1645	11.0603	10.3466	8.02044	9.03581	8.89162
Solyc06g084410.4.1	Histidine phosphotransfer protein (AHRD V3.3 *** A0A0A1WCB7_NICAT)	7.13623	7.4624	7.13335	7.32419	7.95853	6.25587	7.37807	6.46291	7.62348	7.21159	8.00841	7.13694	7.63149	7.67208	6.96883
Solyc06g007330.3.1	gamma-interferon-inducible lysosomal thiol reductase-like (AHRD V3.3 *** A0A2I4FAE5_9ROSI)	7.74381	7.11615	8.24733	7.79414	8.26628	7.08592	8.51745	6.9317	8.05324	7.52804	7.931	7.92572	8.76733	8.67001	8.28928
Solyc05g006870.3.1	Thioredoxin (AHRD V3.3 *** A0A2G2VLZ1_CAPBA)	5.13818	6.21743	4.74671	5.75103	7.04715	7.04674	6.89261	5.54318	7.39488	4.70588	6.84422	7.44131	5.14835	4.19248	5.21138
Solyc00g500182.1.1	NA	0	0	6.03013	3.94057	0	0	4.99934	2.13773	3.6087	4.23728	0	4.78545	0	0	0
Solyc07g054620.4.1	F-box domain (AHRD V3.3 *-* A0A200QBF0_9MAGN)	1.82406	1.79727	3.63054	4.0053	0	2.34773	0	0	4.33286	3.25542	2.79782	2.69205	0	2.87036	3.20357
Solyc09g008260.3.1	5'-AMP-activated protein kinase-like protein (AHRD V3.3 *-* AT5G03420.1)	5.40864	6.90724	6.74664	6.16328	6.03873	6.05133	6.54458	5.13121	6.65308	5.98192	7.02984	5.90136	6.35666	6.68447	6.63819
Solyc05g007790.3.1	Casparian strip membrane protein.1	0	2.08177	4.76424	0	0	0	0	3.48388	4.74642	2.02947	0	0.744403	1.95372	3.3322	2.50107
Solyc12g011190.2.1	Plant regulator RWP-RK (AHRD V3.3 *** A0A1R3KFR0_9ROSI)	5.41212	6.03926	5.5917	5.71448	5.51094	5.25134	6.44906	5.26247	5.97059	5.59498	6.58118	6.09526	6.85048	6.2815	5.54368
Solyc08g061630.3.1	YGGT family protein (AHRD V3.3 *** F8WLD3_CITUN)	4.7728	5.20635	6.60078	4.82685	6.20291	4.95531	6.60114	5.4965	5.62092	5.47253	6.50759	5.47421	6.19004	6.28315	6.28779
Solyc04g064880.4.1	Pathogen-related protein (AHRD V3.3 *** A0A1U8GE43_CAPAN)	8.61059	9.84943	9.81658	8.78736	9.91728	8.74921	9.49501	8.94014	10.0613	8.61077	9.6404	9.58592	9.64211	9.44376	8.92162
Solyc03g094010.3.1	Glutamate dehydrogenase (AHRD V3.3 *** A0A1U8GQ51_CAPAN)	0.885102	3.65009	3.39071	2.46394	0	3.73	5.43512	3.86929	3.50758	2.85159	3.51352	4.17558	4.53322	4.02944	3.7976
Solyc04g079090.4.1	NA	8.73579	9.2113	7.77497	9.53084	7.56332	8.14264	9.19113	8.43847	9.32535	7.74077	8.75063	8.45271	7.75298	8.53472	8.04263
Solyc02g087070.4.1	alpha-DOX1	9.25303	11.0755	7.91763	10.1316	8.04662	9.72579	10.7477	10.1673	10.8961	8.25544	9.83378	10.9422	8.95115	10.799	8.52837
Solyc12g056630.3.1	Holocarboxylase synthetase (AHRD V3.3 *** B3TM38_ELAGV)	6.9094	7.16414	5.73901	7.29247	6.20029	5.52224	6.52811	6.24207	7.32913	5.76113	6.44894	6.73347	5.69426	6.75507	5.46362
Solyc08g076830.1.1	RING/U-box superfamily protein (AHRD V3.3 *** A0A2U1LC40_ARTAN)	4.47207	6.65155	5.53733	3.2182	4.97966	5.16562	5.58558	4.07654	7.0106	5.50043	3.68671	6.27329	3.27213	4.38241	4.46554
Solyc05g055360.4.1	transcriptional regulator ATRX (AHRD V3.3 *** AT3G52240.1)	7.41049	7.50605	7.75587	7.41286	7.63649	6.89428	7.81205	6.84006	7.89992	6.91686	7.86198	7.10031	7.22447	7.82683	7.38122
Solyc03g082805.1.1	Unknown protein	3.78504	5.02111	3.08237	5.38504	1.73969	1.03457	4.97899	3.97486	5.53144	5.35826	5.17103	4.49772	3.52796	3.19654	0
Solyc10g080610.1.1	F-box/kelch-repeat protein At1g15670-like (AHRD V3.3 *** A0A2I4E0A4_9ROSI)	8.76213	10.1833	10.1464	9.65026	10.2757	10.1032	10.5021	8.6604	9.11451	7.50134	10.3593	9.46475	11.3423	10.8493	10.4837
Solyc02g065010.1.1	EF-hand domain (AHRD V3.3 *** A0A200QZA6_9MAGN)	4.18553	4.36426	5.74006	4.91183	3.67758	3.41051	1.77699	3.3644	5.00275	2.6352	3.78009	4.69212	3.85066	4.99829	5.73222
Solyc08g007100.4.1	Haloacid dehalogenase-like hydrolase (HAD) superfamily protein (AHRD V3.3 *** A0A2U1KV95_ARTAN),Pfam:PF13419	6.1255	4.96375	5.89211	5.36845	2.77823	4.04698	5.85108	4.75672	5.79804	4.85304	4.70479	5.42946	6.07146	6.29981	5.17228
Solyc02g094410.4.1	Hydroxyproline-rich glycoprotein family protein (AHRD V3.3 *** A0A2K3NWK6_TRIPR)	9.10055	9.40288	8.13394	9.49442	8.62864	8.5474	9.22194	8.22186	9.46944	8.01006	9.02136	8.95399	8.58118	9.15973	8.30371
Solyc09g082490.4.1	protein XR.1	7.07762	7.12463	7.90094	6.94198	6.39798	5.65688	6.62768	6.42569	7.24474	5.80978	6.95277	6.08082	7.00963	6.17729	7.42526
Solyc09g090290.3.1	RNA-binding (RRM/RBD/RNP motifs) family protein (AHRD V3.3 *-* AT3G23370.1)	6.68997	6.11192	7.18922	6.66149	6.96397	6.22939	7.94019	6.62525	6.67054	6.51276	7.43631	6.40278	6.96064	7.19768	7.17497
Solyc09g005980.4.1	Serine/arginine-rich-splicing factor RS2Z32 (AHRD V3.3 *-* A0A0M9UMT6_NICAT)	9.63615	8.8913	9.58651	9.41289	9.72745	8.74054	10.0692	8.60208	9.71279	9.18987	9.72208	9.13323	9.64087	9.20614	9.53135
Solyc02g086800.4.1	Phospholipid-transporting ATPase (AHRD V3.3 *** A0A1U8FQP5_CAPAN)	6.60579	6.5012	5.06062	6.23252	5.87652	6.04568	6.9629	6.18094	7.12294	5.00572	6.02849	5.70998	5.59303	5.40679	4.80909
Solyc04g005290.3.1	18S pre-ribosomal assembly protein gar2-like protein (AHRD V3.3 *-* AT2G03810.7)	5.82878	6.03536	5.65687	6.39774	5.51596	5.38343	6.87092	5.7943	5.99777	5.34593	6.45246	5.99836	6.80582	6.88413	6.76908
Solyc11g013130.2.1	Unknown protein	8.5822	8.24756	7.34172	8.25825	8.6544	8.49044	9.20024	8.29624	9.28843	7.60339	8.92972	8.33487	8.22715	8.42408	7.75121
Solyc10g083610.2.1	ethylene-inducible CTR1-like protein kinase	9.7756	10.1116	8.43523	10.2655	9.20338	9.25645	9.83949	9.05116	10.2873	8.64526	9.74886	9.55998	8.28895	9.5659	9.05064
Solyc03g096080.4.1	Protein yippee-like (AHRD V3.3 *** A0A1U8GAE4_CAPAN)	7.34665	7.00458	6.89296	6.19754	7.02241	6.34927	7.12306	6.14436	7.52281	6.42556	7.14947	6.64119	7.61727	6.11363	6.44333
Solyc01g067400.3.1	Serine/threonine-protein kinase PB.1	9.40136	9.18701	8.33246	9.27552	8.06152	8.41087	8.9144	7.84033	9.16001	7.75266	8.91576	8.48917	7.93609	8.8528	8.01893
Solyc08g006540.4.1	FK506 binding protein 13	4.98065	4.11683	5.98218	4.7455	5.43331	4.90414	5.41293	5.46025	5.27552	3.46986	6.36159	5.79067	6.33492	5.44275	6.26672
Solyc09g010285.1.1	RVT.1	5.49002	5.69212	5.48735	5.97931	6.27913	4.77452	4.98092	4.87803	5.93936	3.98116	5.47317	5.22192	5.19826	4.89726	4.92626
Solyc08g013690.1.1	B3 domain-containing protein (AHRD V3.3 *** A0A2G3APE7_CAPAN)	3.10972	3.32754	3.83228	4.07663	0	2.35334	1.721	1.09318	3.03595	0	0	2.96589	2.95121	3.67092	3.5289
Solyc03g111550.4.1	GDSL esterase/lipase (AHRD V3.3 *** A0A2G3CCU4_CAPCH)	0.8859	3.20484	3.38716	0	0	2.61712	4.43696	1.09324	1.76553	2.68607	0	4.42246	2.27752	0	0
Solyc09g005710.3.1	Pentatricopeptide repeat (AHRD V3.3 *** A0A200PZG6_9MAGN)	4.97563	4.06361	1.53658	4.92092	4.22211	2.02086	4.2645	2.47003	4.38648	3.9068	2.45294	4.2825	3.41139	4.49997	4.74606
Solyc05g008510.3.1	Protein DETOXIFICATION (AHRD V3.3 *** A0A328D6Y5_9ASTE)	7.10967	7.83562	6.91559	7.98576	6.78779	5.75595	7.73423	6.75077	6.89404	6.11752	6.87419	6.25156	5.99206	5.91843	5.75049
Solyc04g007730.3.1	fold protein (AHRD V3.3 *** AT1G23110.7)	7.52766	6.10312	5.20088	6.57492	6.27007	5.25858	6.99115	5.957	6.72071	5.47241	5.54603	6.25464	5.84913	5.83491	6.54404
Solyc04g080300.4.1	Erythronate-4-phosphate dehydrogenase family protein (AHRD V3.3 *** Q8VYC6_ARATH)	12.2985	12.2005	11.8424	12.2483	12.0988	11.4738	12.2816	11.3805	12.4703	11.1577	12.1749	11.5281	11.5068	11.215	11.2609
Solyc03g119970.3.1	ADP,ATP carrier protein (AHRD V3.3 *** A0A2G3D148_CAPCH)	9.0439	9.33408	6.98494	9.31083	7.75147	8.3637	8.90064	7.57489	9.18596	7.91557	8.74302	7.81718	7.46404	8.25873	7.73966
Solyc06g051450.2.1	Unknown protein	3.13861	4.7446	1.44299	4.38696	5.64409	3.57717	5.87258	4.25568	3.9863	4.79451	5.29181	4.4994	5.16419	4.26646	5.87903
Solyc01g107610.4.1	PRKR-interacting protein.1	8.01371	7.97618	8.9961	7.79447	9.30795	7.95154	9.22136	7.50078	8.41819	8.01949	8.68249	8.26962	8.79574	8.16437	9.04278
Solyc07g063575.1.1	BnaC01g19540D protein (AHRD V3.3 *** A0A078GVZ6_BRANA)	7.01307	7.19567	8.66102	7.09148	8.68142	7.07593	8.04911	6.62667	7.44587	6.55416	7.64492	7.52698	8.58791	7.15142	8.45567
Solyc05g024290.3.1	Serine/threonine-protein kinase PB.1	11.6218	11.2049	10.0514	11.6514	10.5008	10.6864	11.37	10.3611	11.6805	10.3229	11.2187	10.7999	10.1599	10.5892	10.3266
Solyc10g083780.1.1	Vacuolar protein-sorting-associated protein 37-like protein 2 (AHRD V3.3 *** A0A2G2VUZ8_CAPBA)	9.33968	8.92864	8.33348	9.04581	8.2044	8.50889	9.50725	7.76985	9.35385	8.30107	8.54496	8.37765	8.79236	8.36037	8.48511
[truncated: 17,291 more rows]

## Sheet: Table S5
Table S5. Differentially expressed genes in not inoculated cyc-b7 roots compared to Red Setter not-inoculated roots. Differential expression analysis was performed using Deseq2 package in R. Significant genes are defined with a log2 fold-change ≥1 or ≤-1 and a False DIscovery Rate ≤0.05. Gene ID description and normalized counts in each replicate are included in the table. R refers to Red Setter …
Locus	B_not_inoculated_vs_R_not_inoculated.log2change	B_not_inoculated_vs_R_not_inoculated.FDR	Description	R2	R4	R8	B6	B7	B9
Solyc10g074643.1.1	34.2244	4.34605e-10	ADP-ribosylation factor-like protein (AHRD V3.3 *** L0L5I8_MEDSF)	0	0	0	0	0	5.64677
Solyc01g049820.2.1	8.0426	1.02704e-05	kinesin-like protein KIF3A isoform X3 (AHRD V3.3 *** A0A2I4G0Z7_9ROSI)	0	0	0	5.35048	5.05303	6.1187
Solyc03g007710.3.1	7.15927	0.000190326	membrane-associated kinase regulator (AHRD V3.3 *** AT5G52870.2)	0	0	0	5.8544	3.20124	3.62797
Solyc07g009437.1.1	6.44951	0.0294118	Receptor protein kinase (AHRD V3.3 *-* Q40096_IPOTF)	0	0	0	0	4.80173	4.37938
Solyc03g118760.4.1	5.64083	0.0335309		0	1.09414	0	5.49247	2.10631	2.46241
Solyc08g006930.3.1	5.39404	0.0147004	photosystem I reaction center subunit psaK, chloroplastic (AHRD V3.3 *** A0A2G3AN63_CAPAN)	0	0	0	4.17924	2.06581	1.73758
Solyc04g011850.1.1	5.36963	0.0309671	Glutaredoxin (AHRD V3.3 *** A0A1L7MRR3_SOLPI)	0	0	1.31789	5.71579	4.3114	0
Solyc04g071690.4.1	5.29878	0.000502243	DNA/RNA-binding protein Alba-like (AHRD V3.3 *-* A0A200PTA4_9MAGN)	0	2.13572	0	5.12944	5.06963	5.78461
Solyc01g101210.4.1	5.26632	0.0103645	Terpene synthase (AHRD V3.3 *** G5CV43_SOLLC)	0	1.09453	0	4.29352	3.65514	3.42675
Solyc06g072320.4.1	5.11508	0.0350709	Long chain base biosynthesis protein 2a (AHRD V3.3 *** A0A2G2ZCW1_CAPAN)	0	0	0	1.42898	3.55512	2.80942
Solyc01g066200.1.1	5.06151	0.0310994	Unknown protein	0	0	0.79819	4.1184	3.98019	2.3071
Solyc04g007780.3.1	5.0467	0.00576468	Sn.1	2.05815	2.14102	1.71922	8.06813	2.53808	4.34831
Solyc07g026650.3.1	4.97761	0.00241143	1-aminocyclopropane-1-carboxylate oxidase 5	6.27021	5.12891	3.97693	11.7953	8.1373	6.63536
Solyc04g011810.1.1	4.95024	0.0490531	Glutaredoxin (AHRD V3.3 *** A0A1L7MRR3_SOLPI)	0	1.11074	0	3.60532	4.47323	0
Solyc02g062160.1.1	4.94488	0.00110878	Chaperone protein DnaJ (AHRD V3.3 *** A0A2G2XG76_CAPBA)	2.64773	0	0	6.54241	2.72675	5.90173
Solyc05g053860.4.1	4.79304	0.00137503		2.34423	1.09432	0	6.40561	5.73134	2.24965
Solyc09g066150.2.1	4.77709	0.0341522	Cytochrome P450 (AHRD V3.3 *** A0A200Q4A2_9MAGN)	1.60381	0	0	4.81154	3.44977	4.19216
Solyc04g009960.3.1	4.76072	0.00045534	Threonine aldolase (AHRD V3.3 *** A0A2I0VGR9_9ASPA)	3.61777	4.87522	2.50104	6.13943	9.81669	7.79963
Solyc03g013440.4.1	4.75404	0.000112685		1.61075	2.1377	2.28764	3.36836	7.72413	5.12933
Solyc05g008910.3.1	4.72681	0.00466053	Class I glutamine amidotransferase-like superfamily protein (AHRD V3.3 *-* F4KA45_ARATH)	1.60226	1.70966	0	3.68291	5.73302	5.50047
Solyc01g066190.1.1	4.57842	6.21841e-06	Unknown protein	0	3.18692	1.31921	5.73832	6.85612	5.67955
Solyc05g047530.3.1	4.47505	0.0274595	trans-cinnamate 4-monooxygenase	6.27423	2.4702	3.13397	10.8217	6.40304	6.33215
Solyc01g008910.2.1	4.37355	0.0324986	Transcription factor GRAS (AHRD V3.3 *** A0A200QIE7_9MAGN)	1.01439	1.09424	0	4.46983	3.55468	3.42884
Solyc08g077370.4.1	4.19471	0.000827952	Purine permease (AHRD V3.3 *** A0A2P5BSS2_TREOI)	2.61468	1.70838	2.50107	5.97418	6.19904	6.47995
Solyc01g106250.4.1	4.19263	0.0362341	B3 domain-containing protein (AHRD V3.3 *-* A0A1Q3CKL9_CEPFO)	1.61033	0	0.829104	5.12569	3.64535	2.96308
Solyc08g028690.4.1	4.15221	0.0270091	NAD(P)-binding Rossmann-fold superfamily protein (AHRD V3.3 *** F4JI53_ARATH),Pfam:PF13561	1.61699	1.09237	0	4.94131	0.861937	4.61743
Solyc09g011380.3.1	4.12467	2.80045e-09	BEL1-like homeodomain protein 9 (AHRD V3.3 *** A0A2G2VXF9_CAPBA)	2.83097	3.33363	3.90684	7.89953	7.54843	6.54495
Solyc04g080120.1.1	4.10806	0.011583	Pentatricopeptide repeat protein (AHRD V3.3 *** A0A2U1MNU4_ARTAN)	1.01217	1.70988	0	3.86103	3.74826	4.76754
Solyc01g087810.2.1	4.03334	0.00258603	Subtilisin-like protease (AHRD V3.3 *** O82777_SOLLC)	2.82552	1.09499	0	5.6924	5.75939	3.61185
Solyc01g066160.1.1	4.007	0.0311859	Unknown protein	2.07626	1.11567	0	4.69811	5.20814	2.86823
Solyc03g006100.4.1	3.93925	0.0314032	LRR receptor-like serine/threonine-protein kinase EFR (AHRD V3.3 *** A0A1U8GGG3_CAPAN)	2.82526	1.09502	0	6.28368	3.91892	4.24475
Solyc06g070960.3.1	3.93523	0.0467569	ABC transporter A family member 2 (AHRD V3.3 *** A0A2G3AUS5_CAPCH)	0	2.1405	0	4.35281	4.27027	3.51943
Solyc11g006570.3.1	3.92126	0.0219999	Inositol oxygenase (AHRD V3.3 *** A0A2U1PDJ1_ARTAN)	0	2.73544	0	2.13696	6.01519	3.87681
Solyc10g080670.2.1	3.90287	0.000208676	Transmembrane protein, putative (AHRD V3.3 *** A2Q5V9_MEDTR)	2.85019	2.96194	0	6.68575	5.5206	5.34148
Solyc03g078090.4.1	3.86422	0.0126006	Pectinesterase (AHRD V3.3 *** A0A2I4GT13_9ROSI)	0	2.73892	2.85236	4.72174	6.79505	5.324
Solyc01g087950.3.1	3.83131	0.00100659	Carboxypeptidase (AHRD V3.3 *** A0A2G3AKH5_CAPAN)	1.60368	3.1612	0	4.97569	5.83939	5.59472
Solyc01g087280.2.1	3.75982	0.000980788		4.48925	3.86942	0	6.87046	6.15346	8.14954
Solyc04g063350.3.1	3.72182	0.0106834	2-oxoisovalerate dehydrogenase subunit alpha 2, mitochondrial (AHRD V3.3 *** A0A2G3CL46_CAPCH)	2.83209	4.93119	2.50223	4.97591	8.64227	6.63595
Solyc03g112030.3.1	3.6858	0.0046716	Cytochrome P450 71A6 (AHRD V3.3 *** A0A2G3CY66_CAPCH)	3.83306	2.96549	0	3.24216	7.56099	5.87854
Solyc02g062320.3.1	3.68091	0.0172924	BURP domain protein (AHRD V3.3 *** A0A2K3PM47_TRIPR)	0	2.46827	0	4.23327	4.25393	4.20034
Solyc10g085190.2.1	3.64642	0.0465339	2-oxoglutarate (2OG) and Fe(II)-dependent oxygenase superfamily protein (AHRD V3.3 *** F4J670_ARATH)	1.60878	1.70838	1.73575	6.13938	2.35544	3.43386
Solyc09g011470.3.1	3.64479	0.0156618	Plant/T7H20-70 protein (AHRD V3.3 *-* G7L5L0_MEDTR)	3.39054	2.74007	1.33902	7.28921	4.09093	5.16318
Solyc09g014580.3.1	3.64319	0.000716784	MLP-like protein 43 (AHRD V3.3 *** A0A2U1L1Z2_ARTAN)	3.97768	1.09493	3.34789	7.13993	5.11662	7.15603
Solyc02g085800.2.1	3.63748	0.00565276		2.83989	3.62483	1.35229	6.79723	6.11385	5.79137
Solyc08g077330.3.1	3.56138	0.00117602	Expansin-like .1	3.95292	2.73555	0	5.69956	6.49227	6.55073
Solyc02g082450.3.1	3.49684	4.66606e-05	Auxin efflux carrier (AHRD V3.3 *** A0A200PYL2_9MAGN)	5.81315	6.36947	3.57057	6.22275	10.112	8.91118
Solyc02g067750.4.1	3.48405	0.000683584	Carbonic anhydrase (AHRD V3.3 *** A0A2G3D3J4_CAPCH)	3.95292	4.81602	5.03478	7.62372	5.66738	9.17497
Solyc08g076230.1.1	3.43779	0.0219999	GAGA-binding transcriptional activator (AHRD V3.3 *** H1ZN90_SOLLC)	0	2.73484	1.34898	5.13007	4.6661	4.21478
Solyc12g094660.2.1	3.42414	0.00453914	Disease resistance protein (AHRD V3.3 *** A0A2U1Q8K0_ARTAN)	3.01652	3.755	0	5.54287	6.47873	6.17004
Solyc07g056410.3.1	3.29568	7.56452e-05	Leucine-rich receptor-like protein kinase family protein (AHRD V3.3 *** A0A2U1LDI6_ARTAN)	7.14709	5.96293	5.91146	10.166	8.47076	10.0553
Solyc06g050800.4.1	3.29295	0.0119451		4.41978	2.46987	0	7.12731	5.48624	5.91582
Solyc08g082485.1.1	3.2924	9.63889e-07	F-box protein (AHRD V3.3 *-* A0A2G3DAV0_CAPCH)	2.02575	3.4864	3.25504	5.15935	6.71213	6.25512
Solyc05g018413.1.1	3.26063	0.0451004		3.50198	1.70697	1.734	2.13635	5.96231	6.29331
Solyc12g011100.2.1	3.15998	0.0134897	Unknown protein	1.05852	2.19038	2.43096	5.57331	4.34073	4.14157
Solyc01g065680.2.1	3.15063	0.0416957		1.65425	2.17239	0.800131	4.49339	3.37417	4.62396
Solyc05g007950.4.1	3.10951	0.000304444		5.77883	4.97981	2.03526	8.49379	6.46362	8.24812
Solyc12g099930.2.1	3.10559	0.0267478	Serine--glyoxylate aminotransferase (AHRD V3.3 *** A0A2G2YAX9_CAPAN)	3.48912	2.96467	0	3.36694	6.90445	4.07174
Solyc01g110510.3.1	3.08561	0.0107586	ENTH/VHS-like protein (AHRD V3.3 *** A0A2U1MPP6_ARTAN)	4.29068	2.13677	0	6.03375	4.58054	6.6046
Solyc03g078490.4.1	3.05695	0.000585149		4.1142	2.46993	5.00477	7.38996	7.01348	7.17505
Solyc08g074630.2.1	3.02682	7.20946e-05	Polyphenol oxidase (AHRD V3.3 *** O49912_TOBAC)	6.81907	5.82382	6.59544	10.3491	7.05303	9.4786
Solyc06g082420.4.1	3.0126	0.00224345	Peroxidase (AHRD V3.3 *** K4CAA1_SOLLC)	6.08434	4.56466	4.40485	5.72088	7.72237	9.28259
Solyc04g080540.2.1	3.00979	0.000683584	DNA polymerase epsilon catalytic subunit A (AHRD V3.3 *** AT1G19530.2)	9.37607	8.25827	8.36135	12.7228	11.2329	10.32
Solyc02g062890.3.1	2.95351	1.4295e-10	polyol monosaccharide transporter 5	9.51452	8.33183	7.96484	11.578	11.7707	11.7815
Solyc12g008930.3.1	2.94582	0.0371837	Basic helix-loop-helix (BHLH) DNA-binding family protein (AHRD V3.3 *-* A0A2U1P678_ARTAN)	2.43014	0	0.780739	2.82385	4.60061	3.29221
Solyc09g091010.3.1	2.90459	0.0350346	transmembrane protein (AHRD V3.3 *** AT3G04310.2)	1.02154	2.46772	1.35164	4.3587	2.75268	4.78176
Solyc04g050990.3.1	2.89623	0.000533184	F-box domain, Phloem protein 2-like protein (AHRD V3.3 *** A0A2U1PQ05_ARTAN)	4.2882	3.75088	5.25739	6.79837	8.37641	6.17355
Solyc06g005380.3.1	2.88785	0.00167719	F-box protein (AHRD V3.3 *** A0A1U8H630_CAPAN)	3.20279	2.73744	0	4.57816	5.36873	5.15891
Solyc09g005290.1.1	2.84829	6.07217e-09	NBS-LRR resistance protein (AHRD V3.3 *** A0A2K3MPX4_TRIPR)	5.26673	5.57265	5.52866	8.69106	7.88493	8.1515
Solyc08g062220.3.1	2.84169	0.000922562	Glycosyltransferase (AHRD V3.3 *** A0A218W5V3_PUNGR)	3.02573	4.87639	2.68768	6.43454	7.04007	6.19319
Solyc08g063030.2.1	2.83888	0.00564418		3.21668	3.15729	1.3501	4.41943	4.99896	6.19697
Solyc06g009380.3.1	2.8103	2.5373e-22	transmembrane protein (AHRD V3.3 *** AT1G10660.4)	6.91183	6.77838	6.73544	9.65943	9.57275	9.5931
Solyc01g091050.4.1	2.79782	0.000428318		3.02291	5.82358	4.04946	7.82036	7.46422	7.12756
Solyc07g052370.4.1	2.78622	0.00265463	Cytochrome 71D7 (AHRD V3.3 *** A0A2G2WD66_CAPBA)	3.0241	3.16128	2.03949	5.22443	6.13984	4.19166
Solyc07g007930.3.1	2.76555	1.18975e-12	Raffinose synthase family protein (AHRD V3.3 *** F4K470_ARATH)	8.72032	8.81327	8.25471	11.4423	11.7839	10.7078
Solyc01g105620.4.1	2.76423	0.000104072		4.67674	5.53502	3.97846	7.82792	7.65302	7.17967
Solyc03g113850.1.1	2.74472	0.0275077	Transducin/WD40 repeat-like superfamily protein (AHRD V3.3 *** A0A2U1QGB4_ARTAN)	3.83405	2.13914	0	6.08458	4.73525	4.19258
Solyc04g071680.2.1	2.72786	0.000259632	Receptor protein kinase, putative (AHRD V3.3 *** B9SAG6_RICCO)	7.76085	7.4121	4.55954	9.63979	9.13105	10.3881
Solyc03g083770.1.1	2.72728	0.0171399	Plant invertase/pectin methylesterase inhibitor superfamily protein, putative (AHRD V3.3 *** A0A061G4U8_THECC)	6.80285	5.81868	6.30363	10.0884	6.69933	8.73817
Solyc09g065090.2.1	2.72429	0.0281063	Cleavage stimulation factor subunit 2 tau variant-like protein (AHRD V3.3 *-* A0A2K3P5M9_TRIPR)	2.3685	2.73477	0	4.4205	4.83909	3.88336
Solyc03g019920.1.1	2.71922	0.00985136	Late embryogenesis abundant (LEA) hydroxyproline-rich glycoprotein family (AHRD V3.3 *** Q9SLI0_ARATH)	2.36277	3.48367	2.28524	5.85623	5.23721	4.66391
Solyc01g005680.4.1	2.7108	3.52652e-05	Cytokinin riboside 5'-monophosphate phosphoribohydrolase (AHRD V3.3 *** A0A2I4FSE2_9ROSI)	4.37977	4.07379	4.50022	6.67614	6.85993	7.33119
Solyc03g083130.3.1	2.69587	0.0103843	Protein DEFECTIVE IN MERISTEM SILENCING 3 (AHRD V3.3 *** A0A1J3I4J6_NOCCA)	3.475	4.42364	3.90885	5.8893	7.1807	6.4408
Solyc06g066680.3.1	2.69497	0.0304665	Mitochondrial carrier protein (AHRD V3.3 *** A0A200PP03_9MAGN)	3.49602	4.75838	3.13146	3.36875	7.636	6.27397
Solyc07g007060.3.1	2.69075	4.30154e-18	Metal tolerance protein (AHRD V3.3 *** E5GC92_CUCME)	9.14285	8.9918	8.56753	12.0318	11.2406	11.4286
Solyc08g065710.2.1	2.68209	0.0438553	Vacuolar-processing enzyme (AHRD V3.3 *** A0A2G2ZDR1_CAPAN)	0	4.69884	0	5.54539	5.85977	5.76411
Solyc03g111720.3.1	2.66115	2.17627e-09	Peptide methionine sulfoxide reductase (AHRD V3.3 *** MSRA_SOLLC)	9.52038	8.97243	8.42184	11.8877	11.5887	11.5986
Solyc03g111510.3.1	2.66019	0.0342001	RING/U-box superfamily protein (AHRD V3.3 *** A0A2U1NQ36_ARTAN)	0	3.1577	2.0358	4.90124	4.57691	4.14788
Solyc06g069710.3.1	2.65364	0.000347323	NAC domain-containing protein (AHRD V3.3 *** A0A2G3C9H9_CAPCH)	4.42814	2.96385	3.25441	5.57373	6.40761	6.57591
Solyc01g066290.2.1	2.64861	0.000685359		5.37052	5.51646	6.05853	8.04492	8.43806	8.40901
Solyc02g093040.4.1	2.63851	0.00040102	Cysteine proteinase RD21a (AHRD V3.11 *** tr|A0A2G2XHR6|A0A2G2XHR6_CAPBA)	4.55556	3.33261	3.57036	5.97361	5.95463	7.14872
Solyc09g082110.4.1	2.63353	0.0292474		3.74443	3.33029	2.28598	5.85548	5.82259	5.46892
Solyc01g105960.2.1	2.62679	0.0236455	Cineol synthase (AHRD V3.3 *** G1JUH5_SOLLC)	3.354	4.34181	3.47235	6.93294	5.50681	6.18318
Solyc01g104780.3.1	2.62569	0.00042887	Vacuolar iron transporter-like protein (AHRD V3.3 *** A0A2K3NGY4_TRIPR)	7.38923	6.10598	6.14138	9.15084	8.27412	9.96644
Solyc09g015660.4.1	2.60371	0.000417865	transcription factor GTE6-like (AHRD V3.3 *** A0A2I4FB19_9ROSI)	6.37708	5.45922	5.59128	9.37009	6.98054	8.03365
Solyc06g061210.4.1	2.57437	1.79564e-06		9.05193	9.16907	6.96259	10.7709	11.4231	11.4593
Solyc02g069800.1.1	2.54902	8.46494e-09	Alpha/beta-Hydrolases superfamily protein (AHRD V3.3 *** A0A2U1PVQ0_ARTAN)	9.68	9.63395	9.16908	11.4979	12.2438	12.3046
Solyc12g098190.2.1	2.54414	4.7986e-05	F-box protein (AHRD V3.3 *** A0A2G3B4N2_CAPCH)	5.53894	5.12786	4.85357	7.82061	7.43157	7.83868
Solyc12g008650.2.1	2.54053	2.02228e-05	Inositol oxygenase (AHRD V3.3 *** A0A200QVH1_9MAGN)	7.16896	7.06175	4.9308	8.48407	9.89746	8.84074
Solyc03g006650.2.1	2.53514	0.00685848	Sugar transporter protein 10	2.83053	1.70951	3.00005	3.242	5.31857	5.47723
Solyc05g039950.2.1	2.52162	0.000259993	Acyltransferase-like protein (AHRD V3.3 *** Q589X8_TOBAC)	4.93883	4.81887	3.25526	6.98145	7.00018	6.90714
Solyc01g097200.1.1	2.50698	0.00924552		3.5243	4.75893	3.45721	6.88082	5.15454	6.80856
Solyc01g073860.3.1	2.5057	3.00524e-11	Cysteine/Histidine-rich .1	5.72448	7.02236	6.66801	9.22124	9.12299	8.80343
Solyc03g116700.4.1	2.49426	4.28749e-12		8.99309	8.72057	9.10889	11.4256	11.6085	11.2733
Solyc09g011990.1.1	2.49137	0.0108642	Lectin receptor kinase (AHRD V3.3 *** B8XSM9_WHEAT)	3.02015	3.62743	3.00077	5.19021	5.86439	5.65659
Solyc05g008930.3.1	2.48827	1.78636e-07	Protein kinase family protein (AHRD V3.3 *** A0A1P8BDK9_ARATH)	5.30648	6.08804	6.82134	9.23558	8.16759	8.413
Solyc02g070430.3.1	2.48679	0.00103968		6.4274	4.07688	6.75763	8.69246	8.62143	8.51904
Solyc07g052640.3.1	2.47975	9.25353e-07	Glycosyltransferase (DUF604) (AHRD V3.3 *** F4JJF6_ARATH)	5.11498	6.13418	4.96941	8.10438	7.64032	8.05244
Solyc05g041200.4.1	2.47874	0.0167356		8.35716	9.01395	5.81141	9.07444	11.6293	10.3424
Solyc05g054560.3.1	2.47469	0.000108203	CASP-like protein (AHRD V3.3 *** A0A2G3CIG5_CAPCH)	4.30561	3.15702	3.36041	5.35736	6.71154	5.81071
Solyc11g069700.2.1	2.45108	1.95882e-06	Elongation factor 1-alpha (AHRD V3.3 *** A0A1U8EL12_CAPAN)	6.68791	7.48514	6.31333	9.58497	9.37975	9.03664
Solyc02g082930.3.1	2.45057	0.0434992	acidic extracellular 27 kD chitinase	2.85107	2.46657	4.29259	6.99554	3.43184	4.78831
Solyc09g075040.3.1	2.44952	0.00116487	SPX (SYG1/Pho81/XPR1) domain-containing protein / zinc finger (C3HC4-type RING finger) protein-like protein (AHRD V3.3 *** B3H7B1_ARATH)	2.61686	3.62478	4.40533	4.85697	6.85932	5.94101
Solyc07g043310.3.1	2.44892	1.26569e-07	Gamma aminobutyrate transaminase isoform 1	10.5692	10.1687	9.13788	11.7737	13.194	12.2178
Solyc01g100460.3.1	2.4479	0.000126675	BZIP transcription factor (AHRD V3.3 *** C0LQL1_9CARY)	4.88503	5.70838	3.7208	6.9559	7.72708	7.34462
Solyc03g112210.1.1	2.44073	0.0407826	Unknown protein	2.40528	2.1735	3.76474	5.95729	4.60912	4.91592
Solyc01g109320.4.1	2.42732	0.010948		4.72698	4.93141	3.6629	6.33168	5.95967	7.75855
Solyc04g045600.4.1	2.42731	3.87842e-07	Protein kinase superfamily protein (AHRD V3.3 *** F4JTH2_ARATH)	7.75071	6.71851	6.04973	9.24568	9.5234	9.4925
Solyc02g086880.4.1	2.42633	3.47435e-08	formate dehydrogenase	12.816	11.9801	11.4551	14.3454	14.8119	14.6646
Solyc02g068170.1.1	2.42471	0.0363976	Unknown protein	2.05373	4.07657	3.81299	5.02496	6.06644	6.24477
Solyc02g065050.1.1	2.42391	0.000846484	aspartic proteinase PCS1-like (AHRD V3.3 *** A0A2G3A5E0_CAPAN)	4.27726	5.53563	2.99933	7.43368	7.06563	6.13389
Solyc08g067960.3.1	2.41556	0.00019639	CHY-type/CTCHY-type/RING-type Zinc finger protein (AHRD V3.3 *** A0A2U1Q2D4_ARTAN)	6.74072	5.53383	5.19803	9.26674	7.54335	7.61598
Solyc07g049670.4.1	2.41426	0.000442998	Alcohol acyl transferase (AHRD V3.3 *** Q6QLX5_PYRCO)	4.98214	4.98387	3.25604	5.6219	7.91164	6.3339
Solyc04g009305.1.1	2.40161	0.000445779		6.9308	6.10919	4.60306	8.34328	8.78321	8.47446
Solyc12g007190.2.1	2.40022	0.0301659	Protein tesmin/TSO1-like CXC 5 (AHRD V3.3 *-* A0A2G3BNP4_CAPCH)	2.3914	4.64794	2.4684	5.58843	5.84237	6.08904
Solyc02g065400.3.1	2.39907	0.00213365	33kDa precursor protein of oxygen-evolving complex	5.28554	6.32815	4.11324	7.74604	8.52525	6.91155
Solyc09g047910.4.1	2.39221	1.3886e-06		6.77531	5.7015	5.22955	8.13666	8.02584	8.92608
Solyc07g026680.2.1	2.39004	0.003391	Transcription factor DIVARICATA (AHRD V3.3 *** A0A2G2X3T8_CAPBA)	4.91894	5.634	5.1901	6.11067	8.46793	7.43906
Solyc11g056620.3.1	2.38553	0.00135141	hypothetical protein (AHRD V3.3 *-* AT4G12070.1)	3.93569	4.81928	4.04854	6.65695	6.11993	7.01017
Solyc06g054220.2.1	2.37257	0.00208767	Unknown protein	4.085	3.77338	2.64638	5.91112	5.5499	6.09419
Solyc11g007620.1.1	2.36706	0.00221552	F-box domain (AHRD V3.3 *** A0A200QCQ8_9MAGN)	3.02746	3.8694	3.97902	6.04882	5.08852	6.43956
Solyc06g076160.4.1	2.35013	1.32415e-05	Cytochrome P450 (AHRD V3.3 *** A0A200RCX6_9MAGN)	9.59733	8.71383	8.45527	12.0606	10.8369	10.7855
Solyc03g113130.3.1	2.34806	0.0142748	plant cysteine oxidase 2-like (AHRD V3.3 *** A0A2G3A1M0_CAPAN)	7.32019	5.3042	5.66253	10.0375	6.56051	6.84183
Solyc10g081410.2.1	2.34626	0.0343601	Protein PLANT CADMIUM RESISTANCE like (AHRD V3.3 *** A0A2R6QVJ1_ACTCH)	2.63958	0	3.35787	5.13202	4.51322	4.44193
Solyc01g099620.3.1	2.34299	0.0348023	Respiratory burst oxidase-like protein (AHRD V3.3 *** C1IHQ9_9ROSI)	9.9596	8.01011	7.89766	12.3467	10.0489	10.3319
Solyc04g078690.3.1	2.33972	1.32415e-05	bHLH transcription factor 035	7.47471	6.63799	6.08242	8.34433	9.50072	9.41458
Solyc01g104900.3.1	2.33801	0.00181065	NAC domain-containing protein (AHRD V3.3 *** A0A2U1K9C2_ARTAN)	6.53757	5.72929	4.59461	7.0076	8.5107	8.45658
Solyc06g071070.1.1	2.33384	2.14107e-05	NAD(P)-binding Rossmann-fold superfamily protein (AHRD V3.3 *** A0A2U1L921_ARTAN),Pfam:PF13561	6.58678	6.00904	5.59378	8.29254	8.83106	8.07244
Solyc08g150126.1.1	2.33088	0.000441304		5.87135	5.15435	3.93217	6.65115	7.92713	7.56838
Solyc01g066260.2.1	2.32812	0.0307189		5.51312	2.98136	4.77471	7.24681	7.25826	6.49375
Solyc08g076730.4.1	2.32492	0.000175484		8.09497	7.06177	5.44956	10.1168	8.94066	9.32178
Solyc08g006765.1.1	2.31655	0.00570503	N-acetyltransferase (AHRD V3.3 *** B6T916_MAIZE)	6.9106	5.63394	4.64445	6.86544	8.73043	8.69884
Solyc11g070070.3.1	2.30499	2.14215e-07	Zinc finger transcription factor 70	6.26631	5.82137	6.14754	8.68423	7.61991	8.61295
Solyc03g080190.3.1	2.30284	1.62449e-12	2-oxoglutarate (2OG) and Fe(II)-dependent oxygenase superfamily protein (AHRD V3.3 *** A0A2U1QGX7_ARTAN)	10.5856	10.545	9.63564	12.7564	12.5893	12.496
Solyc01g097830.2.1	2.30215	0.00565884	DUF868 family protein (DUF868) (AHRD V3.3 *** Q9SI11_ARATH)	4.98994	4.34157	5.03757	7.97676	6.85018	5.35792
Solyc12g042460.2.1	2.29169	2.82307e-06	4-coumarate:CoA ligase (AHRD V3.3 *** Q42879_LITER)	9.55539	9.47755	9.00026	11.6509	11.0963	12.0575
Solyc01g066980.3.1	2.29092	0.000116412		6.52414	6.88968	6.38958	7.68289	9.32848	9.17703
Solyc05g013060.4.1	2.2859	0.000435437	plant/protein (AHRD V3.3 *-* AT1G13990.1)	4.95929	5.21754	3.74298	7.32168	6.84557	6.75157
Solyc01g107825.1.1	2.27946	0.00970253		4.4152	4.87737	4.77909	7.59215	6.14287	6.70652
Solyc02g082060.2.1	2.25812	2.09905e-05	PPPDE putative thiol peptidase family protein (AHRD V3.3 *** A0A2U1M5H1_ARTAN)	8.23815	7.40567	7.49509	9.89878	10.0565	10.0857
Solyc09g011780.3.1	2.25696	0.00891054	R2R3MYB transcription factor 1	1.60778	3.3325	3.13259	5.19312	5.18756	4.36438
Solyc11g069680.1.1	2.2446	0.0316314	Acyltransferase-like protein (AHRD V3.3 *** Q589X8_TOBAC)	6.17808	6.22448	2.50225	6.54312	8.63936	7.76943
Solyc01g108190.3.1	2.23323	2.68844e-05	Calmodulin-like protein.1	7.19504	6.83542	7.27012	9.58741	9.28216	9.10435
Solyc07g005775.1.1	2.23247	0.00193815	Unknown protein	3.99152	4.65513	2.95681	6.69926	5.66675	5.89984
Solyc04g054258.1.1	2.22783	0.00587426	Cytochrome p450 (AHRD V3.3 *** A0A2K3NDQ9_TRIPR)	6.19748	5.26524	5.79283	8.58629	7.28273	7.86491
Solyc09g010020.2.1	2.21819	4.65026e-06	2-oxoglutarate (2OG) and Fe(II)-dependent oxygenase superfamily protein (AHRD V3.3 *** A0A2U1NTU8_ARTAN)	5.20382	5.17618	4.55648	7.35482	7.20602	6.95316
Solyc03g031910.3.1	2.19501	0.000277127	P-loop containing nucleoside triphosphate hydrolase (AHRD V3.3 *** A0A2U1N274_ARTAN)	6.28416	6.72208	6.99067	9.7296	7.72549	8.46268
Solyc11g010420.3.1	2.19348	0.0445665		0	3.62225	2.99385	4.30064	4.30116	5.54813
Solyc02g083280.4.1	2.18902	0.000347323		7.82401	8.10816	7.50851	8.77228	10.9056	9.55785
Solyc01g106620.2.1	2.18852	0.00255919	pathogenesis-related protein 1-like (AHRD V3.3 *** A0A2I4HRD5_9ROSI)	8.0843	8.94386	8.05436	8.49094	11.6191	10.1993
Solyc01g103870.1.1	2.18677	0.000367053	AGAMOUS-like 98 (AHRD V3.3 *-* Q9FIW6_ARATH)	4.16751	4.43344	4.01237	5.50893	6.83156	6.35824
Solyc06g071620.3.1	2.18176	0.00690928	Helicase (AHRD V3.3 *** A0A200PRA7_9MAGN)	6.01451	7.34398	5.48007	9.11792	8.05652	8.63292
Solyc11g005430.2.1	2.18086	0.0226247	WAT1-related protein (AHRD V3.3 *** K4D4F6_SOLLC)	3.77899	4.3549	3.22122	5.78022	5.60591	6.34447
Solyc10g055700.2.1	2.16995	0.0146007	Pentatricopeptide repeat-containing protein (AHRD V3.3 *** A0A2G2YL01_CAPAN)	2.02212	3.62631	4.17838	6.04831	4.86315	5.68287
Solyc12g049616.1.1	2.16863	0.0384932		2.39477	3.35298	3.32463	5.36836	4.67269	5.23993
Solyc02g078380.3.1	2.1677	0.00360394	Stem-specific protein TSJ.1	6.27782	5.93062	5.00016	7.77695	8.43632	7.55505
Solyc09g089580.4.1	2.15973	0.000294953	2-oxoglutarate (2OG) and Fe(II)-dependent oxygenase superfamily protein (AHRD V3.3 *** A0A2U1QA13_ARTAN)	5.58926	5.93314	4.96798	7.50385	7.08818	8.21278
Solyc01g059965.1.1	2.15749	0.00103795	Glucan endo-1,3-beta-glucosidase B (AHRD V3.3 *** E13B_SOLLC)	11.6036	11.1607	9.4175	11.6328	13.9132	13.0584
Solyc01g094330.3.1	2.14929	0.000224714	Terpene utilization protein AtuA (AHRD V3.3 *** A0A191YQC8_9PSED)	5.85545	6.24729	4.51041	7.20228	8.25529	7.82328
Solyc03g116690.3.1	2.14644	0.0166593	Umecyanin (AHRD V3.3 *** A0A2G3B789_CAPCH)	3.64344	2.13585	4.10479	5.81609	5.31673	5.55534
Solyc06g054480.3.1	2.14324	0.0141578	Receptor-like cytosolic serine/threonine-protein kinase RBK2 (AHRD V3.3 *** A0A2G2ZA35_CAPAN)	4.11316	5.035	5.85244	7.73158	5.86068	7.62746
Solyc04g007530.3.1	2.14322	3.48517e-05	Protein DETOXIFICATION (AHRD V3.3 *** A0A328D6Y5_9ASTE)	7.41197	7.78177	5.79273	8.82318	9.14229	9.86647
Solyc01g108350.4.1	2.13601	0.00204185		9.357	8.17232	9.22021	10.6341	9.98674	12.0221
Solyc03g033330.3.1	2.13518	0.00260337	RING/U-box superfamily protein (AHRD V3.3 *** A0A2U1ML59_ARTAN)	6.65145	4.7564	5.16438	8.45593	7.83599	6.99333
Solyc07g054720.2.1	2.12732	0.00531845	Proteinase inhibitor type-2 (AHRD V3.3 *-* A0A2G3A0T9_CAPAN)	4.81301	3.93491	2.77495	6.55857	6.10156	5.42836
Solyc01g091160.4.1	2.12249	6.66405e-05	arginase 1	8.0874	8.27839	7.69209	9.81051	10.6983	9.75654
Solyc06g005520.4.1	2.12236	6.529e-05	Protein kinase superfamily protein (AHRD V3.3 *** A0A2U1M6Q6_ARTAN)	4.98338	6.11034	4.45886	7.08332	7.70879	7.43656
Solyc07g049200.4.1	2.12229	0.000321036	coiled-coil protein (AHRD V3.3 *** AT1G05060.1)	4.63238	5.4966	5.34096	7.88453	6.99528	6.74745
Solyc02g071810.4.1	2.11713	0.00975177	Protein kinase domain (AHRD V3.3 *** A0A200QV78_9MAGN)	3.4764	4.93304	4.11716	5.34712	6.35241	6.93156
Solyc03g083910.5.1	2.1151	0.000184187		7.51427	6.76702	6.28637	8.86147	9.02639	9.23638
Solyc05g055550.3.1	2.11481	0.00765747	vacuolar acid trehalase (AHRD V3.3 *** AT3G10405.1)	4.44878	4.41707	2.49529	4.9438	7.11049	4.87296
Solyc11g068950.3.1	2.11165	0.000116412	BEL1-like homeodomain protein.1	9.42612	8.85574	8.19013	11.4202	9.77134	11.3501
Solyc01g108360.4.1	2.09805	0.00524171		8.60868	7.90531	8.32503	9.831	9.08952	11.3473
Solyc04g071610.4.1	2.09756	0.0175708		10.5677	9.60639	10.7205	13.4543	11.0965	11.8263
Solyc10g011660.3.1	2.09405	0.0004028	Auxin-responsive GH3 family protein (AHRD V3.3 *** A0A2U1NZC8_ARTAN)	9.51287	7.79721	7.82418	10.8871	10.3677	10.8218
Solyc07g021630.3.1	2.08968	0.0477177	SlBCAT2	3.93852	3.16021	4.89483	5.46619	6.24824	6.67226
Solyc01g105300.4.1	2.08382	0.00255919	Metacaspase.1	8.28814	7.52018	7.94078	10.1234	10.0101	9.95014
Solyc08g061890.4.1	2.07654	0.0348383	DWNN domain, a CCHC-type zinc finger (AHRD V3.3 *-* A0A2U1LZ01_ARTAN)	3.19093	2.47067	4.55872	6.20396	5.09512	5.54575
Solyc02g070280.3.1	2.07113	1.11514e-06	Cationic amino acid transporter (AHRD V3.3 *** S8D7Y4_9LAMI)	7.02424	7.06468	6.24217	8.29031	8.91254	9.27153
Solyc06g084190.3.1	2.0697	0.00280796	Non-specific lipid-transfer protein-like protein (AHRD V3.3 *** A0A1J6J624_NICAT)	5.80509	4.49994	4.66772	8.10038	6.25204	6.2375
Solyc07g006140.4.1	2.06784	0.000326265	Cytochrome (AHRD V3.3 *** A0A1U8FG41_CAPAN)	6.15593	6.7047	5.66617	7.2442	9.00162	8.08769
Solyc01g098400.3.1	2.05911	0.00313198	Histidine phosphotransfer protein (AHRD V3.3 *** A0A0A1WCB7_NICAT)	5.3605	4.56914	4.27357	7.73372	5.14806	6.51802
Solyc12g044230.2.1	2.04393	3.46301e-08	Sulfite exporter TauE/SafE family protein (AHRD V3.3 *** A0A2U1KY14_ARTAN)	8.82335	8.43474	7.92379	10.6822	9.84223	10.7494
Solyc02g092110.3.1	2.03645	0.000321036	Phytosulfokines 3 (AHRD V3.3 *** A0A2I0WHI7_9ASPA)	7.65811	6.74938	7.9	9.84756	8.5062	9.90681
Solyc07g065980.3.1	2.03528	0.0495027	alkaline alpha-galactosidase seed imbibition protein	8.3068	8.45962	7.21065	7.09889	11.2618	9.54112
Solyc04g080700.4.1	2.03178	5.09817e-09	Bifunctional nuclease 2 (AHRD V3.3 *** A0A2G3AX92_CAPCH)	8.0796	8.32549	7.59741	9.87122	10.3487	9.89842
Solyc11g072630.2.1	2.0297	3.99456e-06	mitogen-activated protein kinase 4	9.17929	9.05155	7.37928	10.4788	11.009	10.7388
Solyc06g051130.1.1	2.0283	0.00375513	HXXXD-type acyl-transferase family protein (AHRD V3.3 *** Q9XEF2_ARATH)	6.85058	5.34748	5.07256	8.08264	8.43911	7.18433
Solyc02g071970.1.1	2.02623	0.000191544	N66 matrix protein (AHRD V3.3 *** XP_004233072.1)	6.50476	7.03481	5.82238	8.41921	8.71084	8.4908
Solyc01g068380.3.1	2.02367	0.000263599	Purple acid phosphatase (AHRD V3.3 *** A0A2G2XQL8_CAPBA)	9.57625	8.0838	8.22422	10.4612	10.1951	11.4669
Solyc08g029000.3.1	2.02271	0.025071	Lipoxygenase (AHRD V3.3 *** K4CJW3_SOLLC)	11.0747	12.3219	10.2157	12.512	14.3439	12.9207
Solyc03g120600.4.1	2.0221	0.000566171	Plant cadmium resistance protein (AHRD V3.3 *** Q2HU50_MEDTR)	5.27737	5.56851	5.02361	6.89057	7.34186	7.57382
Solyc12g099340.3.1	2.01601	9.36395e-07	Calmodulin-binding transcription activator (AHRD V3.3 *** A0A1I9LRY7_ARATH)	8.42034	8.24447	6.79167	10.2509	9.58291	10.0475
Solyc03g123750.3.1	2.01575	0.0180425	Alpha/beta-Hydrolases superfamily protein (AHRD V3.3 *** F4JFU8_ARATH)	3.19279	3.48788	2.03977	5.25624	4.20147	4.95467
Solyc02g065090.4.1	2.01517	0.00278508		8.7651	9.00216	8.25986	9.46751	10.8479	11.2924
Solyc08g082560.3.1	2.01267	0.000286282	F-box protein SKIP8 (AHRD V3.3 *** A0A1U8GB65_CAPAN)	5.25161	5.30438	5.06993	6.85255	7.79645	6.65827
Solyc11g027840.2.1	2.01124	0.000821532	Alpha/beta-Hydrolases superfamily protein (AHRD V3.3 *** Q9C8P5_ARATH)	5.84843	5.26268	4.55507	7.24001	7.89045	6.35747
Solyc08g080570.4.1	2.01068	0.00295682	UDP-glucose 4-epimerase-like protein (AHRD V3.3 *** A0A2K3NI12_TRIPR)	9.10248	9.21706	8.70506	9.4622	12.0548	10.3715
Solyc11g011580.2.1	2.00902	0.0229923	GRAM domain (AHRD V3.3 *** A0A200Q501_9MAGN)	5.41112	5.98252	3.65679	5.7472	8.17974	6.91608
Solyc04g009290.1.1	2.00403	0.000958191	Disease resistance protein (AHRD V3.3 *** A0A200PUC6_9MAGN)	5.63459	4.49753	4.60625	7.2584	6.3656	7.15355
Solyc01g100690.3.1	2.00227	0.00136297	transmembrane protein (AHRD V3.3 --* AT4G01960.2)	5.84527	5.84779	4.99304	8.50023	6.70779	6.7918
Solyc03g119660.2.1	2.00224	0.000756602	Protein PLANT CADMIUM RESISTANCE like (AHRD V3.3 *** A0A2R6QIE9_ACTCH)	5.96203	7.00076	7.20851	9.14646	7.95778	9.05656
Solyc06g006000.3.1	1.99615	0.000507039	Maternal effect embryo arrest 59 (AHRD V3.3 *** B6T4K8_MAIZE)	6.21935	5.56887	6.73162	8.66847	7.50349	8.30873
Solyc10g076840.2.1	1.99111	0.0225733	2-oxoglutarate (2OG) and Fe(II)-dependent oxygenase superfamily protein (AHRD V3.3 *** Q9XIA5_ARATH)	4.62027	4.49454	6.1635	7.70512	6.00814	7.59614
Solyc07g007180.4.1	1.98998	0.0251171	RING U-box superfamily protein (AHRD V3.3 *-* A0A0U9HLC9_KLENI)	4.71469	3.16091	2.83443	5.98424	5.83919	5.22216
Solyc02g080120.3.1	1.98836	0.0175879	Gibberellin 2-beta-dioxygenase 8 (AHRD V3.3 *** A0A1U8FMY1_CAPAN)	6.71532	6.58734	5.97899	9.19819	7.80705	7.82987
Solyc06g054540.3.1	1.97653	0.00702022	E3 ubiquitin-protein ligase MIEL1-like (AHRD V3.3 *** A0A1S4BAM5_TOBAC)	2.62429	4.16871	4.29358	5.60151	6.481	4.74495
Solyc10g050730.2.1	1.96952	0.0196637	Cupredoxin (AHRD V3.3 *** A0A2U1P8C5_ARTAN)	7.21819	5.49748	5.48719	7.29463	7.51804	9.19314
Solyc06g084370.1.1	1.96863	0.0418638	Unknown protein	5.69592	3.34185	3.10319	6.51898	6.26126	6.60716
Solyc04g079420.3.1	1.96854	7.25691e-06	Disease resistance protein (CC-NBS-LRR class) family (AHRD V3.3 *** A0A1P8BE24_ARATH)	7.71386	8.00366	7.85454	10.037	9.70783	9.70714
Solyc04g071580.3.1	1.9647	0.00131729	Abscicic acid stress ripening 2	5.51406	4.95066	4.55912	7.13713	6.98678	6.81836
Solyc02g092240.3.1	1.96377	0.00244877	D-ribose-binding periplasmic protein (AHRD V3.3 *** AT5G50090.2)	7.46939	5.38467	7.124	9.36623	8.4153	8.60941
Solyc05g053000.1.1	1.96271	0.00213148	AT-hook motif nuclear-localized protein (AHRD V3.3 *** A0A2G2WTS2_CAPBA)	5.89772	4.56468	4.29507	7.37115	6.89771	6.72978
Solyc07g045410.2.1	1.9534	0.0331066	Pentatricopeptide repeat (AHRD V3.3 *-* A0A200R3T1_9MAGN)	2.61413	4.17081	2.9986	4.76914	5.0137	5.76925
Solyc03g097710.4.1	1.95014	0.000246662	meiosis chromosome segregation family protein (AHRD V3.3 *-* AT3G26890.8)	6.41487	7.27	7.62297	9.81195	8.68874	8.53251
Solyc03g043710.1.1	1.94787	0.0470493	Lectin receptor kinase (AHRD V3.3 *-* Q6UY57_MEDTR)	3.34304	2.73961	2.50315	3.6823	4.90864	5.11767
Solyc05g055510.3.1	1.94745	0.000605536	Pectate lyase (AHRD V3.3 *** A0A2G2WUS5_CAPBA)	6.31295	6.20257	6.13372	8.19037	8.44839	7.72334
[truncated: 1,567 more rows]

## Sheet: Table S6
Table S6. Differentially expressed genes in not inoculated 7458-Y roots compared to Red Setter not-inoculated roots. Differential expression analysis was performed using Deseq2 package in R. Significant genes are defined with a log2 fold-change ≥1 or ≤-1 and a False Discovery Rate ≤0.05. Gene ID description and normalized counts in each replicate are included in the table. R refers to Red Setter …
[truncated: 528 more rows]

[truncated: 14 more sheets: Table S7, Table S8, Table S9, Table S10, Table S11, Table S12, Table S13, Table S14, Table S15, Table S16, Table S17, Table S18, Table S19, Table S20]
